# Supplementary material for: 2-(2,4-Di­nitro­phen­yl)-1-(pyridin-4-yl)ethanol monohydrate
Source: IUCrdata. 2021 Feb 2;6(Pt 2):x201640. doi: 10.1107/S2414314620016405 (PMC9462314; doi:10.1107/S2414314620016405)
Supplement: Supplementary file 1 [file x-06-x201640-sup1.cif]

##############################################################################
#                                                                            #
# This CIF contains the data for a data article accepted for                 #
# publication in IUCrData. It conforms to the requirements of                #
# Notes for Authors for IUCrData, and has been                               #
# peer reviewed under the auspices of IUCrData.                              #
#                                                                            #
# Full details of the Crystallographic Information File format               #
# are given in the paper "The Crystallographic Information File (CIF):       #
# a New Standard Archive File for Crystallography" by S. R. Hall, F. H.      #
# Allen and I. D. Brown [Acta Cryst. (1991), A47, 655-685].                  #
#                                                                            #
# The current version of the core CIF dictionary is obtainable from          #
# ftp://ftp.iucr.org/pub/cif_core.dic.                                       #
#                                                                            #
# Software is freely available for graphical display of the structure(s)     #
# in this CIF. For information consult the CIF software page                 #
# http://www.iucr.org/resources/cif/software.                                #
#                                                                            #
# This file may be used for bona fide research purposes within the           #
# scientific community so long as proper attribution is given to the data    # 
# article from which it was obtained.                                        #
#                                                                            #
##############################################################################
data_I
_database_code_depnum_ccdc_archive 'CCDC 2047186'
_audit_creation_method     'SHELXL-2014/7'
_journal_date_recd_electronic     2020-12-01
_journal_date_accepted     2020-12-18
_journal_name_full     'IUCrData'
_journal_year     2021
_journal_volume     6
_journal_issue      2
_journal_page_first     0
_journal_page_last     0
_journal_paper_category     HO
_journal_paper_doi     10.1107/S2414314620016405
_journal_coeditor_code     HB4371
_publ_contact_author_name     'Zhichao Wu'
_publ_contact_author_address
;
Department of Chemistry, Anhui University, Hefei, Anhui 230039, P. R. China
;
_publ_contact_author_email     'wu_zhichao63@sina.com'
_publ_contact_author_fax     ?
_publ_contact_author_phone     '15212424330'
_publ_section_title
;
2-(2,4-Dinitrophenyl)-1-(pyridin-4-yl)ethanol monohydrate
;
_publ_section_title_footnote     .
loop_
    _publ_author_name
    _publ_author_footnote
    _publ_author_address
    'Huang, Houshi' .
;
Department of Chemistry, Anhui University, Hefei, Anhui 230039,
People's Republic of China
;
    'Wu, Zhichao' .
;
Department of Chemistry, Anhui University, Hefei, Anhui 230039,
People's Republic of China
;
_publ_section_synopsis
;
In the title compound, the dihedral angle between the aromatic rings is 9.60
(7)\% and the chain linking the rings has an <i>anti</i> conformation with a
torsion angle of -178.28 (12)\%. In the crystal, the components are linked by
O---H...O and O---H...N hydrogen bonds, generating (010) sheets.
;
_chemical_name_systematic
;
2-(2,4-Dinitrophenyl)-1-(pyridin-4-yl)ethanol monohydrate
;
_chemical_name_common     ?
_chemical_formula_moiety     'C13 H11 N3 O5, H2 O'
_chemical_formula_sum     'C13 H13 N3 O6'
_chemical_formula_iupac     'C13 H11 N3 O5, H2 O'
_chemical_formula_weight     307.26
_chemical_melting_point     ?
_space_group_crystal_system     monoclinic
_space_group_name_H-M_alt     'P 21/c'
_space_group_name_Hall     '-P 2ybc'
loop_
    _space_group_symop_operation_xyz
    'x, y, z'
    '-x, y+1/2, -z+1/2'
    '-x, -y, -z'
    'x, -y-1/2, z-1/2'
_cell_length_a     8.639(8)
_cell_length_b     20.045(12)
_cell_length_c     8.116(5)
_cell_angle_alpha     90
_cell_angle_beta     101.326(5)
_cell_angle_gamma     90
_cell_volume     1378.2(17)
_cell_formula_units_Z     4
_cell_measurement_reflns_used     6924
_cell_measurement_theta_min     2.559
_cell_measurement_theta_max     27.122
_cell_measurement_temperature     296(2)
_exptl_crystal_description     block
_exptl_crystal_colour     yellow
_exptl_crystal_size_max     0.19
_exptl_crystal_size_mid     0.18
_exptl_crystal_size_min     0.17
_exptl_crystal_density_diffrn     1.481
_exptl_crystal_density_meas     .
_exptl_crystal_density_method     ?
_exptl_crystal_F_000     640
_exptl_absorpt_coefficient_mu     0.119
_exptl_absorpt_correction_type     multi-scan
_exptl_absorpt_process_details
;
(SADABS; Bruker, 2004)
;
_exptl_absorpt_correction_T_min     0.6155
_exptl_absorpt_correction_T_max     0.7455
_diffrn_ambient_temperature     296.15
_diffrn_source     'sealed tube'
_diffrn_radiation_type     MoK\a
_diffrn_radiation_wavelength     0.71073
_diffrn_measurement_device_type     'Bruker SMART CCD'
_diffrn_measurement_method     '\w scans'
_diffrn_detector_area_resol_mean     ?
_diffrn_reflns_number     10488
_diffrn_reflns_av_R_equivalents     0.0248
_diffrn_reflns_av_unetI/netI     0.0205
_diffrn_reflns_theta_min     2.032
_diffrn_reflns_theta_max     27.263
_diffrn_reflns_theta_full     25.242
_diffrn_measured_fraction_theta_max     0.932
_diffrn_measured_fraction_theta_full     1.000
_diffrn_reflns_limit_h_min     -11
_diffrn_reflns_limit_h_max     11
_diffrn_reflns_limit_k_min     -22
_diffrn_reflns_limit_k_max     25
_diffrn_reflns_limit_l_min     -10
_diffrn_reflns_limit_l_max     10
_diffrn_standards_decay_%     0
_refine_special_details     ?
_reflns_number_total     2889
_reflns_number_gt     2531
_reflns_threshold_expression     'I > 2\s(I)'
_refine_ls_structure_factor_coef     Fsqd
_refine_ls_matrix_type     full
_refine_ls_R_factor_all     0.0502
_refine_ls_R_factor_gt     0.0452
_refine_ls_wR_factor_gt     0.1206
_refine_ls_wR_factor_ref     0.1250
_refine_ls_goodness_of_fit_ref     1.034
_refine_ls_restrained_S_all     1.034
_refine_ls_number_reflns     2889
_refine_ls_number_parameters     208
_refine_ls_number_restraints     0
_refine_ls_hydrogen_treatment     mixed
_refine_ls_weighting_scheme     calc
_refine_ls_weighting_details
              'w=1/[\s^2^(Fo^2^)+(0.0605P)^2^+0.4306P] where P=(Fo^2^+2Fc^2^)/3'
_atom_sites_solution_hydrogens     mixed
_atom_sites_solution_primary     direct
_atom_sites_solution_secondary     ?
_refine_ls_shift/su_max     0.001
_refine_ls_shift/su_mean     0.000
_refine_diff_density_max     0.369
_refine_diff_density_min     -0.237
_refine_ls_extinction_method     none
_refine_ls_extinction_coef     .
loop_
    _atom_type_symbol
    _atom_type_description
    _atom_type_scat_dispersion_real
    _atom_type_scat_dispersion_imag
    _atom_type_scat_source
    'C' 'C' 0.0033 0.0016
                         'International Tables Vol C Tables 4.2.6.8 and 6.1.1.4'
    'H' 'H' 0.0000 0.0000
                         'International Tables Vol C Tables 4.2.6.8 and 6.1.1.4'
    'N' 'N' 0.0061 0.0033
                         'International Tables Vol C Tables 4.2.6.8 and 6.1.1.4'
    'O' 'O' 0.0106 0.0060
                         'International Tables Vol C Tables 4.2.6.8 and 6.1.1.4'
_computing_data_collection
;
SMART (Bruker, 2004)
;
_computing_cell_refinement
;
SAINT (Bruker, 2004)
;
_computing_data_reduction
;
SAINT (Bruker, 2004)
;
_computing_structure_solution
;
SHELXS97 (Sheldrick, 2008)
;
_computing_structure_refinement
;
<i>SHELXL2014/7</i> (Sheldrick, 2015)
;
_computing_molecular_graphics
;
SHELXTL (Sheldrick, 2008)
;
_computing_publication_material
;
<i>SHELXL2014/7</i> (Sheldrick, 2015)
;
loop_
    _atom_site_type_symbol
    _atom_site_label
    _atom_site_fract_x
    _atom_site_fract_y
    _atom_site_fract_z
    _atom_site_U_iso_or_equiv
    _atom_site_adp_type
    _atom_site_calc_flag
    _atom_site_occupancy
    _atom_site_disorder_assembly
    _atom_site_disorder_group
    O O2 0.11854(12) 0.30340(6) 0.04733(14) 0.0475(3) Uani d 1 . .
    H H2 0.0856 0.3009 -0.0544 0.071 Uiso calc 1 . .
    C C3 -0.03252(17) 0.51894(7) 0.25550(18) 0.0418(3) Uani d 1 . .
    H H3 -0.0432 0.5644 0.2332 0.050 Uiso calc 1 . .
    C C4 0.10032(16) 0.48431(7) 0.23286(18) 0.0389(3) Uani d 1 . .
    C C5 0.40549(16) 0.30336(7) 0.08026(17) 0.0383(3) Uani d 1 . .
    C C6 0.12367(17) 0.41637(7) 0.26901(17) 0.0393(3) Uani d 1 . .
    C C7 -0.14831(17) 0.48357(8) 0.31235(18) 0.0435(3) Uani d 1 . .
    N N8 -0.29271(16) 0.51917(8) 0.33273(18) 0.0563(4) Uani d 1 . .
    N N9 0.21854(15) 0.52431(6) 0.16714(18) 0.0500(3) Uani d 1 . .
    N N10 0.68428(15) 0.23063(7) 0.09129(19) 0.0534(4) Uani d 1 . .
    C C11 0.25687(16) 0.34380(7) 0.07980(18) 0.0394(3) Uani d 1 . .
    H H11 0.2482 0.3787 -0.0060 0.047 Uiso calc 1 . .
    O O12 0.30318(16) 0.49757(7) 0.08429(19) 0.0669(4) Uani d 1 . .
    C C13 0.41333(17) 0.23595(7) 0.1180(2) 0.0451(3) Uani d 1 . .
    H H13 0.3254 0.2137 0.1408 0.054 Uiso calc 1 . .
    O O14 -0.30398(18) 0.57810(8) 0.2980(2) 0.0795(4) Uani d 1 . .
    C C15 0.0034(2) 0.38446(8) 0.3309(2) 0.0488(4) Uani d 1 . .
    H H15 0.0154 0.3396 0.3594 0.059 Uiso calc 1 . .
    C C16 -0.1328(2) 0.41660(8) 0.3516(2) 0.0504(4) Uani d 1 . .
    H H16 -0.2119 0.3937 0.3910 0.060 Uiso calc 1 . .
    C C17 0.55312(19) 0.20209(8) 0.1213(2) 0.0529(4) Uani d 1 . .
    H H17 0.5560 0.1567 0.1459 0.064 Uiso calc 1 . .
    C C18 0.26799(18) 0.37632(7) 0.25304(19) 0.0438(3) Uani d 1 . .
    H H18A 0.2839 0.3417 0.3382 0.053 Uiso calc 1 . .
    H H18B 0.3596 0.4054 0.2747 0.053 Uiso calc 1 . .
    C C19 0.54071(18) 0.33341(8) 0.0472(2) 0.0499(4) Uani d 1 . .
    H H19 0.5407 0.3785 0.0205 0.060 Uiso calc 1 . .
    O O20 0.2244(2) 0.58322(7) 0.1986(3) 0.1047(7) Uani d 1 . .
    C C21 0.67505(19) 0.29564(9) 0.0543(2) 0.0547(4) Uani d 1 . .
    H H21 0.7647 0.3166 0.0320 0.066 Uiso calc 1 . .
    O O22 -0.3925(2) 0.48738(9) 0.3855(3) 0.1002(6) Uani d 1 . .
    O O1 -0.00579(15) 0.69790(7) 0.28295(16) 0.0537(3) Uani d 1 . .
    H H1A -0.044(3) 0.7282(11) 0.324(3) 0.072(7) Uiso d 1 . .
    H H1B 0.094(3) 0.7007(10) 0.319(3) 0.072(6) Uiso d 1 . .
loop_
    _atom_site_aniso_label
    _atom_site_aniso_U_11
    _atom_site_aniso_U_22
    _atom_site_aniso_U_33
    _atom_site_aniso_U_12
    _atom_site_aniso_U_13
    _atom_site_aniso_U_23
    O2 0.0343(5) 0.0568(6) 0.0508(6) -0.0054(4) 0.0066(4) -0.0012(5)
    C3 0.0400(7) 0.0391(7) 0.0445(7) 0.0017(6) 0.0040(6) -0.0014(6)
    C4 0.0356(7) 0.0387(7) 0.0413(7) -0.0043(5) 0.0053(5) -0.0016(6)
    C5 0.0340(7) 0.0411(7) 0.0395(7) -0.0008(5) 0.0064(5) -0.0012(5)
    C6 0.0403(7) 0.0395(7) 0.0377(7) 0.0010(6) 0.0062(5) -0.0019(5)
    C7 0.0380(7) 0.0513(8) 0.0412(7) 0.0024(6) 0.0075(6) -0.0072(6)
    N8 0.0428(7) 0.0717(10) 0.0559(8) 0.0063(7) 0.0134(6) -0.0074(7)
    N9 0.0424(7) 0.0421(7) 0.0661(9) -0.0068(5) 0.0121(6) -0.0001(6)
    N10 0.0366(7) 0.0576(8) 0.0659(9) 0.0065(6) 0.0094(6) 0.0050(7)
    C11 0.0337(7) 0.0408(7) 0.0433(7) 0.0001(5) 0.0065(5) 0.0032(6)
    O12 0.0645(8) 0.0615(8) 0.0841(9) -0.0096(6) 0.0378(7) -0.0020(7)
    C13 0.0352(7) 0.0427(8) 0.0577(9) -0.0029(6) 0.0095(6) 0.0028(6)
    O14 0.0669(9) 0.0698(9) 0.1059(12) 0.0257(7) 0.0271(8) 0.0022(8)
    C15 0.0599(9) 0.0382(7) 0.0521(8) -0.0003(7) 0.0200(7) 0.0022(6)
    C16 0.0502(9) 0.0520(9) 0.0534(9) -0.0089(7) 0.0212(7) -0.0031(7)
    C17 0.0424(8) 0.0441(8) 0.0718(11) 0.0034(6) 0.0100(7) 0.0057(7)
    C18 0.0423(8) 0.0433(8) 0.0442(8) 0.0061(6) 0.0049(6) 0.0004(6)
    C19 0.0407(8) 0.0444(8) 0.0661(10) -0.0025(6) 0.0144(7) 0.0063(7)
    O20 0.0977(12) 0.0435(7) 0.193(2) -0.0191(7) 0.0773(13) -0.0134(10)
    C21 0.0345(8) 0.0607(10) 0.0708(11) -0.0036(7) 0.0149(7) 0.0058(8)
    O22 0.0645(9) 0.1094(13) 0.1428(17) 0.0092(9) 0.0599(11) 0.0136(12)
    O1 0.0379(6) 0.0607(8) 0.0601(7) -0.0024(5) 0.0034(5) -0.0086(6)
_geom_special_details
;
 All esds (except the esd in the dihedral angle between two l.s. planes)
 are estimated using the full covariance matrix.  The cell esds are taken
 into account individually in the estimation of esds in distances, angles
 and torsion angles; correlations between esds in cell parameters are only
 used when they are defined by crystal symmetry.  An approximate (isotropic)
 treatment of cell esds is used for estimating esds involving l.s. planes.
;
loop_
    _geom_bond_atom_site_label_1
    _geom_bond_atom_site_label_2
    _geom_bond_site_symmetry_2
    _geom_bond_distance
    _geom_bond_publ_flag
    O2 C11 . 1.4248(19) ?
    O2 H2 . 0.8200 ?
    C3 C7 . 1.378(2) ?
    C3 C4 . 1.384(2) ?
    C3 H3 . 0.9300 ?
    C4 C6 . 1.400(2) ?
    C4 N9 . 1.478(2) ?
    C5 C13 . 1.384(2) ?
    C5 C19 . 1.387(2) ?
    C5 C11 . 1.518(2) ?
    C6 C15 . 1.395(2) ?
    C6 C18 . 1.510(2) ?
    C7 C16 . 1.380(2) ?
    C7 N8 . 1.474(2) ?
    N8 O14 . 1.214(2) ?
    N8 O22 . 1.216(2) ?
    N9 O20 . 1.207(2) ?
    N9 O12 . 1.2113(19) ?
    N10 C17 . 1.334(2) ?
    N10 C21 . 1.336(2) ?
    C11 C18 . 1.536(2) ?
    C11 H11 . 0.9800 ?
    C13 C17 . 1.381(2) ?
    C13 H13 . 0.9300 ?
    C15 C16 . 1.380(2) ?
    C15 H15 . 0.9300 ?
    C16 H16 . 0.9300 ?
    C17 H17 . 0.9300 ?
    C18 H18A . 0.9700 ?
    C18 H18B . 0.9700 ?
    C19 C21 . 1.377(2) ?
    C19 H19 . 0.9300 ?
    C21 H21 . 0.9300 ?
    O1 H1A . 0.80(2) ?
    O1 H1B . 0.86(3) ?
loop_
    _geom_angle_atom_site_label_1
    _geom_angle_atom_site_label_2
    _geom_angle_atom_site_label_3
    _geom_angle_site_symmetry_1
    _geom_angle_site_symmetry_3
    _geom_angle
    _geom_angle_publ_flag
    C11 O2 H2 . . 109.5 ?
    C7 C3 C4 . . 117.52(14) ?
    C7 C3 H3 . . 121.2 ?
    C4 C3 H3 . . 121.2 ?
    C3 C4 C6 . . 123.32(13) ?
    C3 C4 N9 . . 115.20(13) ?
    C6 C4 N9 . . 121.48(13) ?
    C13 C5 C19 . . 117.41(14) ?
    C13 C5 C11 . . 121.77(13) ?
    C19 C5 C11 . . 120.79(14) ?
    C15 C6 C4 . . 115.76(13) ?
    C15 C6 C18 . . 118.25(14) ?
    C4 C6 C18 . . 125.94(13) ?
    C3 C7 C16 . . 122.26(14) ?
    C3 C7 N8 . . 118.34(15) ?
    C16 C7 N8 . . 119.40(14) ?
    O14 N8 O22 . . 124.18(16) ?
    O14 N8 C7 . . 118.42(15) ?
    O22 N8 C7 . . 117.39(17) ?
    O20 N9 O12 . . 123.07(15) ?
    O20 N9 C4 . . 117.22(14) ?
    O12 N9 C4 . . 119.71(13) ?
    C17 N10 C21 . . 116.36(14) ?
    O2 C11 C5 . . 112.04(13) ?
    O2 C11 C18 . . 108.06(12) ?
    C5 C11 C18 . . 108.88(11) ?
    O2 C11 H11 . . 109.3 ?
    C5 C11 H11 . . 109.3 ?
    C18 C11 H11 . . 109.3 ?
    C17 C13 C5 . . 119.26(14) ?
    C17 C13 H13 . . 120.4 ?
    C5 C13 H13 . . 120.4 ?
    C16 C15 C6 . . 122.89(15) ?
    C16 C15 H15 . . 118.6 ?
    C6 C15 H15 . . 118.6 ?
    C15 C16 C7 . . 118.20(14) ?
    C15 C16 H16 . . 120.9 ?
    C7 C16 H16 . . 120.9 ?
    N10 C17 C13 . . 123.82(16) ?
    N10 C17 H17 . . 118.1 ?
    C13 C17 H17 . . 118.1 ?
    C6 C18 C11 . . 113.58(12) ?
    C6 C18 H18A . . 108.8 ?
    C11 C18 H18A . . 108.8 ?
    C6 C18 H18B . . 108.8 ?
    C11 C18 H18B . . 108.8 ?
    H18A C18 H18B . . 107.7 ?
    C21 C19 C5 . . 119.22(15) ?
    C21 C19 H19 . . 120.4 ?
    C5 C19 H19 . . 120.4 ?
    N10 C21 C19 . . 123.92(15) ?
    N10 C21 H21 . . 118.0 ?
    C19 C21 H21 . . 118.0 ?
    H1A O1 H1B . . 106(2) ?
loop_
    _geom_hbond_atom_site_label_D
    _geom_hbond_atom_site_label_H
    _geom_hbond_atom_site_label_A
    _geom_hbond_site_symmetry_A
    _geom_hbond_distance_DH
    _geom_hbond_distance_HA
    _geom_hbond_distance_DA
    _geom_hbond_angle_DHA
    O1 H1A O2 2_555 0.80(2) 2.01(2) 2.801(3) 173(2)
    O1 H1B N10 2_655 0.86(3) 2.00(3) 2.841(3) 166.1(19)
    O2 H2 O1 3_565 0.82 1.85 2.666(3) 175
    C17 H17 O20 2_645 0.93 2.53 3.226(4) 131
_shelx_space_group_comment
;
The symmetry employed for this shelxl refinement is uniquely defined
by the following loop, which should always be used as a source of
symmetry information in preference to the above space-group names.
They are only intended as comments.
;
_shelx_estimated_absorpt_T_min     0.958
_shelx_estimated_absorpt_T_max     0.963
_shelx_hkl_file
;
  -1   0   1    0.00    0.00
   1   0  -1    0.00    0.00
  -2   0   2    0.62    0.02
   2   0  -2    0.74    0.03
   2   0  -2    0.72    0.02
   3   0  -3   -0.01    0.01
   3   0  -3    0.01    0.00
  -4   0   4    1.82    0.06
   4   0  -4    1.88    0.08
   4   0  -4    1.87    0.06
  -5   0   5   -0.01    0.01
   5   0  -5    0.02    0.02
  -6   0   6    0.90    0.04
   6   0  -6    0.97    0.06
   7   0  -7   -0.02    0.02
   8   0  -7    0.03    0.03
   7   0  -6    0.16    0.03
   6   0  -5    0.08    0.03
   5   0  -4    8.59    0.31
   4   0  -3    0.00    0.01
   4   0  -3    0.02    0.00
  -4   0   3    0.00    0.00
   3   0  -2   20.46    0.62
  -3   0   2   20.40    0.71
  -2   0   1   -0.06    0.01
  -1   0   0   11.63    0.41
  -1   0   2    7.19    0.22
   1   0  -2    7.39    0.26
   1   0  -2    7.36    0.22
  -2   0   3   -0.01    0.00
   2   0  -3    0.01    0.00
   2   0  -3   -0.01    0.01
  -3   0   4   10.06    0.30
   3   0  -4    9.90    0.30
   3   0  -4    9.79    0.36
  -4   0   5    0.01    0.01
   4   0  -5    0.00    0.01
  -5   0   6    3.85    0.12
   5   0  -6    3.45    0.15
  -6   0   7    0.06    0.02
   6   0  -7    0.07    0.03
   7   0  -8    0.20    0.04
   8   0  -6    0.02    0.02
   6   0  -4    2.83    0.12
  -6   0   4    2.80    0.09
   5   0  -3    0.01    0.01
   5   0  -3    0.00    0.01
  -5   0   3    0.00    0.01
   4   0  -2   53.57    1.64
  -4   0   2   55.06    1.90
  -4   0   2   53.85    1.60
  -3   0   1    0.00    0.00
  -3   0   1    0.00    0.01
  -3   0   1    0.00    0.00
  -2   0   0   74.89    2.60
  -1   0  -1    0.02    0.00
  -1   0  -1    0.01    0.00
   0   0   2  206.61    6.81
   0   0  -2  218.47    8.07
   0   0  -2  218.74    6.50
  -1   0   3    0.00    0.01
   1   0  -3   -0.01    0.01
   1   0  -3    0.02    0.01
  -2   0   4    6.15    0.19
   2   0  -4    6.29    0.23
   2   0  -4    6.09    0.19
  -3   0   5    0.01    0.01
   3   0  -5    0.00    0.01
   3   0  -5    0.00    0.01
  -4   0   6    4.66    0.15
   4   0  -6    4.53    0.18
  -5   0   7   -0.02    0.02
   5   0  -7    0.03    0.02
  -6   0   8    4.09    0.14
   6   0  -8    4.00    0.17
   9   0  -6    0.28    0.04
   8   0  -5    0.02    0.03
   7   0  -4   25.04    0.93
  -7   0   4   27.91    0.79
  -6   0   3    0.01    0.01
  -6   0   3    0.02    0.02
  -5   0   2   11.18    0.34
  -5   0   2   11.22    0.40
  -4   0   1    0.00    0.01
  -4   0   1    0.03    0.01
  -4   0   1   -0.01    0.00
  -3   0   0   81.53    2.55
  -3   0   0   86.14    2.48
  -2   0  -1   -0.02    0.01
  -2   0  -1   -0.01    0.01
  -2   0  -1    0.00    0.00
  -1   0  -2 1000.00   30.09
  -1   0  -2  948.68   34.60
   0   0   3    0.01    0.01
   0   0  -3   -0.02    0.01
   0   0  -3    0.06    0.02
  -1   0   4   19.41    0.58
   1   0  -4   18.92    0.59
   1   0  -4   20.10    0.68
  -2   0   5    0.01    0.01
   2   0  -5    0.00    0.01
   2   0  -5    0.00    0.02
  -3   0   6   12.41    0.38
   3   0  -6   12.23    0.44
  -4   0   7    0.01    0.01
   4   0  -7    0.02    0.02
  -5   0   8    0.85    0.05
   5   0  -8    0.81    0.06
  -6   0   9   -0.01    0.02
   6   0  -9    0.01    0.03
   9   0  -5   -0.01    0.02
   8   0  -4   10.28    0.38
  -7   0   3   -0.01    0.03
  -7   0   3    0.00    0.02
  -6   0   2    0.32    0.03
  -6   0   2    0.31    0.02
  -5   0   1    0.00    0.01
  -5   0   1    0.02    0.01
  -5   0   1    0.00    0.01
  -4   0   0    3.14    0.12
  -4   0   0    3.87    0.13
  -4   0   0    3.79    0.11
  -3   0  -1    0.00    0.00
  -3   0  -1    0.04    0.01
  -3   0  -1    0.00    0.01
   2   0   2    4.16    0.13
  -2   0  -2    4.29    0.14
  -2   0  -2    4.62    0.16
   0   0   4    2.20    0.08
   0   0  -4    2.49    0.09
   0   0  -4    2.76    0.10
   1   0  -5    0.00    0.02
  -2   0   6    4.81    0.16
   2   0  -6    4.89    0.19
   2   0  -6    4.87    0.16
  -3   0   7   -0.01    0.01
   3   0  -7   -0.01    0.02
  -4   0   8    0.10    0.02
   4   0  -8    0.10    0.03
  -5   0   9    0.01    0.02
   5   0  -9    0.01    0.03
  10   0  -5    0.01    0.03
   9   0  -4    1.48    0.08
  -8   0   3    0.01    0.02
  -7   0   2   43.70    1.27
  -7   0   2   42.48    1.50
  -6   0   1    0.00    0.01
  -6   0   1    0.00    0.01
  -6   0   1    0.00    0.01
  -5   0   0    9.97    0.29
  -5   0   0    8.83    0.30
  -5   0   0    9.72    0.34
  -4   0  -1   -0.01    0.01
  -4   0  -1   -0.04    0.01
  -4   0  -1   -0.02    0.00
  -3   0  -2    6.71    0.21
  -3   0  -2    6.95    0.22
  -3   0  -2    6.74    0.24
   2   0   3    0.01    0.01
  -2   0  -3    0.03    0.01
  -2   0  -3    0.01    0.01
   1   0   4  154.96    4.33
  -1   0  -4  148.97    4.42
  -1   0  -4  132.73    5.07
  -1   0   6    4.90    0.16
   1   0  -6    5.25    0.20
   1   0  -6    4.98    0.16
  -2   0   7    0.01    0.01
   2   0  -7   -0.01    0.02
  -3   0   8    0.39    0.03
   3   0  -8    0.37    0.04
  -4   0   9    0.00    0.02
   4   0  -9   -0.01    0.03
  10   0  -4    1.46    0.08
  -9   0   3   -0.01    0.02
  -8   0   2    1.75    0.09
  -7   0   1    0.02    0.02
  -7   0   1    0.00    0.02
  -7   0   1    0.08    0.03
  -6   0   0    0.23    0.02
  -6   0   0    0.26    0.02
  -6   0   0    0.31    0.03
  -5   0  -1    0.00    0.01
  -5   0  -1    0.00    0.00
  -5   0  -1    0.02    0.01
  -4   0  -2   12.10    0.37
  -4   0  -2   11.70    0.36
  -4   0  -2   11.84    0.42
   3   0   3    0.00    0.01
  -3   0  -3    0.01    0.01
  -3   0  -3   -0.01    0.01
   2   0   4    2.96    0.10
  -2   0  -4    3.20    0.12
  -2   0  -4    3.06    0.11
   1   0   5    0.03    0.02
  -1   0  -5    0.04    0.03
  -1   0  -5   -0.03    0.02
   0   0   6   14.60    0.44
   0   0  -6   13.74    0.52
   0   0  -6   14.82    0.45
  -1   0   7   -0.01    0.02
   1   0  -7    0.00    0.01
   1   0  -7   -0.05    0.03
  -2   0   8    8.22    0.26
   2   0  -8    8.03    0.31
  -3   0   9   -0.03    0.01
   3   0  -9   -0.03    0.03
  -4   0  10    0.11    0.02
 -10   0   3    0.00    0.03
  -9   0   2    0.45    0.04
  -8   0   1    0.02    0.02
  -7   0   0   52.40    1.87
  -7   0   0   55.08    1.59
  -6   0  -1   -0.02    0.01
  -6   0  -1    0.03    0.01
  -6   0  -1    0.00    0.01
  -5   0  -2    1.90    0.07
  -5   0  -2    1.92    0.08
  -5   0  -2    1.95    0.08
   4   0   3    0.00    0.01
  -4   0  -3    0.01    0.01
  -4   0  -3    0.00    0.02
   3   0   4    6.20    0.20
  -3   0  -4    6.37    0.21
  -3   0  -4    6.42    0.23
   2   0   5   -0.01    0.01
  -2   0  -5    0.02    0.02
  -2   0  -5    0.00    0.01
   1   0   6    0.05    0.02
  -1   0  -6    0.03    0.03
  -1   0  -6    0.00    0.01
   0   0   7    0.04    0.02
   0   0  -7   -0.01    0.02
   0   0  -7    0.01    0.03
  -1   0   8    0.28    0.03
   1   0  -8    0.25    0.05
  -2   0   9    0.00    0.02
   2   0  -9   -0.02    0.04
  -3   0  10    0.56    0.04
   3   0 -10    0.54    0.07
 -10   0   2    0.02    0.02
  -9   0   1    0.00    0.02
  -8   0   0    1.89    0.09
  -7   0  -1    0.00    0.01
  -7   0  -1   -0.02    0.02
  -6   0  -2    1.78    0.07
  -6   0  -2    1.78    0.08
  -6   0  -2    1.85    0.08
  -5   0  -3    0.06    0.02
  -5   0  -3    0.03    0.01
   4   0   4    3.67    0.13
  -4   0  -4    3.75    0.13
  -4   0  -4    3.85    0.14
   3   0   5    0.06    0.02
  -3   0  -5    0.01    0.02
  -3   0  -5    0.01    0.02
   2   0   6    3.92    0.14
  -2   0  -6    3.88    0.14
  -2   0  -6    4.21    0.17
   1   0   7    0.02    0.02
  -1   0  -7    0.01    0.02
  -1   0  -7    0.03    0.03
   0   0   8    0.65    0.04
   0   0  -8    0.48    0.06
  -1   0   9   -0.02    0.02
   1   0  -9   -0.01    0.04
  -2   0  10    0.03    0.02
   2   0 -10    0.04    0.05
 -11   0   2    0.15    0.04
 -10   0   1    0.01    0.02
  -9   0   0    6.75    0.26
  -8   0  -1    0.03    0.02
  -8   0  -1    0.10    0.03
  -7   0  -2    4.47    0.17
  -7   0  -2    4.56    0.16
  -6   0  -3   -0.01    0.02
  -6   0  -3   -0.01    0.02
   5   0   4    3.54    0.12
  -5   0  -4    3.41    0.13
  -5   0  -4    3.57    0.14
   4   0   5    0.00    0.01
  -4   0  -5    0.00    0.02
  -4   0  -5    0.04    0.02
   3   0   6    2.75    0.10
  -3   0  -6    2.86    0.12
  -3   0  -6    2.77    0.11
   2   0   7    0.03    0.02
  -2   0  -7    0.02    0.03
  -2   0  -7    0.00    0.02
   1   0   8    0.01    0.02
  -1   0  -8   -0.03    0.04
  -1   0  -8    0.01    0.02
   0   0   9   -0.01    0.02
   0   0  -9   -0.02    0.04
   1   0 -10    2.35    0.13
 -10   0   0    2.30    0.11
  -9   0  -1    0.01    0.02
  -9   0  -1   -0.02    0.02
  -8   0  -2   16.88    0.61
  -8   0  -2   17.38    0.54
   7   0   3    0.02    0.02
  -7   0  -3    0.00    0.02
  -7   0  -3    0.00    0.02
   6   0   4    0.02    0.02
  -6   0  -4    0.03    0.02
  -6   0  -4    0.01    0.02
   5   0   5    0.02    0.02
  -5   0  -5    0.02    0.02
  -5   0  -5    0.06    0.02
   4   0   6    0.20    0.03
  -4   0  -6    0.14    0.03
  -4   0  -6    0.18    0.03
   3   0   7   -0.01    0.02
  -3   0  -7    0.04    0.02
  -3   0  -7   -0.01    0.02
   2   0   8    0.01    0.02
  -2   0  -8    0.01    0.04
  -2   0  -8    0.00    0.02
   1   0   9   -0.02    0.02
  -1   0  -9   -0.04    0.04
   0   0 -10    0.84    0.08
  -9   0  -2    0.03    0.03
   8   0   3    0.01    0.02
  -8   0  -3    0.00    0.02
  -8   0  -3    0.02    0.02
   7   0   4    6.93    0.23
  -7   0  -4    6.97    0.26
  -7   0  -4    7.12    0.24
   6   0   5    0.02    0.02
  -6   0  -5    0.01    0.02
  -6   0  -5    0.00    0.02
   5   0   6    0.68    0.04
  -5   0  -6    0.71    0.05
  -5   0  -6    0.62    0.05
   4   0   7   -0.01    0.02
  -4   0  -7   -0.02    0.02
  -4   0  -7    0.01    0.02
   3   0   8    0.15    0.03
  -3   0  -8    0.13    0.03
  -3   0  -8    0.18    0.04
   2   0   9   -0.02    0.02
  -2   0  -9    0.01    0.04
  -2   0  -9   -0.01    0.02
 -10   0  -2    0.74    0.06
  -9   0  -3    0.01    0.02
   8   0   4    0.58    0.04
  -8   0  -4    0.60    0.05
   7   0   5    0.01    0.02
  -7   0  -5   -0.03    0.02
   6   0   6    2.49    0.10
  -6   0  -6    2.43    0.11
   5   0   7    0.02    0.02
  -5   0  -7    0.00    0.02
   4   0   8    0.03    0.02
  -4   0  -8   -0.03    0.02
  -3   0  -9   -0.01    0.02
   8   0   5   -0.03    0.02
   7   0   6    0.21    0.03
   6   0   7    0.03    0.03
   6   1   7    0.93    0.06
   7   1   6    2.37    0.10
  -3  -1  -9   -0.02    0.02
  -3  -1  -9    0.02    0.03
  -4  -1  -8    0.20    0.03
  -4  -1  -8    0.15    0.03
   4   1   8    0.17    0.03
  -5  -1  -7   -0.01    0.02
  -5  -1  -7    0.00    0.02
   5   1   7    0.04    0.02
  -6  -1  -6    0.67    0.05
  -6  -1  -6    0.66    0.05
   6   1   6    0.69    0.04
  -7  -1  -5    0.12    0.03
  -7  -1  -5    0.13    0.03
   7   1   5    0.14    0.03
  -8  -1  -4    0.07    0.03
  -9  -1  -3    0.32    0.04
 -10  -1  -2    0.16    0.03
  -2  -1  -9    0.15    0.05
  -2  -1  -9    0.24    0.03
   2   1   9    0.20    0.03
  -3  -1  -8    1.75    0.09
  -3  -1  -8    1.70    0.08
   3   1   8    1.63    0.08
  -4  -1  -7    0.13    0.03
  -4  -1  -7    0.14    0.03
   4   1   7    0.14    0.03
  -5  -1  -6    1.50    0.07
  -5  -1  -6    1.45    0.07
   5   1   6    1.42    0.07
  -6  -1  -5    2.40    0.10
  -6  -1  -5    2.30    0.10
   6   1   5    2.42    0.09
  -7  -1  -4    1.10    0.07
  -7  -1  -4    1.20    0.06
   7   1   4    1.09    0.06
  -8  -1  -3    0.89    0.05
  -8  -1  -3    0.92    0.06
  -9  -1  -2    0.33    0.04
  -9  -1  -2    0.41    0.04
 -10  -1  -1    0.01    0.02
   0  -1 -10    0.00    0.05
  -1  -1  -9   -0.06    0.04
   1   1   9   -0.01    0.02
  -2  -1  -8    0.23    0.05
  -2  -1  -8    0.28    0.03
   2   1   8    0.25    0.03
  -3  -1  -7    0.04    0.02
  -3  -1  -7    0.05    0.03
   3   1   7    0.09    0.02
  -4  -1  -6    1.19    0.06
  -4  -1  -6    1.26    0.07
   4   1   6    1.25    0.06
  -5  -1  -5    3.99    0.15
  -5  -1  -5    4.20    0.16
   5   1   5    4.01    0.14
  -6  -1  -4    4.84    0.18
  -6  -1  -4    4.68    0.17
   6   1   4    4.79    0.16
  -7  -1  -3    1.52    0.07
  -7  -1  -3    1.50    0.07
   7   1   3    1.49    0.06
  -8  -1  -2    0.79    0.05
  -8  -1  -2    0.80    0.06
  -9  -1  -1    1.05    0.06
  -9  -1  -1    0.96    0.06
 -10  -1   0    0.00    0.02
 -11  -1   1   -0.02    0.03
   1  -1 -10    0.23    0.06
   0  -1  -9    0.09    0.05
   0   1   9    0.07    0.02
  -1  -1  -8   -0.01    0.02
  -1  -1  -8    0.04    0.04
   1   1   8    0.00    0.02
  -2  -1  -7    0.07    0.02
  -2  -1  -7    0.12    0.04
   2   1   7    0.11    0.02
  -3  -1  -6    0.01    0.02
   3   1   6   -0.01    0.02
  -4  -1  -5    2.01    0.09
  -4  -1  -5    1.92    0.08
   4   1   5    1.97    0.08
  -5  -1  -4    2.81    0.11
  -5  -1  -4    2.92    0.12
   5   1   4    2.91    0.10
  -6  -1  -3    0.92    0.05
  -6  -1  -3    0.83    0.05
   6   1   3    0.90    0.04
  -7  -1  -2    0.43    0.04
  -7  -1  -2    0.44    0.04
  -7  -1  -2    0.44    0.03
  -8  -1  -1    6.79    0.26
  -8  -1  -1    7.02    0.23
  -9  -1   0    0.10    0.03
 -10  -1   1    0.02    0.02
 -11  -1   2    0.19    0.04
   2  -1 -10    1.45    0.10
   1  -1  -9    0.15    0.05
  -1   1   9    0.20    0.03
   0  -1  -8    1.18    0.09
   0   1   8    1.31    0.06
  -1  -1  -7    4.56    0.20
  -1  -1  -7    4.91    0.16
   1   1   7    4.64    0.16
  -2  -1  -6    0.10    0.02
  -2  -1  -6    0.14    0.03
   2   1   6    0.11    0.02
  -3  -1  -5    3.62    0.13
  -3  -1  -5    3.75    0.15
   3   1   5    3.76    0.13
  -4  -1  -4    0.32    0.03
  -4  -1  -4    0.28    0.03
   4   1   4    0.34    0.03
  -5  -1  -3    7.64    0.25
  -5  -1  -3    7.63    0.28
   5   1   3    7.54    0.24
  -6  -1  -2    0.09    0.02
  -6  -1  -2    0.10    0.02
  -6  -1  -2    0.06    0.01
  -7  -1  -1    3.18    0.13
  -7  -1  -1    3.26    0.12
  -7  -1  -1    3.27    0.11
  -8  -1   0   10.83    0.40
  -8  -1   0   10.93    0.35
  -9  -1   1    0.23    0.03
 -10  -1   2    0.13    0.03
   2  -1  -9    0.40    0.06
  -2   1   9    0.46    0.04
   1  -1  -8   -0.03    0.03
  -1   1   8    0.01    0.02
   0  -1  -7    1.49    0.09
   0  -1  -7    1.56    0.06
   0   1   7    1.49    0.06
  -1  -1  -6    0.26    0.03
  -1  -1  -6    0.25    0.05
   1   1   6    0.32    0.03
  -2  -1  -5    0.12    0.02
  -2  -1  -5    0.11    0.03
   2   1   5    0.16    0.02
  -3  -1  -4    1.47    0.06
  -3  -1  -4    1.48    0.07
   3   1   4    1.52    0.06
  -4  -1  -3   12.17    0.43
  -4  -1  -3   12.51    0.38
   4   1   3   11.81    0.37
  -5  -1  -2    3.49    0.12
  -5  -1  -2    3.41    0.13
  -6  -1  -1    1.61    0.06
  -6  -1  -1    1.60    0.07
  -6  -1  -1    1.51    0.07
  -7  -1   0   28.45    1.03
  -7  -1   0   29.83    0.90
  -7  -1   0   29.50    0.87
  -8  -1   1   15.31    0.55
  -9  -1   2    0.79    0.06
 -10  -1   3    0.46    0.05
   3  -1  -9    0.11    0.04
  -3   1   9    0.17    0.03
   2  -1  -8    0.04    0.03
  -2   1   8    0.06    0.02
   1  -1  -7    2.25    0.11
  -1   1   7    2.22    0.08
   0  -1  -6    3.93    0.13
   0  -1  -6    3.66    0.16
   0   1   6    3.98    0.13
  -1  -1  -5   24.28    0.73
  -1  -1  -5   22.70    0.84
   1   1   5   24.26    0.71
  -2  -1  -4    0.44    0.04
  -2  -1  -4    0.35    0.03
   2   1   4    0.41    0.03
  -3  -1  -3   20.46    0.71
  -3  -1  -3   20.17    0.62
   3   1   3   19.81    0.60
  -4  -1  -2   14.72    0.46
  -4  -1  -2   15.41    0.54
  -4  -1  -2   16.02    0.48
  -5  -1  -1   13.36    0.40
  -5  -1  -1   13.34    0.47
  -5  -1  -1   13.39    0.42
  -6  -1   0    0.18    0.02
  -6  -1   0    0.20    0.02
  -6  -1   0    0.21    0.02
  -7  -1   1   20.68    0.63
  -7  -1   1   20.82    0.61
  -7  -1   1   19.91    0.72
  -8  -1   2    2.77    0.12
  -9  -1   3    1.08    0.07
  10   1  -4    0.21    0.03
   4  -1  -9    0.07    0.04
  -4   1   9    0.07    0.02
   3  -1  -8    1.14    0.07
  -3   1   8    1.17    0.05
   2  -1  -7    0.04    0.03
  -2   1   7    0.06    0.02
   1  -1  -6   13.27    0.41
   1  -1  -6   13.49    0.48
  -1   1   6   13.34    0.41
   0  -1  -5   11.30    0.35
   0  -1  -5   11.20    0.41
   0   1   5   11.39    0.34
  -2  -1  -3   13.95    0.49
  -2  -1  -3   13.99    0.43
   2   1   3   13.47    0.41
  -3  -1  -2   26.04    0.90
  -3  -1  -2   25.95    0.79
   3   1   2   25.91    0.77
  -4  -1  -1   30.98    0.93
  -4  -1  -1   30.32    0.90
  -4  -1  -1   29.93    1.06
  -5  -1   0    1.26    0.04
  -5  -1   0    1.22    0.05
  -5  -1   0    1.24    0.06
  -6  -1   1    0.51    0.02
  -6  -1   1    0.49    0.03
  -6  -1   1    0.48    0.03
  -7  -1   2   34.25    1.19
  -7  -1   2   34.32    1.01
   7   1  -2   33.70    1.04
  -8  -1   3    5.91    0.23
   9   1  -4    0.23    0.03
  10   1  -5    0.09    0.03
   5  -1  -9    0.96    0.07
  -5   1   9    1.06    0.05
   4  -1  -8    1.09    0.07
  -4   1   8    1.13    0.05
   3  -1  -7    0.00    0.02
  -3   1   7    0.01    0.01
   2  -1  -6    2.63    0.11
  -2   1   6    2.54    0.09
   1  -1  -5   10.49    0.33
   1  -1  -5   11.03    0.39
  -1   1   5   10.43    0.32
   0  -1  -4   85.63    2.62
   0  -1  -4   87.95    3.01
   0   1   4   84.45    2.56
  -1  -1  -3    0.40    0.02
  -1  -1  -3    0.36    0.04
   1   1   3    0.37    0.02
  -2  -1  -2   38.83    1.16
  -2  -1  -2   38.44    1.34
   2   1   2   37.31    1.13
  -3  -1  -1    5.67    0.18
  -3  -1  -1    5.53    0.20
  -4  -1   0    6.64    0.21
  -4  -1   0    6.65    0.24
  -4  -1   0    6.59    0.20
  -5  -1   1    0.96    0.04
  -5  -1   1    1.00    0.05
  -5  -1   1    0.96    0.03
  -6  -1   2    6.80    0.25
  -6  -1   2    7.04    0.21
   6   1  -2    6.55    0.21
  -7  -1   3   71.24    2.48
   8   1  -4    0.61    0.05
   9   1  -5    0.06    0.03
   6  -1  -9    0.01    0.03
  -6   1   9    0.02    0.02
   5  -1  -8    1.26    0.07
  -5   1   8    1.24    0.06
   4  -1  -7    0.60    0.05
  -4   1   7    0.64    0.04
   3  -1  -6    2.81    0.12
  -3   1   6    2.75    0.10
   2  -1  -5    9.36    0.29
   2  -1  -5    9.48    0.34
  -2   1   5    9.36    0.29
   1  -1  -4   27.49    0.93
   1  -1  -4   25.44    0.80
  -1   1   4   26.51    0.79
   0  -1  -3  152.74    4.70
   0  -1  -3  159.63    5.41
   0   1   3  151.67    5.04
  -1  -1  -2  172.28    5.01
  -1  -1  -2  157.46    5.73
   1   1   2  164.46    4.87
  -2  -1  -1  101.00    3.53
  -2  -1  -1  101.88    3.09
  -3  -1   0   11.64    0.36
  -3  -1   0   11.79    0.41
  -3  -1   0   11.74    0.35
  -4  -1   1    0.73    0.03
  -4  -1   1    0.71    0.04
  -4  -1   1    0.77    0.03
  -5  -1   2    1.52    0.05
  -5  -1   2    1.68    0.07
   5   1  -2    1.52    0.05
  -6  -1   3    2.73    0.09
  -6  -1   3    2.71    0.11
   7   1  -4    0.03    0.03
   8   1  -5    3.00    0.13
   9   1  -6    1.85    0.09
   6  -1  -8    0.14    0.03
  -6   1   8    0.11    0.02
   5  -1  -7    2.96    0.13
  -5   1   7    3.19    0.11
   4  -1  -6    1.73    0.08
  -4   1   6    1.73    0.07
   3  -1  -5    4.56    0.17
  -3   1   5    4.56    0.15
   2  -1  -4   27.23    0.83
   2  -1  -4   27.83    0.96
  -2   1   4   27.43    0.81
   1  -1  -3    0.12    0.02
   1  -1  -3    0.08    0.01
  -1   1   3    0.14    0.01
   0  -1  -2  287.40   10.39
   0  -1  -2  274.38    8.76
   0   1   2  277.29    8.69
  -1  -1  -1   24.99    0.91
  -1  -1  -1   26.42    0.79
   1   1   1   25.69    0.76
  -2  -1   0   22.24    0.69
  -2  -1   0   22.94    0.79
  -2  -1   0   23.04    0.68
  -3  -1   1   54.24    1.68
  -3  -1   1   55.41    1.63
  -3  -1   1   55.37    1.93
  -4  -1   2    8.94    0.27
  -4  -1   2    9.13    0.32
   4   1  -2    9.06    0.28
  -5  -1   3    5.08    0.16
  -5  -1   3    5.37    0.20
   5   1  -3    5.21    0.16
  -6  -1   4    1.71    0.06
   6   1  -4    1.70    0.08
   7   1  -5   34.93    1.23
   8   1  -6    2.89    0.13
   7  -1  -8    1.36    0.08
   6  -1  -7   15.23    0.56
  -6   1   7   15.72    0.47
   5  -1  -6    0.09    0.02
  -5   1   6    0.08    0.02
   4  -1  -5    0.84    0.05
  -4   1   5    0.82    0.04
   3  -1  -4    2.54    0.10
   3  -1  -4    2.57    0.08
  -3   1   4    2.57    0.08
   2  -1  -3    0.00    0.01
   2  -1  -3    0.01    0.00
   1  -1  -2   77.50    2.41
   1  -1  -2   81.38    2.78
  -1   1   2   79.72    2.36
   0  -1  -1    1.59    0.08
   0  -1  -1    1.45    0.07
   0   1   1    1.52    0.06
  -1  -1   0   16.79    0.51
  -1  -1   0   17.05    0.60
  -1  -1   0   16.64    0.52
  -2  -1   1    0.13    0.01
  -2  -1   1    0.13    0.01
   2   1  -1    0.16    0.01
  -3  -1   2    5.16    0.19
  -3  -1   2    5.15    0.16
   3   1  -2    5.20    0.16
  -4  -1   3    2.00    0.07
   4   1  -3    2.08    0.06
   4   1  -3    1.98    0.08
  -5  -1   4    0.23    0.02
   5   1  -4    0.24    0.03
  -6  -1   5   43.57    1.26
   6   1  -5   41.63    1.49
   7   1  -6    3.39    0.14
   8   1  -7    0.16    0.03
  -7   1   7    0.54    0.03
   6  -1  -6    2.48    0.11
  -6   1   6    2.61    0.09
   5  -1  -5    0.43    0.04
  -5   1   5    0.42    0.03
   4  -1  -4   15.84    0.56
  -4   1   4   15.91    0.47
   3  -1  -3    0.16    0.02
  -3   1   3    0.16    0.01
   2  -1  -2   26.55    0.91
  -2   1   2   25.79    0.77
   1  -1  -1    5.07    0.17
  -1   1   1    4.86    0.15
   0   1   0   -0.10    0.00
  -1  -1   1    4.79    0.17
  -1  -1   1    4.81    0.14
   1   1  -1    4.76    0.15
   2   1  -2   26.76    0.92
   2   1  -2   26.05    0.80
   3   1  -3    0.18    0.01
   3   1  -3    0.19    0.02
   4   1  -4   15.78    0.56
   4   1  -4   15.95    0.48
   5   1  -5    0.44    0.04
  -6  -1   6    1.47    0.06
   7   1  -7    0.52    0.05
   8  -1  -7    0.19    0.03
   7  -1  -6    3.29    0.14
  -7   1   6    3.20    0.11
   6  -1  -5   42.15    1.49
  -6   1   5   42.88    1.26
   5  -1  -4    0.25    0.03
  -5   1   4    0.25    0.02
   4  -1  -3    2.12    0.06
   4  -1  -3    1.91    0.08
  -4   1   3    2.01    0.07
   3  -1  -2    5.23    0.19
   3  -1  -2    5.29    0.16
  -3   1   2    5.24    0.16
  -2   1   1    0.17    0.01
  -2   1   1    0.19    0.01
  -2   1   1    0.15    0.02
  -1   1   0   12.41    0.51
  -1   1   0   16.36    0.44
   0  -1   1    1.46    0.06
   0   1  -1    1.62    0.07
  -1  -1   2   78.17    2.34
   1   1  -2   77.96    2.40
   1   1  -2   80.98    2.89
  -2  -1   3    0.00    0.00
   2   1  -3    0.01    0.01
   2   1  -3    0.01    0.00
  -3  -1   4    2.54    0.08
   3   1  -4    2.49    0.08
   3   1  -4    2.58    0.10
  -4  -1   5    0.85    0.04
   4   1  -5    0.81    0.05
  -5  -1   6    0.01    0.01
   5   1  -6    0.08    0.02
  -6  -1   7   16.00    0.49
   7   1  -8    1.39    0.08
   8  -1  -6    2.89    0.13
   7  -1  -5   34.90    1.23
   6  -1  -4    1.75    0.08
   5  -1  -3    5.10    0.19
   5  -1  -3    5.37    0.16
  -4   1   2    9.10    0.32
  -3   1   1   54.17    1.87
  -3   1   1   52.63    1.79
  -2   1   0   21.72    0.64
  -1   1  -1   22.43    0.87
  -1   1  -1   25.97    0.76
  -1   1  -1   26.02    0.74
   0  -1   2  271.69    8.51
   0   1  -2  281.46   10.14
   0   1  -2  276.11    8.76
  -1  -1   3    0.11    0.01
   1   1  -3    0.09    0.01
   1   1  -3    0.09    0.01
  -2  -1   4   27.48    0.82
   2   1  -4   27.80    0.84
   2   1  -4   28.06    0.97
  -3  -1   5    4.54    0.15
   3   1  -5    4.57    0.15
   3   1  -5    4.66    0.18
  -4  -1   6    1.80    0.07
   4   1  -6    1.72    0.08
  -5  -1   7    3.17    0.11
   5   1  -7    3.15    0.13
  -6  -1   8    0.14    0.02
   6   1  -8    0.12    0.03
   9  -1  -6    1.91    0.10
   8  -1  -5    3.00    0.13
   7  -1  -4    0.06    0.03
  -7   1   4    0.03    0.02
   6  -1  -3    2.52    0.10
  -6   1   3    2.36    0.08
  -5   1   2    1.45    0.05
  -5   1   2    1.52    0.07
  -4   1   1    0.76    0.03
  -4   1   1    0.74    0.04
  -3   1   0    9.30    0.36
  -3   1   0   11.16    0.30
  -2   1  -1  101.05    2.93
  -2   1  -1   96.90    3.34
   1  -1   2  163.86    5.44
  -1   1  -2  168.43    5.05
   0  -1   3  148.79    4.55
   0   1  -3  162.21    5.46
   0   1  -3  150.64    4.67
  -1  -1   4   27.82    0.79
   1   1  -4   27.16    0.93
   1   1  -4   25.09    0.81
  -2  -1   5    9.43    0.29
   2   1  -5    9.36    0.29
   2   1  -5    9.50    0.34
  -3  -1   6    2.74    0.10
   3   1  -6    2.83    0.12
  -4  -1   7    0.68    0.04
   4   1  -7    0.64    0.05
  -5  -1   8    1.26    0.06
   5   1  -8    1.27    0.07
   6   1  -9    0.05    0.03
   9  -1  -5    0.06    0.03
   8  -1  -4    0.65    0.05
  -7   1   3   75.38    2.22
  -6   1   2    6.86    0.25
  -6   1   2    6.68    0.21
  -6   1   2    7.06    0.21
  -5   1   1    0.99    0.05
  -5   1   1    1.04    0.04
  -4   1   0    4.71    0.17
  -4   1   0    6.43    0.20
  -3   1  -1    5.69    0.17
  -3   1  -1    5.64    0.18
  -2   1  -2   38.11    1.13
  -2   1  -2   38.09    1.16
   1  -1   3    0.39    0.02
  -1   1  -3    0.39    0.02
  -1   1  -3    0.35    0.03
   0  -1   4   86.11    2.56
   0   1  -4   90.09    3.04
   0   1  -4   84.30    2.64
  -1  -1   5   10.30    0.32
   1   1  -5   10.19    0.32
   1   1  -5   10.73    0.37
  -2  -1   6    2.58    0.09
   2   1  -6    2.45    0.09
   2   1  -6    2.56    0.11
  -3  -1   7    0.00    0.01
   3   1  -7    0.00    0.02
  -4  -1   8    1.11    0.05
   4   1  -8    1.19    0.07
  -5  -1   9    1.05    0.05
   5   1  -9    0.94    0.07
  10  -1  -5    0.09    0.03
   9  -1  -4    0.22    0.03
  -8   1   3    5.95    0.23
  -7   1   2   35.99    1.05
  -7   1   2   34.81    1.24
  -6   1   1    0.47    0.03
  -6   1   1    0.48    0.03
  -6   1   1    0.47    0.02
  -5   1   0    1.23    0.05
  -4   1  -1   30.68    0.92
  -4   1  -1   29.88    0.89
  -3   1  -2   26.15    0.80
  -3   1  -2   26.10    0.77
   2  -1   3   13.58    0.42
  -2   1  -3   14.76    0.44
   1  -1   4    0.12    0.02
  -1   1  -4    0.08    0.02
  -1   1  -4    0.18    0.03
   0  -1   5   11.51    0.35
   0   1  -5   10.96    0.35
   0   1  -5   11.53    0.41
  -1  -1   6   13.26    0.41
   1   1  -6   13.89    0.49
   1   1  -6   13.46    0.42
  -2  -1   7    0.06    0.02
   2   1  -7    0.05    0.03
  -3  -1   8    1.18    0.05
   3   1  -8    1.13    0.07
  -4  -1   9    0.09    0.02
   4   1  -9    0.05    0.03
  -5  -1  10    0.11    0.03
  10  -1  -4    0.24    0.04
  -8   1   2    2.94    0.12
  -7   1   1   19.88    0.73
  -7   1   1   22.30    0.62
  -7   1   1   20.16    0.64
  -5   1  -1   13.05    0.47
  -5   1  -1   13.24    0.41
  -5   1  -1   13.60    0.40
  -4   1  -2   16.65    0.50
  -4   1  -2   15.54    0.48
   3  -1   3   19.58    0.60
  -3   1  -3   20.89    0.62
   2  -1   4    0.45    0.03
  -2   1  -4    0.35    0.03
  -2   1  -4    0.48    0.04
   1  -1   5   24.56    0.70
  -1   1  -5   24.10    0.72
  -1   1  -5   21.60    0.83
   0  -1   6    4.10    0.13
   0   1  -6    3.72    0.16
   0   1  -6    3.79    0.13
  -1  -1   7    2.22    0.09
   1   1  -7    2.36    0.09
   1   1  -7    2.25    0.11
  -2  -1   8    0.04    0.02
   2   1  -8    0.07    0.03
  -3  -1   9    0.14    0.02
   3   1  -9    0.05    0.03
  -4  -1  10    0.45    0.04
  -9   1   2    0.70    0.05
  -8   1   1   15.27    0.56
  -8   1   1   16.13    0.47
  -7   1   0   28.25    0.99
  -7   1   0   28.17    0.84
  -6   1  -1    1.64    0.07
  -6   1  -1    1.68    0.06
  -6   1  -1    1.52    0.07
  -5   1  -2    3.32    0.12
  -5   1  -2    3.28    0.11
  -4   1  -3   12.08    0.38
   3  -1   4    1.50    0.06
  -3   1  -4    1.56    0.06
  -3   1  -4    1.46    0.07
   2  -1   5    0.09    0.02
  -2   1  -5    0.12    0.02
  -2   1  -5    0.12    0.03
   1  -1   6    0.25    0.03
  -1   1  -6    0.27    0.03
  -1   1  -6    0.23    0.04
   0  -1   7    1.65    0.07
   0   1  -7    1.38    0.09
   0   1  -7    1.64    0.07
  -1  -1   8    0.02    0.02
   1   1  -8   -0.01    0.03
  -2  -1   9    0.41    0.03
   2   1  -9    0.48    0.06
  -3  -1  10    0.00    0.02
   3   1 -10   -0.03    0.04
 -10   1   2    0.11    0.03
  -9   1   1    0.25    0.03
  -8   1   0   10.89    0.33
  -8   1   0   10.86    0.40
  -7   1  -1    3.32    0.12
  -7   1  -1    3.32    0.13
  -6   1  -2    0.09    0.02
  -6   1  -2    0.08    0.02
  -5   1  -3    7.59    0.25
  -5   1  -3    7.44    0.23
   4  -1   4    0.33    0.03
  -4   1  -4    0.31    0.03
  -4   1  -4    0.21    0.02
   3  -1   5    3.74    0.13
  -3   1  -5    3.76    0.15
  -3   1  -5    3.68    0.13
   2  -1   6    0.49    0.03
  -2   1  -6    0.67    0.06
   1  -1   7    4.77    0.16
  -1   1  -7    4.79    0.16
  -1   1  -7    4.11    0.19
   0  -1   8    1.37    0.06
   0   1  -8    1.23    0.09
   0   1  -8    1.41    0.06
  -1  -1   9    0.16    0.03
   1   1  -9    0.17    0.05
  -2  -1  10    1.35    0.07
   2   1 -10    1.36    0.09
 -10   1   1    0.03    0.03
  -9   1   0    0.14    0.03
  -8   1  -1    6.62    0.25
  -8   1  -1    6.90    0.23
  -7   1  -2    0.48    0.04
  -7   1  -2    0.42    0.03
  -7   1  -2    0.41    0.04
  -6   1  -3    0.86    0.04
  -6   1  -3    0.88    0.05
   5  -1   4    2.82    0.10
  -5   1  -4    2.73    0.11
   4  -1   5    1.81    0.07
  -4   1  -5    2.04    0.08
  -4   1  -5    1.84    0.08
   3  -1   6   -0.01    0.01
  -3   1  -6   -0.01    0.02
  -3   1  -6    0.07    0.02
   2  -1   7    0.12    0.02
  -2   1  -7    0.17    0.04
  -2   1  -7    0.13    0.03
   1  -1   8   -0.01    0.02
  -1   1  -8   -0.01    0.02
  -1   1  -8   -0.01    0.04
   0  -1   9    0.09    0.02
   0   1  -9    0.07    0.05
   1   1 -10    0.26    0.06
  -9   1  -1    0.96    0.06
  -9   1  -1    1.11    0.06
  -8   1  -2    0.74    0.05
  -8   1  -2    0.68    0.04
  -8   1  -2    0.83    0.05
  -7   1  -3    1.41    0.07
  -7   1  -3    1.43    0.06
   6  -1   4    4.78    0.16
  -6   1  -4    4.91    0.17
   5  -1   5    3.93    0.14
  -5   1  -5    3.95    0.15
   4  -1   6    1.26    0.06
  -4   1  -6    1.22    0.06
  -4   1  -6    1.12    0.06
   3  -1   7    0.03    0.02
  -3   1  -7    0.07    0.02
  -3   1  -7    0.07    0.03
   2  -1   8    0.26    0.03
  -2   1  -8    0.26    0.05
  -2   1  -8    0.23    0.03
   1  -1   9   -0.02    0.02
  -1   1  -9   -0.07    0.04
   0   1 -10    0.02    0.05
  -9   1  -2    0.42    0.04
  -8   1  -3    0.96    0.06
   7  -1   4    1.15    0.06
  -7   1  -4    1.04    0.06
   6  -1   5    2.35    0.09
  -6   1  -5    2.31    0.10
   5  -1   6    1.46    0.07
  -5   1  -6    1.47    0.07
  -5   1  -6    1.28    0.07
   4  -1   7    0.15    0.03
  -4   1  -7    0.18    0.03
  -4   1  -7    0.13    0.03
   3  -1   8    1.63    0.08
  -3   1  -8    1.68    0.09
  -3   1  -8    1.73    0.08
   2  -1   9    0.23    0.03
  -2   1  -9    0.22    0.03
  -2   1  -9    0.18    0.05
 -10   1  -2    0.13    0.03
  -9   1  -3    0.27    0.04
   8  -1   4    0.07    0.02
  -8   1  -4    0.03    0.03
   7  -1   5    0.14    0.03
  -7   1  -5    0.13    0.03
   6  -1   6    0.63    0.05
  -6   1  -6    0.61    0.05
   5  -1   7    0.01    0.02
  -5   1  -7    0.00    0.02
   4  -1   8    0.16    0.03
  -4   1  -8    0.13    0.03
  -3   1  -9    0.06    0.03
   8  -1   5    0.49    0.04
   7  -1   6    2.33    0.10
   6  -1   7    0.84    0.05
   6   2   7    0.15    0.03
   7   2   6    0.16    0.03
  -3  -2  -9    0.13    0.04
  -3  -2  -9    0.14    0.03
  -4  -2  -8    0.25    0.03
  -4  -2  -8    0.25    0.04
   4   2   8    0.29    0.04
  -5  -2  -7   -0.02    0.02
  -5  -2  -7    0.02    0.02
   5   2   7    0.01    0.02
  -6  -2  -6    0.00    0.02
  -6  -2  -6    0.05    0.03
   6   2   6    0.03    0.02
  -7  -2  -5    0.36    0.04
  -7  -2  -5    0.28    0.04
   7   2   5    0.38    0.04
  -8  -2  -4    0.04    0.02
  -8  -2  -4   -0.01    0.03
  -9  -2  -3    0.05    0.03
  -9  -2  -3    0.00    0.03
 -10  -2  -2    0.11    0.03
  -2  -2  -9    0.61    0.07
   2   2   9    0.51    0.04
  -3  -2  -8    0.38    0.04
  -3  -2  -8    0.48    0.05
   3   2   8    0.38    0.04
  -4  -2  -7    0.03    0.02
  -4  -2  -7    0.01    0.02
   4   2   7    0.04    0.02
  -5  -2  -6    0.20    0.03
  -5  -2  -6    0.19    0.03
   5   2   6    0.20    0.03
  -6  -2  -5    1.39    0.07
  -6  -2  -5    1.27    0.07
   6   2   5    1.33    0.06
  -7  -2  -4    3.06    0.12
  -7  -2  -4    3.04    0.13
   7   2   4    3.03    0.11
  -8  -2  -3    0.37    0.04
  -8  -2  -3    0.35    0.04
  -9  -2  -2    0.05    0.03
  -9  -2  -2    0.09    0.03
 -10  -2  -1    0.07    0.03
  -1  -2  -9   -0.01    0.04
   1   2   9   -0.02    0.02
  -2  -2  -8    1.20    0.06
  -2  -2  -8    1.28    0.08
   2   2   8    1.30    0.06
  -3  -2  -7    0.11    0.03
  -3  -2  -7    0.10    0.02
   3   2   7    0.07    0.02
  -4  -2  -6    0.00    0.02
  -4  -2  -6   -0.01    0.02
   4   2   6   -0.01    0.02
  -5  -2  -5    6.22    0.23
  -5  -2  -5    6.26    0.21
   5   2   5    6.13    0.20
  -6  -2  -4    2.66    0.11
  -6  -2  -4    2.62    0.10
   6   2   4    2.60    0.10
  -7  -2  -3    0.18    0.03
  -7  -2  -3    0.24    0.03
   7   2   3    0.27    0.03
  -8  -2  -2    0.84    0.06
  -8  -2  -2    0.89    0.05
  -9  -2  -1    0.03    0.02
  -9  -2  -1   -0.01    0.02
 -10  -2   0    0.01    0.02
   0  -2  -9    0.16    0.05
   0   2   9    0.19    0.03
  -1  -2  -8    0.34    0.03
  -1  -2  -8    0.35    0.05
   1   2   8    0.32    0.03
  -2  -2  -7    5.16    0.20
  -2  -2  -7    4.95    0.17
   2   2   7    4.80    0.17
  -3  -2  -6    0.01    0.02
  -3  -2  -6    0.02    0.02
   3   2   6   -0.02    0.02
  -4  -2  -5    0.43    0.04
  -4  -2  -5    0.39    0.04
   4   2   5    0.40    0.03
  -5  -2  -4    0.08    0.02
  -5  -2  -4    0.08    0.02
   5   2   4    0.08    0.02
  -6  -2  -3    0.70    0.04
  -6  -2  -3    0.71    0.04
   6   2   3    0.85    0.04
  -7  -2  -2   10.22    0.38
  -7  -2  -2   10.75    0.34
  -8  -2  -1    8.00    0.30
  -8  -2  -1    8.39    0.27
  -9  -2   0    2.50    0.10
  -9  -2   0    2.52    0.11
 -10  -2   1    0.60    0.05
   1  -2  -9    0.60    0.08
  -1   2   9    0.64    0.04
   0  -2  -8    0.15    0.05
   0   2   8    0.18    0.03
  -1  -2  -7    0.13    0.04
  -1  -2  -7    0.14    0.02
   1   2   7    0.16    0.03
  -2  -2  -6    1.62    0.09
  -2  -2  -6    1.51    0.07
   2   2   6    1.54    0.06
  -3  -2  -5    0.92    0.05
  -3  -2  -5    0.93    0.05
   3   2   5    0.86    0.04
  -4  -2  -4    9.70    0.31
  -4  -2  -4    9.47    0.35
   4   2   4    9.68    0.30
  -5  -2  -3    1.97    0.08
  -5  -2  -3    1.95    0.08
   5   2   3    1.83    0.07
  -6  -2  -2   11.05    0.34
  -6  -2  -2   10.31    0.38
  -7  -2  -1    1.63    0.07
  -7  -2  -1    1.51    0.07
  -8  -2   0    0.30    0.04
  -8  -2   0    0.29    0.03
  -9  -2   1    0.62    0.05
 -10  -2   2    0.06    0.03
   2  -2  -9    0.28    0.05
  -2   2   9    0.39    0.03
   1  -2  -8    1.34    0.09
  -1   2   8    1.51    0.06
   0  -2  -7    0.08    0.04
   0  -2  -7    0.05    0.02
   0   2   7    0.06    0.02
  -1  -2  -6    3.53    0.16
  -1  -2  -6    3.87    0.13
   1   2   6    4.00    0.13
  -2  -2  -5    0.99    0.05
  -2  -2  -5    1.02    0.06
   2   2   5    0.98    0.05
  -3  -2  -4    0.34    0.03
   3   2   4    0.35    0.02
  -4  -2  -3   10.81    0.34
  -4  -2  -3   10.71    0.38
   4   2   3   10.32    0.32
  -5  -2  -2   18.83    0.67
  -5  -2  -2   19.55    0.60
  -6  -2  -1    4.04    0.15
  -6  -2  -1    3.97    0.13
  -6  -2  -1    4.11    0.14
  -7  -2   0    1.47    0.06
  -7  -2   0    1.37    0.07
  -8  -2   1    1.98    0.09
  -8  -2   1    1.91    0.08
  -9  -2   2    2.87    0.13
 -10  -2   3    0.03    0.03
   3  -2  -9   -0.03    0.03
  -3   2   9    0.00    0.02
   2  -2  -8    0.37    0.05
  -2   2   8    0.40    0.03
   1  -2  -7   -0.05    0.03
  -1   2   7    0.13    0.02
   0  -2  -6    5.42    0.23
   0  -2  -6    5.98    0.19
   0   2   6    5.96    0.19
  -1  -2  -5   33.48    1.20
  -1  -2  -5   34.36    1.04
   1   2   5   34.67    1.02
  -2  -2  -4   44.56    1.36
  -2  -2  -4   46.04    1.56
   2   2   4   43.51    1.32
  -3  -2  -3    1.03    0.05
  -3  -2  -3    0.98    0.04
   3   2   3    0.95    0.04
  -4  -2  -2    0.45    0.03
  -4  -2  -2    0.41    0.03
   4   2   2    0.48    0.02
  -5  -2  -1    7.13    0.26
  -5  -2  -1    7.19    0.23
  -5  -2  -1    7.03    0.22
  -6  -2   0    0.02    0.01
  -6  -2   0    0.03    0.02
  -6  -2   0    0.00    0.01
  -7  -2   1   18.46    0.56
  -7  -2   1   18.07    0.65
  -8  -2   2    0.27    0.04
  -9  -2   3    1.14    0.07
  10   2  -4    0.43    0.05
   4  -2  -9    0.02    0.03
  -4   2   9    0.03    0.02
   3  -2  -8   -0.02    0.03
  -3   2   8    0.03    0.02
   2  -2  -7    2.86    0.13
  -2   2   7    2.84    0.10
   1  -2  -6    1.02    0.06
   1  -2  -6    1.00    0.04
  -1   2   6    0.97    0.04
   0  -2  -5   13.92    0.51
   0  -2  -5   14.16    0.44
   0   2   5   14.30    0.43
  -1  -2  -4   11.55    0.36
  -1  -2  -4   10.94    0.41
   1   2   4   11.68    0.35
  -2  -2  -3    2.20    0.08
  -2  -2  -3    1.94    0.07
   2   2   3    1.96    0.07
  -3  -2  -2   52.14    1.58
  -3  -2  -2   52.52    1.82
   3   2   2   51.71    1.54
  -4  -2  -1   22.07    0.67
  -4  -2  -1   21.81    0.77
  -4  -2  -1   22.09    0.65
  -5  -2   0    4.50    0.14
  -5  -2   0    4.51    0.15
  -5  -2   0    4.39    0.17
  -6  -2   1    0.12    0.02
  -6  -2   1    0.18    0.01
  -6  -2   1    0.12    0.02
  -7  -2   2    7.35    0.28
   7   2  -2    7.42    0.23
  -8  -2   3    0.08    0.03
  10   2  -5   -0.02    0.02
   5  -2  -9    2.00    0.11
  -5   2   9    2.00    0.08
   4  -2  -8    2.74    0.12
  -4   2   8    2.77    0.10
   3  -2  -7    0.18    0.03
  -3   2   7    0.20    0.02
   2  -2  -6    9.01    0.32
  -2   2   6    8.55    0.27
   1  -2  -5    0.96    0.05
   1  -2  -5    0.93    0.04
  -1   2   5    0.95    0.04
   0  -2  -4    3.57    0.14
   0  -2  -4    3.56    0.12
   0   2   4    3.78    0.12
  -1  -2  -3   14.34    0.52
  -1  -2  -3   14.99    0.45
   1   2   3   14.82    0.44
  -2  -2  -2   69.12    2.05
  -2  -2  -2   67.65    2.35
   2   2   2   65.09    2.00
  -3  -2  -1    1.12    0.04
  -3  -2  -1    1.19    0.05
  -3  -2  -1    1.15    0.04
  -4  -2   0    0.25    0.02
  -4  -2   0    0.17    0.02
  -4  -2   0    0.24    0.01
  -5  -2   1    1.98    0.07
  -5  -2   1    1.90    0.06
  -5  -2   1    2.01    0.08
  -6  -2   2    1.78    0.06
  -6  -2   2    1.77    0.08
   6   2  -2    1.66    0.06
  -7  -2   3    0.98    0.06
   9   2  -5    0.11    0.03
  -6   2   9   -0.02    0.02
   5  -2  -8    0.06    0.03
  -5   2   8    0.08    0.02
   4  -2  -7    0.22    0.03
   3  -2  -6    1.83    0.08
  -3   2   6    1.81    0.07
   2  -2  -5   17.16    0.52
   2  -2  -5   17.38    0.61
  -2   2   5   16.97    0.52
   1  -2  -4   24.03    0.81
   1  -2  -4   22.77    0.70
  -1   2   4   22.48    0.69
   0  -2  -3   48.66    1.69
   0  -2  -3   48.64    1.48
   0   2   3   48.21    1.43
  -1  -2  -2  312.10   11.15
  -1  -2  -2  328.27   10.40
   1   2   2  325.17   10.02
  -2  -2  -1   20.57    0.61
  -2  -2  -1   20.24    0.70
   2   2   1   19.69    0.59
  -3  -2   0    2.98    0.09
  -3  -2   0    3.26    0.11
  -3  -2   0    3.05    0.10
  -4  -2   1   22.43    0.69
  -4  -2   1   22.51    0.79
  -4  -2   1   22.91    0.67
  -5  -2   2   10.15    0.30
  -5  -2   2    9.97    0.36
   5   2  -2    9.69    0.31
  -6  -2   3    0.71    0.03
  -6  -2   3    0.74    0.04
   6   2  -3    0.71    0.03
   7   2  -4    9.43    0.35
   8   2  -5    0.00    0.02
   9   2  -6    0.09    0.03
   6  -2  -8    0.01    0.03
  -6   2   8    0.00    0.02
   5  -2  -7    1.28    0.07
  -5   2   7    1.34    0.06
   4  -2  -6    0.59    0.04
  -4   2   6    0.52    0.03
   3  -2  -5   10.50    0.38
  -3   2   5   10.86    0.33
   2  -2  -4    8.61    0.26
   2  -2  -4    8.59    0.31
  -2   2   4    8.66    0.26
   1  -2  -3   16.77    0.57
   1  -2  -3   15.76    0.49
  -1   2   3   15.96    0.48
   0  -2  -2  401.98   12.46
   0  -2  -2  388.52   14.56
   0   2   2  405.29   12.24
  -1  -2  -1   42.62    1.50
  -1  -2  -1   43.35    1.31
   1   2   1   42.15    1.26
  -2  -2   0  191.66    5.70
  -2  -2   0  187.68    5.67
  -2  -2   0  185.20    6.97
  -3  -2   1   44.22    1.55
  -3  -2   1   44.15    1.31
   3   2  -1   44.34    1.35
  -4  -2   2   67.69    2.00
  -4  -2   2   66.32    2.34
   4   2  -2   68.94    2.06
  -5  -2   3    0.54    0.04
  -5  -2   3    0.59    0.02
   5   2  -3    0.56    0.02
  -6  -2   4    1.90    0.07
   6   2  -4    1.95    0.09
   7   2  -5    0.10    0.03
   8   2  -6    0.07    0.03
   7  -2  -8    0.53    0.05
  -7   2   8    0.62    0.04
   6  -2  -7    5.11    0.21
  -6   2   7    5.18    0.17
   5  -2  -6    1.16    0.06
  -5   2   6    1.10    0.05
   4  -2  -5    0.15    0.02
  -4   2   5    0.16    0.02
   3  -2  -4    1.29    0.06
  -3   2   4    1.34    0.05
   2  -2  -3    0.03    0.01
   2  -2  -3    0.03    0.00
  -2   2   3    0.03    0.01
   1  -2  -2  202.22    6.74
   1  -2  -2  186.74    6.01
  -1   2   2  193.82    5.73
   0  -2  -1   13.72    0.52
   0  -2  -1   15.51    0.45
   0   2   1   15.58    0.44
  -1  -2   0  105.65    3.63
   1   2   0  106.06    3.46
   1   2   0  102.55    3.11
  -2  -2   1    6.91    0.25
  -2  -2   1    6.95    0.21
   2   2  -1    7.04    0.21
  -3  -2   2    2.31    0.07
  -3  -2   2    2.32    0.09
   3   2  -2    2.37    0.07
  -4  -2   3    0.14    0.01
   4   2  -3    0.11    0.01
  -5  -2   4    1.54    0.05
   5   2  -4    1.50    0.07
  -6  -2   5    7.46    0.23
   6   2  -5    7.57    0.28
   7   2  -6    2.81    0.12
   8   2  -7    0.01    0.03
   7  -2  -7    0.14    0.03
  -7   2   7    0.11    0.02
   6  -2  -6    0.17    0.03
  -6   2   6    0.12    0.02
   5  -2  -5    0.88    0.05
  -5   2   5    0.84    0.04
   4  -2  -4    6.76    0.25
  -4   2   4    6.94    0.21
   3  -2  -3   44.16    1.53
  -3   2   3   43.77    1.30
   2  -2  -2    0.33    0.02
  -2   2   2    0.29    0.01
   1  -2  -1    0.58    0.03
  -1   2   1    0.56    0.02
  -1   2   1    0.57    0.02
   0  -2   0   67.73    2.51
   0   2   0   71.02    2.17
   0   2   0   69.64    2.27
  -1  -2   1    0.58    0.03
  -1  -2   1    0.55    0.02
   1   2  -1    0.58    0.02
  -2  -2   2    0.29    0.01
   2   2  -2    0.28    0.01
  -3  -2   3   44.90    1.33
   3   2  -3   46.17    1.57
   3   2  -3   44.38    1.37
  -4  -2   4    6.93    0.21
   4   2  -4    6.97    0.21
   4   2  -4    7.00    0.25
  -5  -2   5    0.87    0.04
   5   2  -5    0.85    0.05
  -6  -2   6    0.06    0.02
   6   2  -6    0.12    0.03
   7   2  -7    0.09    0.03
   8  -2  -7    0.02    0.02
   7  -2  -6    2.83    0.13
  -7   2   6    3.00    0.10
   6  -2  -5    7.36    0.28
  -6   2   5    7.48    0.23
   5  -2  -4    1.58    0.07
  -5   2   4    1.53    0.06
   4  -2  -3    0.11    0.02
  -4   2   3    0.14    0.01
   3  -2  -2    2.37    0.09
  -3   2   2    2.35    0.08
   2  -2  -1    6.95    0.24
  -2   2   1    6.79    0.21
  -2   2   1    6.67    0.20
  -1   2   0  107.07    3.08
  -1   2   0  101.74    3.70
   0   2  -1   15.18    0.47
   0   2  -1   15.29    0.45
   0   2  -1   15.29    0.53
   1   2  -2  178.04    5.93
   1   2  -2  192.04    6.43
   2   2  -3    0.06    0.01
   2   2  -3    0.04    0.01
   3   2  -4    1.31    0.06
   3   2  -4    1.28    0.05
   4   2  -5    0.16    0.02
   5   2  -6    1.09    0.06
   6   2  -7    5.09    0.20
   7   2  -8    0.63    0.06
   8  -2  -6    0.09    0.03
   7  -2  -5    0.12    0.03
  -7   2   5    0.15    0.02
   6  -2  -4    1.96    0.09
  -6   2   4    1.93    0.07
   5  -2  -3    0.54    0.03
  -5   2   3    0.54    0.03
  -4   2   2   65.33    2.00
  -4   2   2   66.67    1.96
  -3   2   1   43.01    1.52
  -3   2   1   43.46    1.33
  -3   2   1   44.33    1.29
  -2   2   0  181.29    5.79
  -2   2   0  192.13    6.70
  -1   2  -1   43.12    1.30
  -1   2  -1   40.74    1.61
  -1   2  -1   43.14    1.26
   0  -2   2  382.72   11.97
   0   2  -2  395.87   12.30
  -1  -2   3   15.93    0.47
   1   2  -3   15.58    0.48
   1   2  -3   15.88    0.55
  -2  -2   4    8.55    0.26
   2   2  -4    8.73    0.27
   2   2  -4    8.69    0.31
  -3  -2   5   10.53    0.32
   3   2  -5   10.65    0.33
   3   2  -5   10.76    0.38
  -4  -2   6    0.46    0.03
   4   2  -6    0.46    0.04
  -5  -2   7    1.33    0.06
   5   2  -7    1.40    0.07
   6   2  -8    0.01    0.03
   9  -2  -6    0.12    0.03
   8  -2  -5    0.03    0.02
   7  -2  -4   10.08    0.37
   6  -2  -3    0.74    0.04
  -6   2   3    0.68    0.03
  -5   2   2    9.72    0.30
  -5   2   2    9.90    0.35
  -5   2   2    9.96    0.30
  -4   2   1   22.91    0.67
  -4   2   1   22.73    0.79
  -4   2   1   22.22    0.69
  -3   2   0    2.74    0.10
  -3   2   0    2.84    0.09
  -2   2  -1   20.08    0.59
  -2   2  -1   20.44    0.70
  -2   2  -1   19.78    0.61
  -1   2  -2  273.21   10.07
  -1   2  -2  310.21    9.56
   0  -2   3   48.20    1.46
   0   2  -3   48.05    1.49
   0   2  -3   50.87    1.72
  -1  -2   4   22.15    0.67
   1   2  -4   22.83    0.79
   1   2  -4   22.36    0.68
  -2  -2   5   17.22    0.52
   2   2  -5   17.42    0.61
   2   2  -5   17.10    0.53
  -3  -2   6    1.79    0.07
   3   2  -6    1.82    0.08
  -4  -2   7    0.08    0.02
   4   2  -7    0.11    0.03
  -5  -2   8    0.06    0.02
   5   2  -8    0.10    0.03
   6   2  -9    0.06    0.03
   9  -2  -5    0.16    0.03
   8  -2  -4    3.67    0.14
  -8   2   4    3.11    0.11
   7  -2  -3    1.15    0.06
  -6   2   2    1.61    0.06
  -6   2   2    1.73    0.07
  -5   2   1    1.90    0.08
  -5   2   1    1.91    0.07
  -5   2   1    1.99    0.07
  -3   2  -1    1.07    0.04
  -3   2  -1    1.26    0.05
  -3   2  -1    1.12    0.05
  -2   2  -2   66.61    2.03
  -2   2  -2   66.64    1.97
  -2   2  -2   65.23    2.30
   1  -2   3   14.92    0.45
  -1   2  -3   14.87    0.46
   0  -2   4    3.76    0.12
   0   2  -4    3.84    0.14
   0   2  -4    3.61    0.12
  -1  -2   5    0.85    0.04
   1   2  -5    0.92    0.05
   1   2  -5    0.82    0.04
  -2  -2   6    8.99    0.27
   2   2  -6    8.66    0.32
   2   2  -6    8.68    0.28
  -3  -2   7    0.23    0.02
   3   2  -7    0.19    0.03
  -4  -2   8    2.95    0.11
   4   2  -8    2.88    0.13
  -5  -2   9    2.01    0.08
   5   2  -9    2.06    0.10
  10  -2  -5    0.08    0.03
   9  -2  -4    0.01    0.02
   8  -2  -3    0.05    0.02
  -8   2   3    0.04    0.01
  -7   2   2    7.66    0.28
  -6   2   1    0.11    0.02
  -6   2   1    0.17    0.02
  -6   2   1    0.11    0.01
  -5   2   0    4.49    0.14
  -4   2  -1   21.68    0.65
  -4   2  -1   22.01    0.76
  -4   2  -1   21.99    0.67
  -3   2  -2   52.50    1.82
  -3   2  -2   51.67    1.55
  -3   2  -2   52.47    1.58
   2  -2   3    1.89    0.07
  -2   2  -3    1.98    0.08
  -2   2  -3    1.88    0.07
   1  -2   4   11.61    0.35
  -1   2  -4   11.58    0.36
   0  -2   5   14.37    0.43
   0   2  -5   13.87    0.44
   0   2  -5   14.33    0.51
  -1  -2   6    0.91    0.05
   1   2  -6    1.11    0.05
   1   2  -6    0.93    0.06
  -2  -2   7    2.90    0.10
   2   2  -7    2.94    0.12
  -3  -2   8    0.03    0.02
   3   2  -8    0.01    0.02
  -4  -2   9    0.04    0.02
   4   2  -9    0.03    0.03
  10  -2  -4    0.40    0.05
   9  -2  -3    1.17    0.07
  -8   2   2    0.34    0.03
  -8   2   2    0.35    0.04
  -7   2   1   18.63    0.66
  -7   2   1   18.75    0.58
  -6   2   0    0.03    0.01
  -6   2   0    0.02    0.01
  -6   2   0    0.05    0.02
  -5   2  -1    5.69    0.23
  -5   2  -1    6.80    0.21
  -5   2  -1    6.83    0.20
  -4   2  -2    0.44    0.02
  -4   2  -2    0.42    0.03
  -4   2  -2    0.46    0.03
  -3   2  -3    1.04    0.05
  -3   2  -3    0.98    0.05
   2  -2   4   42.25    1.27
  -2   2  -4   43.60    1.31
   1  -2   5   34.76    0.99
  -1   2  -5   34.19    1.01
  -1   2  -5   30.55    1.16
   0  -2   6    6.15    0.19
   0   2  -6    5.79    0.19
   0   2  -6    5.67    0.23
  -1  -2   7    0.03    0.02
   1   2  -7    0.02    0.02
   1   2  -7    0.01    0.03
  -2  -2   8    0.37    0.03
   2   2  -8    0.33    0.05
  -3  -2   9   -0.02    0.01
   3   2  -9   -0.04    0.03
  -4  -2  10    0.34    0.03
  10  -2  -3    0.04    0.03
  -9   2   2    2.92    0.13
  -8   2   1    2.06    0.09
  -8   2   1    1.61    0.07
  -7   2   0    1.64    0.07
  -7   2   0    1.40    0.06
  -6   2  -1    3.85    0.13
  -6   2  -1    3.85    0.12
  -5   2  -2   18.63    0.56
  -5   2  -2   19.03    0.66
  -5   2  -2   18.74    0.58
  -4   2  -3   10.76    0.34
  -4   2  -3   10.35    0.37
  -4   2  -3   10.59    0.32
   3  -2   4    0.33    0.02
  -3   2  -4    0.35    0.03
  -3   2  -4    0.33    0.03
   2  -2   5    0.94    0.04
  -2   2  -5    0.70    0.05
   1  -2   6    3.79    0.13
  -1   2  -6    3.48    0.16
  -1   2  -6    3.85    0.13
   0  -2   7    0.10    0.02
   0   2  -7    0.05    0.03
   0   2  -7    0.05    0.02
  -1  -2   8    1.45    0.06
   1   2  -8    1.51    0.09
  -2  -2   9    0.32    0.03
   2   2  -9    0.31    0.05
  -3  -2  10   -0.01    0.02
  11  -2  -3    0.79    0.06
 -10   2   2    0.08    0.03
  -9   2   1    0.61    0.05
  -8   2   0    0.31    0.04
  -8   2   0    0.30    0.03
  -7   2  -1    1.58    0.07
  -7   2  -1    1.58    0.06
  -6   2  -2   10.83    0.38
  -6   2  -2   10.77    0.34
  -6   2  -2   10.32    0.32
  -5   2  -3    1.85    0.08
  -5   2  -3    1.83    0.07
  -5   2  -3    2.00    0.08
   4  -2   4    9.25    0.29
  -4   2  -4    9.49    0.33
  -4   2  -4    9.26    0.30
   3  -2   5    0.88    0.04
  -3   2  -5    0.85    0.05
   2  -2   6    1.52    0.07
  -2   2  -6    1.65    0.09
  -2   2  -6    1.57    0.07
   1  -2   7    0.18    0.02
  -1   2  -7    0.21    0.04
  -1   2  -7    0.11    0.02
   0  -2   8    0.20    0.03
   0   2  -8    0.20    0.05
   0   2  -8    0.21    0.03
  -1  -2   9    0.71    0.05
   1   2  -9    0.64    0.07
  -2  -2  10    0.08    0.03
   2   2 -10    0.08    0.05
  -9   2   0    2.59    0.11
  -8   2  -1    7.97    0.26
  -8   2  -1    7.81    0.25
  -7   2  -2   10.28    0.32
  -7   2  -2    9.94    0.37
  -7   2  -2   10.46    0.33
  -6   2  -3    0.68    0.04
  -6   2  -3    0.73    0.04
  -6   2  -3    0.72    0.04
   5  -2   4    0.09    0.02
  -5   2  -4    0.10    0.02
  -5   2  -4    0.10    0.02
   4  -2   5    0.39    0.03
  -4   2  -5    0.35    0.03
  -4   2  -5    0.38    0.03
   3  -2   6    0.01    0.02
  -3   2  -6    0.01    0.02
  -3   2  -6    0.02    0.02
   2  -2   7    4.99    0.17
  -2   2  -7    4.79    0.17
  -2   2  -7    4.98    0.20
   1  -2   8    0.35    0.04
  -1   2  -8    0.39    0.04
  -1   2  -8    0.34    0.05
   0  -2   9    0.16    0.03
   0   2  -9    0.16    0.05
   1   2 -10    0.33    0.06
  -9   2  -1    0.00    0.02
  -8   2  -2    0.85    0.04
  -8   2  -2    0.71    0.05
  -7   2  -3    0.33    0.04
  -7   2  -3    0.22    0.02
   6  -2   4    2.63    0.10
  -6   2  -4    2.54    0.10
  -6   2  -4    2.66    0.11
   5  -2   5    6.10    0.20
  -5   2  -5    5.99    0.21
  -5   2  -5    6.26    0.23
   4  -2   6    0.01    0.02
  -4   2  -6    0.07    0.02
  -4   2  -6    0.00    0.01
   3  -2   7    0.12    0.02
  -3   2  -7    0.14    0.03
  -3   2  -7    0.11    0.03
   2  -2   8    1.21    0.06
  -2   2  -8    1.21    0.06
  -2   2  -8    1.15    0.08
   1  -2   9    0.00    0.02
  -1   2  -9   -0.06    0.04
   0   2 -10    0.18    0.06
  -9   2  -2    0.08    0.03
  -8   2  -3    0.34    0.03
  -8   2  -3    0.37    0.04
   7  -2   4    2.93    0.11
  -7   2  -4    2.87    0.12
   6  -2   5    1.14    0.06
  -6   2  -5    1.27    0.07
   5  -2   6    0.21    0.03
  -5   2  -6    0.20    0.03
   4  -2   7    0.05    0.02
  -4   2  -7    0.03    0.02
   3  -2   8    0.42    0.04
  -3   2  -8    0.41    0.04
   2  -2   9    0.52    0.04
  -2   2  -9    0.57    0.05
 -10   2  -2    0.06    0.03
  -9   2  -3   -0.02    0.02
   8  -2   4    0.06    0.02
  -8   2  -4    0.02    0.03
   7  -2   5    0.29    0.03
  -7   2  -5    0.27    0.04
   6  -2   6   -0.02    0.02
  -6   2  -6    0.00    0.02
   5  -2   7    0.00    0.02
  -5   2  -7    0.03    0.02
   4  -2   8    0.20    0.03
  -4   2  -8    0.23    0.03
  -3   2  -9    0.18    0.03
   8  -2   5    0.03    0.02
   7  -2   6    0.19    0.03
   6  -2   7    0.17    0.03
  -5  -3  -8    0.06    0.03
  -6  -3  -7    1.74    0.09
   6   3   7    1.68    0.08
  -7  -3  -6   -0.01    0.03
  -8  -3  -5    2.66    0.12
  -9  -3  -4    0.04    0.03
  -3  -3  -9    0.02    0.03
  -3  -3  -9    0.06    0.04
  -4  -3  -8    0.00    0.03
  -4  -3  -8    0.00    0.02
   4   3   8   -0.01    0.02
  -5  -3  -7    0.99    0.06
  -5  -3  -7    1.02    0.06
   5   3   7    0.98    0.06
  -6  -3  -6    0.04    0.03
  -6  -3  -6   -0.02    0.02
   6   3   6    0.04    0.02
  -7  -3  -5    2.19    0.10
  -7  -3  -5    2.12    0.10
  -8  -3  -4    3.74    0.14
  -8  -3  -4    3.41    0.15
  -9  -3  -3    4.53    0.17
  -9  -3  -3    4.52    0.18
 -10  -3  -2    0.15    0.03
 -10  -3  -2    0.19    0.03
  -2  -3  -9    0.03    0.04
   2   3   9    0.05    0.03
  -3  -3  -8    0.33    0.04
  -3  -3  -8    0.37    0.05
   3   3   8    0.33    0.04
  -4  -3  -7    0.00    0.02
  -4  -3  -7   -0.02    0.02
   4   3   7   -0.03    0.02
  -5  -3  -6    0.23    0.03
  -5  -3  -6    0.23    0.03
   5   3   6    0.21    0.03
  -6  -3  -5    0.21    0.03
  -6  -3  -5    0.20    0.03
   6   3   5    0.22    0.03
  -7  -3  -4    1.67    0.08
  -7  -3  -4    1.73    0.08
  -8  -3  -3    0.91    0.06
  -8  -3  -3    0.99    0.06
  -9  -3  -2    1.56    0.08
  -9  -3  -2    1.73    0.08
 -10  -3  -1   -0.02    0.02
 -10  -3  -1    0.02    0.02
  -1  -3  -9    0.07    0.05
   1   3   9    0.16    0.03
  -2  -3  -8    0.78    0.07
  -2  -3  -8    0.69    0.05
   2   3   8    0.70    0.05
  -3  -3  -7    0.08    0.02
  -3  -3  -7    0.09    0.03
   3   3   7    0.08    0.02
  -4  -3  -6    0.52    0.04
  -4  -3  -6    0.53    0.04
   4   3   6    0.51    0.04
  -5  -3  -5    4.50    0.16
  -5  -3  -5    4.58    0.18
   5   3   5    4.58    0.15
  -6  -3  -4   -0.02    0.02
  -6  -3  -4    0.01    0.02
   6   3   4    0.02    0.02
  -7  -3  -3    5.53    0.22
  -7  -3  -3    5.92    0.20
  -8  -3  -2    0.73    0.05
  -8  -3  -2    0.75    0.05
  -9  -3  -1    2.02    0.09
  -9  -3  -1    2.00    0.10
 -10  -3   0    0.09    0.03
   0  -3  -9    1.77    0.11
   0   3   9    2.07    0.08
  -1  -3  -8   -0.02    0.02
  -1  -3  -8    0.00    0.04
   1   3   8    0.00    0.02
  -2  -3  -7    1.70    0.07
  -2  -3  -7    1.74    0.09
   2   3   7    1.66    0.07
  -3  -3  -6    0.22    0.03
  -3  -3  -6    0.30    0.04
   3   3   6    0.24    0.03
  -4  -3  -5    0.45    0.04
  -4  -3  -5    0.55    0.04
   4   3   5    0.40    0.03
  -5  -3  -4    3.53    0.13
  -5  -3  -4    3.49    0.14
   5   3   4    3.51    0.12
  -6  -3  -3    0.00    0.02
  -6  -3  -3    0.01    0.02
   6   3   3    0.03    0.02
  -7  -3  -2    0.01    0.02
  -7  -3  -2    0.00    0.02
  -8  -3  -1    2.48    0.11
  -8  -3  -1    2.54    0.10
  -9  -3   0    0.14    0.03
  -9  -3   0    0.13    0.03
 -10  -3   1    0.46    0.05
   1  -3  -9    0.17    0.05
  -1   3   9    0.17    0.03
   0  -3  -8    0.00    0.04
   0   3   8    0.03    0.02
  -1  -3  -7    0.73    0.04
  -1  -3  -7    0.69    0.07
   1   3   7    0.76    0.04
  -2  -3  -6    1.94    0.08
  -2  -3  -6    2.11    0.10
   2   3   6    2.10    0.08
  -3  -3  -5    0.12    0.02
  -3  -3  -5    0.12    0.03
   3   3   5    0.09    0.02
  -4  -3  -4    1.47    0.07
  -4  -3  -4    1.41    0.06
   4   3   4    1.39    0.06
  -5  -3  -3    1.94    0.08
  -5  -3  -3    1.96    0.08
   5   3   3    1.98    0.07
  -6  -3  -2    3.42    0.13
  -6  -3  -2    3.39    0.14
   6   3   2    3.69    0.12
  -7  -3  -1    0.40    0.03
  -7  -3  -1    0.43    0.04
  -8  -3   0    0.26    0.03
  -8  -3   0    0.22    0.03
  -9  -3   1    0.21    0.03
 -10  -3   2    0.63    0.05
   2  -3  -9   -0.01    0.04
  -2   3   9    0.01    0.02
   1  -3  -8    1.13    0.09
  -1   3   8    1.20    0.06
   0  -3  -7    0.66    0.07
   0  -3  -7    0.91    0.04
   0   3   7    0.91    0.05
  -1  -3  -6   17.10    0.52
  -1  -3  -6   16.16    0.61
   1   3   6   16.77    0.51
  -2  -3  -5    9.61    0.31
  -2  -3  -5    9.92    0.36
   2   3   5    9.69    0.30
  -3  -3  -4    0.09    0.02
  -3  -3  -4    0.06    0.02
  -4  -3  -3   14.87    0.52
  -4  -3  -3   14.28    0.46
   4   3   3   14.55    0.44
  -5  -3  -2    5.21    0.17
  -5  -3  -2    5.07    0.19
   5   3   2    4.93    0.16
  -6  -3  -1    0.38    0.03
  -6  -3  -1    0.42    0.03
  -6  -3  -1    0.41    0.02
  -7  -3   0    9.86    0.36
  -7  -3   0    9.97    0.32
  -8  -3   1   23.94    0.85
  -9  -3   2    2.08    0.10
 -10  -3   3    0.03    0.03
   3  -3  -9    0.02    0.03
  -3   3   9    0.06    0.02
   2  -3  -8    0.96    0.07
  -2   3   8    0.94    0.05
   1  -3  -7    0.93    0.07
  -1   3   7    0.99    0.05
   0  -3  -6    0.00    0.03
   0   3   6    0.03    0.02
  -1  -3  -5    2.34    0.09
  -1  -3  -5    2.31    0.11
   1   3   5    2.45    0.09
  -2  -3  -4   11.55    0.37
  -2  -3  -4   12.36    0.43
   2   3   4   11.56    0.36
  -3  -3  -3   17.30    0.60
  -3  -3  -3   17.08    0.52
   3   3   3   16.46    0.51
  -4  -3  -2    0.18    0.02
  -4  -3  -2    0.22    0.02
   4   3   2    0.21    0.02
  -5  -3  -1    2.83    0.09
  -5  -3  -1    2.81    0.11
  -5  -3  -1    2.88    0.10
  -6  -3   0   17.30    0.51
  -6  -3   0   17.14    0.53
  -6  -3   0   16.95    0.61
  -7  -3   1    0.11    0.03
  -8  -3   2    0.42    0.04
  -9  -3   3    7.13    0.27
   4  -3  -9    1.70    0.10
  -4   3   9    1.71    0.07
   3  -3  -8    0.00    0.03
  -3   3   8    0.04    0.02
   2  -3  -7    3.86    0.16
  -2   3   7    3.70    0.13
   1  -3  -6    0.02    0.01
   1  -3  -6    0.00    0.02
  -1   3   6    0.00    0.01
   0  -3  -5    0.42    0.03
   0  -3  -5    0.47    0.05
   0   3   5    0.48    0.03
  -1  -3  -4   65.16    2.31
  -1  -3  -4   67.37    2.03
   1   3   4   66.83    1.97
  -2  -3  -3    5.39    0.20
  -2  -3  -3    5.23    0.17
   2   3   3    5.24    0.16
  -3  -3  -2    8.78    0.27
  -3  -3  -2    8.81    0.31
   3   3   2    8.44    0.26
  -4  -3  -1   19.40    0.59
  -4  -3  -1   19.31    0.57
  -4  -3  -1   18.74    0.67
  -5  -3   0    0.03    0.01
  -5  -3   0    0.02    0.01
  -5  -3   0    0.03    0.01
  -6  -3   1   11.02    0.32
  -6  -3   1   10.51    0.39
  -7  -3   2    8.96    0.33
   7   3  -2    9.08    0.28
  -8  -3   3    0.02    0.02
   5  -3  -9    2.18    0.11
  -5   3   9    2.20    0.09
   4  -3  -8    0.05    0.03
  -4   3   8    0.04    0.02
   3  -3  -7    2.68    0.12
  -3   3   7    2.66    0.10
   2  -3  -6    3.33    0.14
  -2   3   6    3.32    0.11
   1  -3  -5    2.48    0.08
   1  -3  -5    2.65    0.11
  -1   3   5    2.30    0.08
   0  -3  -4    0.08    0.02
   0   3   4    0.06    0.01
  -1  -3  -3    2.50    0.11
  -1  -3  -3    2.57    0.09
   1   3   3    2.60    0.08
  -2  -3  -2   12.74    0.39
  -2  -3  -2   12.64    0.44
   2   3   2   12.46    0.38
  -3  -3  -1   23.58    0.71
  -3  -3  -1   23.05    0.81
   3   3   1   23.09    0.69
  -4  -3   0  143.51    4.99
  -4  -3   0  144.13    4.36
  -4  -3   0  142.03    4.22
  -5  -3   1    0.01    0.01
  -6  -3   2    9.73    0.28
  -6  -3   2    9.27    0.34
   6   3  -2    9.23    0.29
  -7  -3   3   28.25    1.00
   9   3  -5    0.69    0.05
  -6   3   9    0.05    0.02
   5  -3  -8    0.04    0.03
  -5   3   8    0.03    0.02
   4  -3  -7    1.84    0.09
  -4   3   7    1.99    0.07
   3  -3  -6    0.03    0.02
  -3   3   6    0.03    0.01
   2  -3  -5    0.19    0.03
   2  -3  -5    0.13    0.01
  -2   3   5    0.11    0.02
   1  -3  -4    2.05    0.07
   1  -3  -4    2.25    0.09
  -1   3   4    2.10    0.07
   0  -3  -3   52.24    1.87
   0  -3  -3   54.66    1.64
   0   3   3   54.21    1.60
  -1  -3  -2   13.94    0.50
  -1  -3  -2   14.52    0.44
   1   3   2   14.17    0.42
  -2  -3  -1   13.68    0.42
  -2  -3  -1   13.48    0.47
   2   3   1   13.56    0.40
  -3  -3   0   32.62    0.97
  -3  -3   0   32.80    1.00
  -3  -3   0   33.43    1.14
  -4  -3   1   23.77    0.83
  -4  -3   1   23.66    0.70
   4   3  -1   24.16    0.73
  -5  -3   2   15.89    0.55
  -5  -3   2   15.79    0.46
   5   3  -2   15.17    0.48
  -6  -3   3    0.47    0.04
   6   3  -3    0.47    0.02
   8   3  -5    2.50    0.11
   9   3  -6    0.01    0.03
  -7   3   9    0.01    0.02
   6  -3  -8    0.04    0.03
  -6   3   8    0.02    0.02
   5  -3  -7    8.78    0.34
  -5   3   7    9.41    0.28
   4  -3  -6    0.21    0.03
  -4   3   6    0.27    0.02
   3  -3  -5    4.38    0.17
  -3   3   5    4.52    0.14
   2  -3  -4    0.73    0.04
   2  -3  -4    0.71    0.03
  -2   3   4    0.74    0.03
   1  -3  -3   12.02    0.41
   1  -3  -3   11.07    0.35
  -1   3   3   11.27    0.34
   0  -3  -2  349.61   10.58
   0  -3  -2  313.74   12.62
   0   3   2  338.25   10.41
  -1  -3  -1  101.38    3.63
  -1  -3  -1  107.16    3.18
   1   3   1  105.00    3.08
  -2  -3   0   67.53    1.94
  -2  -3   0   65.75    2.30
  -2  -3   0   63.94    2.00
  -3  -3   1    1.29    0.04
  -3  -3   1    1.29    0.05
   3   3  -1    1.31    0.04
  -4  -3   2   34.84    1.22
  -4  -3   2   34.87    1.03
   4   3  -2   35.49    1.06
  -5  -3   3    0.73    0.04
  -5  -3   3    0.74    0.03
   5   3  -3    0.75    0.03
   6   3  -4    0.06    0.02
   7   3  -5    0.74    0.05
   8   3  -6    2.37    0.11
   7  -3  -8    0.23    0.04
  -7   3   8    0.20    0.03
   6  -3  -7    0.85    0.06
  -6   3   7    0.78    0.04
   5  -3  -6    0.66    0.05
  -5   3   6    0.68    0.04
   4  -3  -5    1.62    0.07
  -4   3   5    1.61    0.06
   3  -3  -4   35.50    1.24
  -3   3   4   35.78    1.05
   2  -3  -3   33.22    1.16
  -2   3   3   33.57    0.99
   1  -3  -2    2.95    0.11
   1  -3  -2    2.86    0.09
  -1   3   2    2.78    0.09
   0  -3  -1   82.61    3.14
   0   3   1   97.93    2.67
  -1  -3   0   14.06    0.50
   1   3   0   14.55    0.42
   1   3   0   14.30    0.43
  -2  -3   1   14.81    0.51
  -2  -3   1   14.49    0.43
   2   3  -1   14.72    0.45
  -3  -3   2   39.67    1.39
  -3  -3   2   39.40    1.18
   3   3  -2   41.14    1.22
  -4  -3   3    0.06    0.02
  -4  -3   3    0.09    0.01
   4   3  -3    0.07    0.01
  -5  -3   4   21.74    0.64
   5   3  -4   21.36    0.76
   5   3  -4   21.87    0.66
   6   3  -5   17.07    0.61
   7   3  -6    0.53    0.05
   8   3  -7    0.03    0.03
   7  -3  -7    0.13    0.03
  -7   3   7    0.12    0.02
   6  -3  -6    3.00    0.13
  -6   3   6    3.32    0.11
   5  -3  -5    9.23    0.34
  -5   3   5    9.28    0.28
   4  -3  -4   11.17    0.40
  -4   3   4   11.33    0.34
   3  -3  -3   23.50    0.82
  -3   3   3   23.44    0.70
   2  -3  -2    0.58    0.03
  -2   3   2    0.54    0.02
   1  -3  -1    7.36    0.25
  -1   3   1    6.98    0.21
  -1   3   1    6.90    0.22
   0  -3   0   -0.09    0.00
   0   3   0   -0.10    0.00
  -1  -3   1    6.81    0.21
  -1  -3   1    6.95    0.25
   1   3  -1    7.04    0.21
  -2  -3   2    0.56    0.02
  -2  -3   2    0.54    0.03
   2   3  -2    0.55    0.02
  -3  -3   3   23.42    0.70
   3   3  -3   24.14    0.83
   3   3  -3   23.88    0.72
  -4  -3   4   11.67    0.35
   4   3  -4   11.32    0.35
   4   3  -4   11.58    0.41
  -5  -3   5    9.57    0.29
   5   3  -5    9.20    0.34
   6   3  -6    2.97    0.13
   7   3  -7    0.09    0.03
   8  -3  -7    0.03    0.03
   7  -3  -6    0.57    0.05
  -7   3   6    0.57    0.03
   6  -3  -5   16.72    0.61
  -6   3   5   17.52    0.52
   5  -3  -4   21.56    0.76
  -5   3   4   21.51    0.64
   4  -3  -3    0.05    0.01
  -4   3   3    0.08    0.01
   3  -3  -2   39.67    1.36
  -3   3   2   39.59    1.16
  -3   3   2   37.99    1.19
   2  -3  -1   14.85    0.52
  -2   3   1   15.20    0.45
  -2   3   1   14.47    0.44
   1  -3   0   14.24    0.49
  -1   3   0   13.90    0.42
   0   3  -1   95.04    3.35
   0   3  -1   96.73    2.94
   0   3  -1   98.26    2.85
  -1  -3   2    2.47    0.08
   1   3  -2    2.91    0.09
   1   3  -2    2.84    0.10
  -2  -3   3   32.87    0.98
   2   3  -3   32.69    1.01
   2   3  -3   33.95    1.15
  -3  -3   4   36.30    1.08
   3   3  -4   36.45    1.27
   3   3  -4   36.61    1.10
  -4  -3   5    1.70    0.06
   4   3  -5    1.62    0.08
   4   3  -5    1.72    0.06
  -5  -3   6    0.57    0.03
   5   3  -6    0.66    0.04
   6   3  -7    0.82    0.06
   7   3  -8    0.20    0.04
   8  -3  -6    2.35    0.11
  -8   3   6    2.56    0.09
   7  -3  -5    0.79    0.05
  -7   3   5    0.75    0.04
  -6   3   4    0.18    0.02
   5  -3  -3    0.70    0.04
  -5   3   3    0.70    0.03
   4  -3  -2   34.94    1.20
  -4   3   2   35.08    1.02
  -4   3   2   33.85    1.05
  -3   3   1    1.29    0.04
  -3   3   1    1.26    0.04
  -2   3   0   66.46    2.30
  -2   3   0   65.91    1.96
  -1   3  -1  104.78    3.13
  -1   3  -1   97.44    3.65
  -1   3  -1  105.82    3.03
   0  -3   2  341.33   10.49
   0   3  -2  343.09   10.94
   0   3  -2  352.23   12.36
  -1  -3   3   11.23    0.34
   1   3  -3   11.30    0.40
   1   3  -3   11.27    0.35
  -2  -3   4    0.75    0.03
   2   3  -4    0.74    0.03
   2   3  -4    0.77    0.04
  -3  -3   5    4.36    0.14
   3   3  -5    4.57    0.14
   3   3  -5    4.55    0.17
  -4  -3   6    0.21    0.02
   4   3  -6    0.28    0.03
   5   3  -7    9.08    0.34
   6   3  -8    0.04    0.03
   9  -3  -6    0.05    0.03
   8  -3  -5    2.68    0.12
  -8   3   5    2.77    0.10
   7  -3  -4    1.78    0.08
  -7   3   4    1.86    0.07
   6  -3  -3    0.50    0.04
  -6   3   3    0.50    0.03
  -5   3   2   15.62    0.46
  -5   3   2   14.93    0.47
  -4   3   1   24.62    0.75
  -4   3   1   24.71    0.73
  -3   3   0   32.88    0.98
  -3   3   0   32.95    1.14
  -2   3  -1   13.78    0.40
  -2   3  -1   13.33    0.47
  -2   3  -1   13.31    0.41
  -1   3  -2   14.52    0.40
  -1   3  -2   11.76    0.47
  -1   3  -2   14.17    0.42
   0  -3   3   52.90    1.58
   0   3  -3   53.73    1.62
  -1  -3   4    2.01    0.07
   1   3  -4    2.01    0.07
   1   3  -4    2.03    0.08
  -2  -3   5    0.14    0.02
   2   3  -5    0.15    0.02
   2   3  -5    0.12    0.01
  -3  -3   6    0.02    0.01
   3   3  -6    0.01    0.02
  -4  -3   7    1.87    0.07
   4   3  -7    1.89    0.09
  -5  -3   8    0.00    0.02
   6   3  -9    0.06    0.03
   9  -3  -5    0.71    0.05
   8  -3  -4    0.76    0.05
  -8   3   4    0.80    0.04
   7  -3  -3   29.54    1.04
  -7   3   3   29.79    0.88
  -6   3   2    9.57    0.29
  -6   3   2    9.51    0.34
  -5   3   1    0.02    0.01
  -5   3   1    0.05    0.01
  -5   3   1    0.02    0.01
  -4   3   0  139.73    4.16
  -4   3   0  141.99    4.90
  -3   3  -1   22.63    0.80
  -3   3  -1   23.18    0.68
  -3   3  -1   23.17    0.70
  -2   3  -2   12.33    0.37
  -2   3  -2   12.50    0.38
  -2   3  -2   12.17    0.43
   1  -3   3    2.52    0.08
  -1   3  -3    2.58    0.09
  -1   3  -3    2.24    0.10
   0  -3   4    0.08    0.01
   0   3  -4    0.05    0.02
   0   3  -4    0.03    0.01
  -1  -3   5    2.49    0.09
   1   3  -5    2.43    0.09
   1   3  -5    2.49    0.10
  -2  -3   6    3.16    0.11
   2   3  -6    3.23    0.11
   2   3  -6    3.23    0.13
  -3  -3   7    2.70    0.10
   3   3  -7    2.70    0.12
  -4  -3   8    0.05    0.02
   4   3  -8    0.08    0.03
   5   3  -9    2.12    0.11
  10  -3  -5    0.02    0.03
   9  -3  -4    0.22    0.03
   8  -3  -3    0.03    0.02
  -8   3   3    0.00    0.01
  -7   3   2    9.58    0.29
  -7   3   2    9.62    0.35
  -6   3   1    9.72    0.36
  -6   3   1   10.47    0.32
  -6   3   1   10.18    0.31
  -4   3  -1   18.31    0.57
  -4   3  -1   18.59    0.64
  -4   3  -1   18.54    0.55
  -3   3  -2    8.56    0.30
  -3   3  -2    8.60    0.27
  -3   3  -2    8.62    0.26
  -2   3  -3    4.96    0.16
  -2   3  -3    5.08    0.18
   1  -3   4   66.21    1.89
  -1   3  -4   65.17    1.94
  -1   3  -4   59.77    2.21
   0  -3   5    0.49    0.03
   0   3  -5    0.46    0.04
   0   3  -5    0.46    0.03
  -1  -3   6   -0.01    0.01
   1   3  -6   -0.03    0.02
   1   3  -6   -0.01    0.01
  -2  -3   7    3.68    0.13
   2   3  -7    3.80    0.15
  -3  -3   8    0.01    0.02
   3   3  -8    0.00    0.03
  -4  -3   9    1.67    0.07
   4   3  -9    1.69    0.09
  10  -3  -4    1.51    0.08
   9  -3  -3    7.04    0.27
  -8   3   2    0.25    0.02
  -7   3   1    0.21    0.03
  -7   3   1    0.18    0.02
  -6   3   0   15.28    0.49
  -6   3   0   17.23    0.48
  -6   3   0   15.07    0.56
  -5   3  -1    2.76    0.09
  -5   3  -1    2.72    0.10
  -5   3  -1    2.76    0.11
  -4   3  -2    0.19    0.02
  -4   3  -2    0.19    0.02
  -4   3  -2    0.18    0.02
  -3   3  -3   16.63    0.57
  -3   3  -3   16.17    0.51
  -3   3  -3   16.32    0.49
   2  -3   4   11.40    0.35
  -2   3  -4   11.48    0.41
  -2   3  -4   11.57    0.36
   1  -3   5    2.34    0.08
  -1   3  -5    2.21    0.08
   0  -3   6    0.00    0.01
   0   3  -6    0.04    0.03
   0   3  -6    0.02    0.02
  -1  -3   7    0.94    0.05
   1   3  -7    0.99    0.06
   1   3  -7    0.99    0.05
  -2  -3   8    0.93    0.05
   2   3  -8    0.94    0.06
  -3  -3   9    0.03    0.02
   3   3  -9    0.04    0.03
  -4  -3  10    0.09    0.02
  10  -3  -3    0.03    0.03
  -9   3   2    2.08    0.10
  -8   3   1   24.79    0.87
  -8   3   1   24.40    0.73
  -7   3   0    9.83    0.32
  -7   3   0   10.34    0.31
  -6   3  -1    0.42    0.03
  -6   3  -1    0.41    0.02
  -6   3  -1    0.42    0.03
  -5   3  -2    5.03    0.17
  -5   3  -2    4.94    0.18
  -5   3  -2    4.84    0.16
  -4   3  -3   14.74    0.45
  -4   3  -3   14.25    0.44
  -4   3  -3   14.54    0.51
   3  -3   4    0.08    0.02
  -3   3  -4    0.07    0.02
  -3   3  -4    0.07    0.02
   2  -3   5    9.17    0.29
  -2   3  -5    9.30    0.29
  -2   3  -5    9.07    0.34
   1  -3   6   16.73    0.49
  -1   3  -6   17.01    0.51
  -1   3  -6   14.84    0.58
   0  -3   7    0.82    0.04
   0   3  -7    0.89    0.05
   0   3  -7    0.83    0.06
  -1  -3   8    1.22    0.06
   1   3  -8    1.18    0.08
  -2  -3   9    0.00    0.02
   2   3  -9   -0.01    0.03
  -3  -3  10    0.09    0.02
   3   3 -10   -0.02    0.04
  -9   3   1    0.25    0.03
  -8   3   0    0.19    0.03
  -8   3   0    0.23    0.03
  -7   3  -1    0.41    0.03
  -7   3  -1    0.44    0.03
  -7   3  -1    0.31    0.04
  -6   3  -2    3.54    0.13
  -6   3  -2    3.44    0.12
  -6   3  -2    3.56    0.13
  -5   3  -3    1.94    0.08
  -5   3  -3    1.94    0.08
  -5   3  -3    1.83    0.07
   4  -3   4    1.38    0.06
  -4   3  -4    1.34    0.06
  -4   3  -4    1.34    0.06
   3  -3   5    0.12    0.02
  -3   3  -5    0.12    0.02
  -3   3  -5    0.09    0.02
   2  -3   6    2.01    0.08
  -2   3  -6    1.93    0.08
   1  -3   7    0.77    0.04
  -1   3  -7    0.75    0.07
  -1   3  -7    0.74    0.04
   0  -3   8    0.10    0.02
   0   3  -8    0.01    0.04
   0   3  -8    0.04    0.02
  -1  -3   9    0.13    0.03
   1   3  -9    0.16    0.04
  -2  -3  10    0.02    0.02
   2   3 -10    0.02    0.04
  -8   3  -1    2.51    0.09
  -8   3  -1    2.49    0.10
  -7   3  -2   -0.01    0.02
  -7   3  -2    0.04    0.02
  -7   3  -2    0.04    0.02
  -6   3  -3    0.02    0.01
  -6   3  -3    0.00    0.02
  -6   3  -3    0.03    0.01
   5  -3   4    3.49    0.12
  -5   3  -4    3.39    0.13
  -5   3  -4    3.61    0.13
   4  -3   5    0.39    0.03
  -4   3  -5    0.37    0.03
  -4   3  -5    0.41    0.03
   3  -3   6    0.23    0.03
  -3   3  -6    0.27    0.03
  -3   3  -6    0.25    0.03
   2  -3   7    1.69    0.07
  -2   3  -7    1.58    0.07
   1  -3   8    0.01    0.02
  -1   3  -8   -0.01    0.04
  -1   3  -8   -0.01    0.02
   0  -3   9    2.00    0.08
   0   3  -9    1.81    0.11
   1   3 -10    0.01    0.05
  -9   3  -1    2.17    0.09
  -8   3  -2    0.80    0.04
  -8   3  -2    0.82    0.05
  -7   3  -3    5.71    0.19
  -7   3  -3    5.24    0.18
   6  -3   4    0.02    0.02
  -6   3  -4    0.03    0.02
   5  -3   5    4.47    0.15
  -5   3  -5    4.51    0.16
   4  -3   6    0.50    0.04
  -4   3  -6    0.47    0.04
   3  -3   7    0.09    0.02
  -3   3  -7    0.10    0.02
   2  -3   8    0.67    0.04
  -2   3  -8    0.70    0.05
   1  -3   9    0.14    0.03
  -1   3  -9    0.14    0.03
  -9   3  -2    1.60    0.08
  -8   3  -3    0.90    0.06
  -8   3  -3    0.90    0.05
   7  -3   4    1.61    0.07
  -7   3  -4    1.67    0.08
   6  -3   5    0.23    0.03
  -6   3  -5    0.20    0.03
   5  -3   6    0.25    0.03
  -5   3  -6    0.18    0.03
   4  -3   7    0.00    0.02
  -4   3  -7   -0.01    0.02
   3  -3   8    0.36    0.04
  -3   3  -8    0.39    0.04
   2  -3   9    0.04    0.02
  -2   3  -9    0.06    0.03
  -9   3  -3    4.60    0.17
   8  -3   4    3.24    0.12
  -8   3  -4    3.51    0.14
   7  -3   5    2.14    0.09
  -7   3  -5    2.15    0.10
   6  -3   6    0.01    0.02
  -6   3  -6    0.03    0.02
   5  -3   7    1.05    0.06
  -5   3  -7    0.94    0.06
   4  -3   8   -0.02    0.02
  -4   3  -8    0.02    0.02
  -3   3  -9    0.04    0.03
   9  -3   4    0.06    0.03
   8  -3   5    2.55    0.10
   7  -3   6   -0.01    0.02
  -6  -4  -7    0.04    0.03
   6   4   7    0.05    0.03
  -7  -4  -6    0.00    0.02
  -8  -4  -5    0.09    0.03
  -9  -4  -4    0.25    0.04
  -3  -4  -9    0.04    0.03
  -4  -4  -8    0.04    0.03
  -4  -4  -8    0.04    0.03
   4   4   8    0.04    0.03
  -5  -4  -7    0.36    0.04
  -5  -4  -7    0.44    0.04
   5   4   7    0.42    0.04
  -6  -4  -6    0.00    0.02
  -6  -4  -6   -0.01    0.02
   6   4   6    0.00    0.02
  -7  -4  -5    0.27    0.04
  -7  -4  -5    0.33    0.04
  -8  -4  -4    0.64    0.05
  -8  -4  -4    0.61    0.05
  -9  -4  -3    1.37    0.08
  -9  -4  -3    1.24    0.07
 -10  -4  -2    0.02    0.03
 -10  -4  -2    0.01    0.03
  -2  -4  -9    0.07    0.04
   2   4   9    0.06    0.03
  -3  -4  -8    2.30    0.11
  -3  -4  -8    2.16    0.09
   3   4   8    2.23    0.09
  -4  -4  -7    0.17    0.03
  -4  -4  -7    0.14    0.03
   4   4   7    0.19    0.03
  -5  -4  -6   -0.03    0.02
  -5  -4  -6    0.01    0.02
   5   4   6   -0.02    0.02
  -6  -4  -5    0.14    0.03
  -6  -4  -5    0.12    0.03
   6   4   5    0.12    0.02
  -7  -4  -4    0.42    0.04
  -7  -4  -4    0.32    0.04
  -8  -4  -3    7.26    0.25
  -8  -4  -3    7.03    0.27
  -9  -4  -2    0.13    0.03
  -9  -4  -2    0.12    0.03
 -10  -4  -1    0.07    0.03
 -10  -4  -1    0.09    0.03
  -1  -4  -9    0.08    0.05
   1   4   9    0.20    0.03
  -2  -4  -8    4.41    0.15
  -2  -4  -8    4.16    0.18
   2   4   8    4.11    0.15
  -3  -4  -7    0.86    0.06
  -3  -4  -7    0.79    0.05
   3   4   7    0.87    0.05
  -4  -4  -6    0.40    0.04
  -4  -4  -6    0.39    0.04
   4   4   6    0.41    0.04
  -5  -4  -5    0.92    0.05
  -5  -4  -5    0.76    0.05
   5   4   5    0.89    0.05
  -6  -4  -4    0.60    0.04
  -6  -4  -4    0.64    0.04
   6   4   4    0.58    0.04
  -7  -4  -3    0.11    0.03
  -7  -4  -3    0.14    0.03
  -8  -4  -2    1.17    0.06
  -8  -4  -2    1.14    0.07
  -9  -4  -1    1.52    0.07
  -9  -4  -1    1.44    0.08
 -10  -4   0    2.72    0.13
   0  -4  -9    0.27    0.06
   0   4   9    0.34    0.04
  -1  -4  -8    0.05    0.04
   1   4   8    0.03    0.02
  -2  -4  -7    0.48    0.04
  -2  -4  -7    0.43    0.05
   2   4   7    0.43    0.04
  -3  -4  -6    6.78    0.25
  -3  -4  -6    6.68    0.22
   3   4   6    6.52    0.22
  -4  -4  -5    0.09    0.02
  -4  -4  -5    0.12    0.02
   4   4   5    0.14    0.02
  -5  -4  -4    0.04    0.02
  -5  -4  -4    0.02    0.02
   5   4   4    0.03    0.02
  -6  -4  -3    0.04    0.02
  -6  -4  -3    0.06    0.02
   6   4   3    0.07    0.02
  -7  -4  -2    2.03    0.09
  -7  -4  -2    2.02    0.08
  -8  -4  -1    1.04    0.06
  -8  -4  -1    0.98    0.05
  -9  -4   0    0.10    0.03
 -10  -4   1    0.16    0.03
   1  -4  -9    0.19    0.05
  -1   4   9    0.27    0.03
   0  -4  -8    0.03    0.04
   0   4   8    0.05    0.02
  -1  -4  -7    3.16    0.15
  -1  -4  -7    3.41    0.12
   1   4   7    3.37    0.12
  -2  -4  -6   23.75    0.73
  -2  -4  -6   23.37    0.84
   2   4   6   23.86    0.71
  -3  -4  -5    3.16    0.13
  -3  -4  -5    2.99    0.11
   3   4   5    3.21    0.11
  -4  -4  -4    1.08    0.05
  -4  -4  -4    1.04    0.05
   4   4   4    1.18    0.05
  -5  -4  -3    4.84    0.19
  -5  -4  -3    4.95    0.17
   5   4   3    4.97    0.16
  -6  -4  -2    0.02    0.02
  -6  -4  -2    0.02    0.02
   6   4   2    0.03    0.01
  -7  -4  -1   15.81    0.57
  -7  -4  -1   16.33    0.50
  -8  -4   0    6.03    0.20
  -8  -4   0    6.01    0.23
  -9  -4   1    0.34    0.04
 -10  -4   2    0.36    0.05
   2  -4  -9    0.23    0.05
  -2   4   9    0.30    0.03
   1  -4  -8    0.08    0.04
  -1   4   8    0.07    0.02
   0  -4  -7    4.36    0.20
   0  -4  -7    5.07    0.16
   0   4   7    4.90    0.16
  -1  -4  -6    2.61    0.09
  -1  -4  -6    2.47    0.12
   1   4   6    2.50    0.09
  -2  -4  -5    3.08    0.13
  -2  -4  -5    2.87    0.10
   2   4   5    2.81    0.10
  -3  -4  -4    3.60    0.13
  -3  -4  -4    3.76    0.14
   3   4   4    3.52    0.12
  -4  -4  -3    3.24    0.12
  -4  -4  -3    3.10    0.11
   4   4   3    3.05    0.10
  -5  -4  -2    2.70    0.10
  -5  -4  -2    2.63    0.11
   5   4   2    2.55    0.09
  -6  -4  -1    6.30    0.24
  -6  -4  -1    6.61    0.21
  -7  -4   0    0.46    0.04
  -7  -4   0    0.44    0.04
  -8  -4   1    3.50    0.14
   8   4  -1    3.26    0.12
  -9  -4   2    0.74    0.05
 -10  -4   3    0.15    0.03
   3  -4  -9   -0.04    0.04
  -3   4   9   -0.02    0.02
   2  -4  -8    1.69    0.10
  -2   4   8    1.73    0.07
   1  -4  -7    0.89    0.07
  -1   4   7    0.92    0.05
   0  -4  -6    1.12    0.05
   0  -4  -6    0.99    0.07
   0   4   6    1.14    0.05
  -1  -4  -5    0.73    0.04
   1   4   5    0.73    0.04
  -2  -4  -4   33.33    1.03
  -2  -4  -4   34.96    1.19
   2   4   4   33.33    1.00
  -3  -4  -3    6.19    0.22
  -3  -4  -3    5.93    0.20
   3   4   3    6.20    0.19
  -4  -4  -2    0.94    0.05
  -4  -4  -2    0.89    0.04
   4   4   2    1.01    0.04
  -5  -4  -1    0.01    0.01
  -5  -4  -1    0.01    0.01
  -6  -4   0    0.69    0.04
  -6  -4   0    0.71    0.04
  -7  -4   1   -0.03    0.02
   7   4  -1    0.02    0.01
  -8  -4   2    2.32    0.10
  -9  -4   3    0.02    0.03
 -10  -4   4    1.13    0.08
   4  -4  -9    0.18    0.04
  -4   4   9    0.20    0.03
   3  -4  -8    0.73    0.06
  -3   4   8    0.78    0.04
  -2   4   7    0.05    0.02
   1  -4  -6    0.06    0.03
   1  -4  -6    0.07    0.01
  -1   4   6    0.05    0.02
   0  -4  -5   15.18    0.45
   0  -4  -5   13.77    0.53
   0   4   5   14.86    0.44
  -1  -4  -4   95.65    2.85
  -1  -4  -4   91.35    3.24
   1   4   4   92.93    2.76
  -2  -4  -3   44.62    1.34
  -2  -4  -3   44.18    1.53
   2   4   3   43.62    1.30
  -3  -4  -2    0.49    0.03
  -3  -4  -2    0.46    0.03
   3   4   2    0.56    0.02
  -4  -4  -1   15.88    0.49
  -4  -4  -1   15.94    0.56
   4   4   1   15.94    0.47
  -5  -4   0    0.34    0.02
  -5  -4   0    0.29    0.02
  -5  -4   0    0.30    0.03
  -6  -4   1    0.78    0.05
   6   4  -1    0.80    0.04
  -7  -4   2   -0.05    0.02
   7   4  -2    0.03    0.01
  -8  -4   3    0.74    0.05
  -9  -4   4    0.34    0.04
   5  -4  -9    0.13    0.04
  -5   4   9    0.11    0.02
   4  -4  -8    0.13    0.03
  -4   4   8    0.15    0.02
   3  -4  -7    0.00    0.02
  -3   4   7   -0.01    0.01
   2  -4  -6    0.22    0.03
  -2   4   6    0.24    0.02
   1  -4  -5    5.55    0.17
   1  -4  -5    5.59    0.21
  -1   4   5    5.26    0.17
   0  -4  -4   19.45    0.73
   0  -4  -4   21.47    0.63
   0   4   4   20.81    0.61
  -1  -4  -3    0.45    0.04
  -1  -4  -3    0.45    0.02
   1   4   3    0.41    0.02
  -2  -4  -2    5.17    0.19
  -2  -4  -2    5.33    0.17
   2   4   2    5.09    0.16
  -3  -4  -1    3.28    0.13
  -3  -4  -1    3.32    0.12
   3   4   1    3.99    0.11
  -4  -4   0   52.63    1.83
  -4  -4   0   52.77    1.54
  -4  -4   0   51.10    1.58
  -5  -4   1    5.42    0.16
  -5  -4   1    5.22    0.20
   5   4  -1    5.15    0.17
  -6  -4   2    0.97    0.05
   6   4  -2    0.98    0.04
  -7  -4   3   11.95    0.43
  -8  -4   4    0.90    0.06
   9   4  -5    0.58    0.05
  -6   4   9    1.81    0.08
   5  -4  -8    3.36    0.15
  -5   4   8    3.65    0.12
   4  -4  -7    0.31    0.04
  -4   4   7    0.29    0.03
   3  -4  -6    4.26    0.17
  -3   4   6    4.29    0.14
   2  -4  -5    0.79    0.05
   2  -4  -5    0.78    0.03
  -2   4   5    0.76    0.04
   1  -4  -4   25.07    0.76
   1  -4  -4   25.57    0.88
  -1   4   4   24.59    0.74
   0  -4  -3   30.02    1.13
   0  -4  -3   33.85    0.98
   0   4   3   33.15    0.96
  -1  -4  -2  108.25    3.23
  -1  -4  -2  104.15    3.70
   1   4   2  105.88    3.14
  -2  -4  -1   87.13    3.36
  -2  -4  -1   89.47    2.69
   2   4   1   87.34    2.62
  -3  -4   0   46.11    1.41
  -3  -4   0   46.47    1.37
  -3  -4   0   46.59    1.62
  -4  -4   1   23.95    0.85
  -4  -4   1   24.91    0.72
   4   4  -1   24.41    0.74
  -5  -4   2    1.55    0.05
  -5  -4   2    1.50    0.07
   5   4  -2    1.50    0.05
  -6  -4   3    0.00    0.02
   6   4  -3    0.01    0.01
  -7  -4   4    1.59    0.08
   8   4  -5    0.33    0.04
   9   4  -6    0.08    0.03
   6  -4  -8    0.19    0.04
  -6   4   8    0.18    0.02
   5  -4  -7    4.10    0.17
  -5   4   7    4.11    0.14
   4  -4  -6    1.01    0.06
  -4   4   6    1.07    0.05
  -3   4   5    0.22    0.02
   2  -4  -4    8.17    0.29
   2  -4  -4    8.14    0.25
  -2   4   4    7.89    0.25
   1  -4  -3   69.76    2.27
   1  -4  -3   62.01    1.97
  -1   4   3   62.67    1.92
   0  -4  -2    0.53    0.04
   0  -4  -2    0.48    0.02
   0   4   2    0.55    0.02
  -1  -4  -1    0.11    0.01
  -1  -4  -1    0.08    0.01
   1   4   1    0.10    0.01
  -2  -4   0    0.11    0.01
   2   4   0    0.11    0.01
  -3  -4   1    4.79    0.18
  -3  -4   1    4.80    0.14
   3   4  -1    4.85    0.15
  -4  -4   2    5.70    0.21
  -4  -4   2    5.93    0.18
   4   4  -2    5.92    0.18
  -5  -4   3    7.49    0.28
  -5  -4   3    7.60    0.23
   5   4  -3    7.58    0.23
   7   4  -5    1.45    0.08
   8   4  -6   -0.01    0.02
   7  -4  -8    0.10    0.03
   6  -4  -7    0.76    0.06
  -6   4   7    0.75    0.04
   5  -4  -6    0.59    0.04
  -5   4   6    0.62    0.03
   4  -4  -5    8.83    0.32
  -4   4   5    8.79    0.27
   3  -4  -4    0.09    0.02
  -3   4   4    0.10    0.01
   2  -4  -3    7.21    0.26
  -2   4   3    7.16    0.22
  -2   4   3    7.29    0.22
   1  -4  -2    5.22    0.18
  -1   4   2    4.78    0.15
  -1   4   2    4.88    0.15
   0   4   1    0.05    0.01
  -1  -4   0   21.32    0.75
   1   4   0   20.90    0.63
   1   4   0   21.85    0.65
  -2  -4   1  215.86    7.50
  -2  -4   1  210.14    6.42
   2   4  -1  223.67    7.02
  -3  -4   2   72.60    2.19
  -3  -4   2   74.73    2.60
   3   4  -2   75.95    2.27
  -4  -4   3    5.39    0.16
  -4  -4   3    5.24    0.20
   4   4  -3    5.50    0.17
  -5  -4   4    0.31    0.02
   5   4  -4    0.32    0.02
   5   4  -4    0.33    0.03
   6   4  -5    0.20    0.03
   7   4  -6   -0.01    0.02
   8   4  -7    0.28    0.04
   7  -4  -7    1.73    0.09
  -7   4   7    1.74    0.07
   6  -4  -6    8.59    0.33
  -6   4   6    9.13    0.28
   5  -4  -5    0.02    0.02
  -5   4   5    0.01    0.01
   4  -4  -4    0.29    0.03
  -4   4   4    0.31    0.02
   3  -4  -3   46.67    1.63
  -3   4   3   46.99    1.38
   2  -4  -2  112.18    3.88
  -2   4   2  110.05    3.30
  -2   4   2  112.02    3.36
   1  -4  -1  164.54    5.36
  -1   4   1  148.98    4.82
  -1   4   1  149.73    4.55
   0  -4   0  256.30    9.17
   0   4   0  264.28    8.18
   0   4   0  257.21    7.84
  -1  -4   1  142.77    4.41
  -1  -4   1  144.77    5.43
   1   4  -1  148.49    4.80
  -2  -4   2  107.01    3.13
  -2  -4   2  106.22    3.70
   2   4  -2  105.53    3.23
  -3  -4   3   47.37    1.40
   3   4  -3   47.46    1.44
  -4  -4   4    0.32    0.02
   4   4  -4    0.33    0.03
   4   4  -4    0.35    0.02
  -5  -4   5    0.01    0.01
   5   4  -5    0.01    0.02
   6   4  -6    8.96    0.33
   7   4  -7    1.73    0.09
   8  -4  -7    0.28    0.04
  -8   4   7    0.26    0.03
   7  -4  -6    0.04    0.03
  -7   4   6    0.03    0.02
   6  -4  -5    0.24    0.03
  -6   4   5    0.22    0.02
   5  -4  -4    0.29    0.03
  -5   4   4    0.33    0.02
   4  -4  -3    5.26    0.19
  -4   4   3    5.27    0.16
   3  -4  -2   74.32    2.62
  -3   4   2   75.88    2.22
  -3   4   2   74.18    2.34
   2  -4  -1  207.59    7.62
  -2   4   1  209.46    6.55
  -2   4   1  201.23    6.53
   1  -4   0   22.74    0.76
  -1   4   0   20.77    0.65
   0  -4   1    0.04    0.01
   0   4  -1    0.04    0.01
   0   4  -1    0.05    0.01
  -1  -4   2    4.52    0.14
   1   4  -2    4.65    0.14
  -2  -4   3    7.05    0.21
   2   4  -3    7.20    0.25
   2   4  -3    7.06    0.22
  -3  -4   4    0.08    0.01
   3   4  -4    0.09    0.02
   3   4  -4    0.08    0.01
  -4  -4   5    9.00    0.27
   4   4  -5    8.91    0.28
   4   4  -5    9.05    0.33
  -5  -4   6    0.61    0.03
   5   4  -6    0.76    0.05
   6   4  -7    0.68    0.05
   7   4  -8    0.04    0.03
   8  -4  -6    0.01    0.02
  -8   4   6    0.00    0.02
   7  -4  -5    1.55    0.08
  -7   4   5    1.70    0.06
   6  -4  -4    2.85    0.12
  -6   4   4    2.71    0.09
   5  -4  -3    7.40    0.27
  -5   4   3    7.65    0.23
   4  -4  -2    5.98    0.21
  -4   4   2    5.71    0.18
  -4   4   2    5.96    0.18
   3  -4  -1    4.78    0.17
  -3   4   1    4.82    0.15
  -3   4   1    4.80    0.15
  -2   4   0    0.05    0.01
  -2   4   0    0.04    0.01
  -1   4  -1    0.10    0.01
  -1   4  -1    0.09    0.01
   0   4  -2    0.48    0.02
   0   4  -2    0.52    0.02
  -1  -4   3   39.90    1.23
   1   4  -3   43.07    1.45
   2   4  -4    7.94    0.25
   2   4  -4    8.24    0.29
   3   4  -5    0.23    0.03
   3   4  -5    0.26    0.02
  -4  -4   6    0.71    0.03
  -5  -4   7    4.24    0.14
   5   4  -7    4.20    0.17
   6   4  -8    0.18    0.03
   9  -4  -6    0.05    0.03
   8  -4  -5    0.32    0.04
  -8   4   5    0.38    0.03
   7  -4  -4    1.62    0.08
  -7   4   4    1.67    0.06
   6  -4  -3    0.02    0.02
  -6   4   3    0.00    0.01
   5  -4  -2    1.49    0.06
  -5   4   2    1.43    0.05
  -5   4   2    1.51    0.05
  -4   4   1   24.70    0.73
  -4   4   1   24.45    0.75
  -4   4   1   24.64    0.86
  -3   4   0   45.05    1.57
  -3   4   0   44.78    1.34
  -2   4  -1   88.40    2.71
  -2   4  -1   89.79    2.64
  -2   4  -1   88.63    3.08
  -1   4  -2  105.03    3.05
  -1   4  -2  107.19    2.97
  -1   4  -2   88.59    3.48
   0  -4   3   32.73    0.98
   0   4  -3   33.05    1.01
   0   4  -3   34.05    1.15
  -1  -4   4   24.50    0.72
   1   4  -4   24.38    0.74
   1   4  -4   23.89    0.85
  -2  -4   5    0.74    0.03
   2   4  -5    0.76    0.03
   2   4  -5    0.74    0.04
  -3  -4   6    4.37    0.14
   3   4  -6    4.40    0.14
   3   4  -6    4.24    0.17
  -4  -4   7    0.29    0.03
   4   4  -7    0.35    0.04
   5   4  -8    3.36    0.14
   6   4  -9    1.86    0.10
   9  -4  -5    0.63    0.05
   8  -4  -4    0.94    0.06
  -8   4   4    0.96    0.04
   7  -4  -3   11.95    0.44
  -7   4   3   12.40    0.37
  -6   4   2    1.05    0.04
  -5   4   1    5.40    0.17
  -5   4   1    5.24    0.20
  -5   4   1    5.41    0.17
  -4   4   0   51.19    1.74
  -4   4   0   48.80    1.52
  -4   4   0   49.71    1.48
  -3   4  -1    3.36    0.11
  -3   4  -1    3.19    0.12
  -3   4  -1    3.51    0.11
  -2   4  -2    4.87    0.18
  -2   4  -2    5.12    0.16
  -2   4  -2    5.22    0.16
   1  -4   3    0.44    0.02
  -1   4  -3    0.44    0.03
  -1   4  -3    0.45    0.03
   0  -4   4   21.05    0.60
   0   4  -4   20.84    0.61
   0   4  -4   18.17    0.70
  -1  -4   5    5.45    0.18
   1   4  -5    5.88    0.21
   1   4  -5    5.39    0.18
  -2  -4   6    0.18    0.02
   2   4  -6    0.19    0.02
  -3  -4   7   -0.02    0.01
   3   4  -7    0.01    0.02
  -4  -4   8    0.17    0.02
   4   4  -8    0.20    0.03
   5   4  -9    0.14    0.03
  10  -4  -5    1.25    0.07
   9  -4  -4    0.32    0.04
   8  -4  -3    0.76    0.05
  -8   4   3    0.75    0.04
  -7   4   2    0.03    0.01
  -6   4   1    0.75    0.04
  -6   4   1    0.78    0.03
  -6   4   1    0.58    0.04
  -5   4   0    0.32    0.02
  -5   4   0    0.33    0.02
  -5   4   0    0.34    0.02
  -4   4  -1   15.84    0.55
  -4   4  -1   15.79    0.49
  -4   4  -1   15.90    0.47
  -3   4  -2    0.44    0.03
  -3   4  -2    0.49    0.02
  -3   4  -2    0.46    0.02
  -2   4  -3   42.59    1.48
  -2   4  -3   42.36    1.26
  -2   4  -3   42.79    1.29
   1  -4   4   92.73    2.65
  -1   4  -4   85.60    3.09
  -1   4  -4   89.53    2.70
   0  -4   5   15.61    0.46
   0   4  -5   14.78    0.47
  -1  -4   6    0.04    0.01
   1   4  -6    0.04    0.02
   1   4  -6    0.04    0.01
  -2  -4   7    0.02    0.02
   2   4  -7    0.01    0.02
   2   4  -7    0.00    0.01
  -3  -4   8    0.71    0.04
   3   4  -8    0.78    0.06
  -4  -4   9    0.19    0.03
   4   4  -9    0.23    0.04
  10  -4  -4    1.19    0.07
   9  -4  -3    0.01    0.02
  -8   4   2    2.31    0.08
  -8   4   2    2.35    0.10
  -7   4   1    0.03    0.01
  -7   4   1    0.01    0.01
  -6   4   0    0.72    0.03
  -6   4   0    0.68    0.04
  -6   4   0    0.70    0.04
  -5   4  -1    0.00    0.01
  -5   4  -1    0.00    0.01
  -5   4  -1   -0.01    0.01
  -4   4  -2    0.89    0.04
  -4   4  -2    0.94    0.05
  -4   4  -2    0.95    0.04
  -3   4  -3    5.95    0.20
  -3   4  -3    6.06    0.22
  -3   4  -3    6.13    0.19
   2  -4   4   32.14    0.96
  -2   4  -4   32.72    1.13
  -2   4  -4   32.21    0.99
   1  -4   5    0.71    0.04
  -1   4  -5    0.68    0.04
  -1   4  -5    0.63    0.05
   0  -4   6    1.11    0.05
   0   4  -6    1.15    0.05
   0   4  -6    1.17    0.07
  -1  -4   7    0.90    0.05
   1   4  -7    0.94    0.05
   1   4  -7    0.92    0.06
  -2  -4   8    1.76    0.07
   2   4  -8    1.83    0.09
  -3  -4   9    0.00    0.02
   3   4  -9   -0.03    0.03
  -4  -4  10    0.04    0.02
  10  -4  -3    0.23    0.03
  -9   4   2    0.76    0.04
  -8   4   1    3.56    0.12
  -7   4   0    0.54    0.04
  -7   4   0    0.56    0.03
  -6   4  -1    6.51    0.21
  -6   4  -1    6.68    0.22
  -6   4  -1    6.60    0.24
  -5   4  -2    2.57    0.10
  -5   4  -2    2.41    0.09
  -5   4  -2    2.61    0.10
  -4   4  -3    3.02    0.10
  -4   4  -3    3.07    0.11
  -4   4  -3    3.04    0.11
   3  -4   4    3.53    0.12
  -3   4  -4    3.38    0.12
  -3   4  -4    3.74    0.13
   2  -4   5    2.68    0.10
  -2   4  -5    2.74    0.10
  -2   4  -5    2.86    0.12
   1  -4   6    2.50    0.09
  -1   4  -6    2.46    0.09
   0  -4   7    4.92    0.16
   0   4  -7    4.76    0.20
   0   4  -7    4.91    0.17
  -1  -4   8    0.04    0.02
   1   4  -8    0.03    0.03
  -2  -4   9    0.32    0.03
   2   4  -9    0.28    0.05
  -3  -4  10    0.04    0.02
   3   4 -10    0.02    0.04
  -9   4   1    0.39    0.03
  -8   4   0    6.07    0.19
  -7   4  -1   16.25    0.50
  -7   4  -1   15.75    0.56
  -7   4  -1   15.70    0.48
  -6   4  -2    0.04    0.01
  -6   4  -2    0.02    0.01
  -6   4  -2    0.02    0.02
  -5   4  -3    4.95    0.18
  -5   4  -3    4.71    0.15
  -5   4  -3    4.69    0.16
  -4   4  -4    0.97    0.05
  -4   4  -4    1.09    0.05
   3  -4   5    3.04    0.11
  -3   4  -5    3.15    0.12
  -3   4  -5    2.97    0.11
   2  -4   6   22.03    0.68
  -2   4  -6   22.94    0.80
  -2   4  -6   22.64    0.70
   1  -4   7    3.35    0.12
  -1   4  -7    3.33    0.12
   0  -4   8    0.05    0.02
   0   4  -8    0.05    0.02
   0   4  -8    0.06    0.04
  -1  -4   9    0.30    0.03
   1   4  -9    0.29    0.05
  -2  -4  10    0.00    0.02
   2   4 -10   -0.04    0.04
  -9   4   0    0.10    0.02
  -8   4  -1    0.94    0.06
  -8   4  -1    0.98    0.05
  -7   4  -2    2.04    0.08
  -7   4  -2    1.89    0.07
  -6   4  -3    0.04    0.02
  -6   4  -3    0.05    0.02
  -5   4  -4    0.01    0.02
   4  -4   5    0.12    0.02
  -4   4  -5    0.11    0.02
   3  -4   6    6.12    0.21
  -3   4  -6    6.55    0.24
  -3   4  -6    6.29    0.21
   2  -4   7    0.43    0.03
  -2   4  -7    0.42    0.05
  -2   4  -7    0.45    0.04
   1  -4   8    0.01    0.02
  -1   4  -8    0.04    0.02
  -1   4  -8    0.01    0.04
   0  -4   9    0.29    0.03
  -9   4  -1    1.34    0.06
  -8   4  -2    1.10    0.05
  -8   4  -2    1.09    0.06
  -7   4  -3    0.13    0.02
  -7   4  -3    0.12    0.03
  -6   4  -4    0.61    0.05
   5  -4   5    0.85    0.05
  -5   4  -5    0.71    0.05
   4  -4   6    0.36    0.03
  -4   4  -6    0.37    0.04
   3  -4   7    0.78    0.05
  -3   4  -7    0.83    0.05
   2  -4   8    4.25    0.15
  -2   4  -8    4.02    0.15
   1  -4   9    0.14    0.03
  -1   4  -9    0.13    0.03
  -9   4  -2    0.12    0.02
  -9   4  -2    0.14    0.03
  -8   4  -3    6.77    0.23
  -8   4  -3    7.43    0.25
  -7   4  -4    0.31    0.04
   6  -4   5    0.14    0.02
  -6   4  -5    0.14    0.03
   5  -4   6    0.00    0.02
  -5   4  -6   -0.02    0.02
   4  -4   7    0.14    0.03
  -4   4  -7    0.17    0.03
   3  -4   8    2.15    0.09
  -3   4  -8    2.20    0.10
   2  -4   9    0.06    0.02
  -2   4  -9    0.06    0.03
  -9   4  -3    1.27    0.06
  -9   4  -3    1.35    0.08
  -8   4  -4    0.72    0.06
   7  -4   5    0.28    0.03
  -7   4  -5    0.27    0.04
   6  -4   6    0.01    0.02
  -6   4  -6   -0.01    0.02
   5  -4   7    0.40    0.04
  -5   4  -7    0.38    0.04
   4  -4   8    0.02    0.02
  -4   4  -8    0.08    0.03
   9  -4   4    0.24    0.03
   8  -4   5    0.16    0.03
   7  -4   6   -0.02    0.02
  -6  -5  -7    0.51    0.05
  -7  -5  -6    0.45    0.05
  -8  -5  -5    0.23    0.04
  -4  -5  -8    0.04    0.03
  -4  -5  -8    0.03    0.03
   4   5   8    0.01    0.02
  -5  -5  -7    0.53    0.05
  -5  -5  -7    0.55    0.05
   5   5   7    0.53    0.04
  -6  -5  -6    0.14    0.03
  -6  -5  -6    0.12    0.03
   6   5   6    0.16    0.03
  -7  -5  -5    0.27    0.04
  -7  -5  -5    0.35    0.04
  -8  -5  -4    0.61    0.05
  -8  -5  -4    0.59    0.05
  -9  -5  -3    0.87    0.06
  -9  -5  -3    0.88    0.06
  -2  -5  -9    2.64    0.13
   2   5   9    2.63    0.11
  -3  -5  -8    0.52    0.04
  -3  -5  -8    0.49    0.05
   3   5   8    0.48    0.04
  -4  -5  -7    1.08    0.06
  -4  -5  -7    1.07    0.06
   4   5   7    0.99    0.06
  -5  -5  -6    0.12    0.03
  -5  -5  -6    0.09    0.03
   5   5   6    0.10    0.02
  -6  -5  -5    0.01    0.02
  -6  -5  -5   -0.02    0.02
   6   5   5    0.00    0.02
  -7  -5  -4    0.04    0.02
  -7  -5  -4    0.00    0.02
  -8  -5  -3    3.55    0.14
  -8  -5  -3    3.63    0.15
  -9  -5  -2    0.08    0.03
  -9  -5  -2    0.08    0.03
 -10  -5  -1    0.21    0.04
  -1  -5  -9    0.09    0.05
   1   5   9    0.13    0.03
  -2  -5  -8    0.12    0.04
  -2  -5  -8    0.12    0.03
   2   5   8    0.14    0.03
  -3  -5  -7    0.11    0.03
  -3  -5  -7    0.11    0.03
   3   5   7    0.12    0.03
  -4  -5  -6    1.08    0.06
  -4  -5  -6    1.17    0.06
   4   5   6    1.13    0.05
  -5  -5  -5    0.04    0.02
  -5  -5  -5   -0.01    0.02
   5   5   5    0.00    0.02
  -6  -5  -4    0.46    0.04
  -6  -5  -4    0.46    0.04
   6   5   4    0.47    0.03
  -7  -5  -3    2.59    0.10
  -7  -5  -3    2.40    0.11
  -8  -5  -2    2.88    0.11
  -8  -5  -2    2.68    0.12
  -9  -5  -1    5.03    0.18
  -9  -5  -1    4.79    0.20
 -10  -5   0    0.01    0.03
   0  -5  -9    0.79    0.08
   0   5   9    0.78    0.05
  -1  -5  -8    0.38    0.06
   1   5   8    0.38    0.03
  -2  -5  -7    0.10    0.02
  -2  -5  -7    0.09    0.04
   2   5   7    0.12    0.02
  -3  -5  -6    1.74    0.08
  -3  -5  -6    1.90    0.09
   3   5   6    1.70    0.07
  -4  -5  -5    1.42    0.07
  -4  -5  -5    1.33    0.06
   4   5   5    1.41    0.06
  -5  -5  -4    0.14    0.02
  -5  -5  -4    0.11    0.02
   5   5   4    0.12    0.02
  -6  -5  -3    2.11    0.09
  -6  -5  -3    2.15    0.09
   6   5   3    2.14    0.08
  -7  -5  -2    0.69    0.05
  -7  -5  -2    0.66    0.04
  -8  -5  -1    8.45    0.27
  -8  -5  -1    7.91    0.31
  -9  -5   0    0.56    0.05
   9   5   0    0.50    0.04
 -10  -5   1    0.48    0.05
   1  -5  -9    0.25    0.06
  -1   5   9    0.27    0.03
   0  -5  -8    0.07    0.05
   0   5   8    0.09    0.02
  -1  -5  -7    2.86    0.10
  -1  -5  -7    2.54    0.13
   1   5   7    2.64    0.10
  -2  -5  -6    5.98    0.20
  -2  -5  -6    6.02    0.24
   2   5   6    6.06    0.20
  -3  -5  -5    3.03    0.13
  -3  -5  -5    2.92    0.11
   3   5   5    3.00    0.11
  -4  -5  -4    0.88    0.05
  -4  -5  -4    0.88    0.05
   4   5   4    0.91    0.04
  -5  -5  -3    0.79    0.04
  -5  -5  -3    0.82    0.05
   5   5   3    0.82    0.04
  -6  -5  -2    2.03    0.08
  -6  -5  -2    1.98    0.09
  -7  -5  -1    0.75    0.05
  -7  -5  -1    0.70    0.05
  -8  -5   0    0.02    0.02
  -9  -5   1    0.16    0.03
   9   5  -1    0.18    0.02
 -10  -5   2    3.59    0.16
   2  -5  -9    0.23    0.06
  -2   5   9    0.28    0.03
   1  -5  -8    0.05    0.04
  -1   5   8    0.05    0.02
   0  -5  -7    2.25    0.12
   0  -5  -7    2.57    0.09
   0   5   7    2.49    0.09
  -1  -5  -6    1.87    0.10
  -1  -5  -6    1.90    0.07
   1   5   6    1.88    0.07
  -2  -5  -5    0.10    0.03
  -2  -5  -5    0.11    0.02
   2   5   5    0.12    0.02
  -3  -5  -4    0.11    0.02
  -3  -5  -4    0.10    0.02
   3   5   4    0.08    0.02
  -4  -5  -3    0.86    0.04
  -4  -5  -3    0.65    0.04
   4   5   3    0.65    0.03
  -5  -5  -2    0.14    0.02
  -5  -5  -2    0.12    0.02
   5   5   2    0.15    0.02
  -6  -5  -1    3.42    0.14
  -6  -5  -1    3.55    0.12
  -7  -5   0    2.90    0.11
  -7  -5   0    2.83    0.12
  -8  -5   1    2.36    0.11
   8   5  -1    2.32    0.09
  -9  -5   2    0.32    0.04
 -10  -5   3    1.03    0.07
   3  -5  -9   -0.04    0.03
  -3   5   9    0.03    0.02
   2  -5  -8    0.56    0.06
  -2   5   8    0.57    0.04
   1  -5  -7    3.12    0.15
  -1   5   7    3.22    0.11
   0  -5  -6    1.21    0.08
   0  -5  -6    1.35    0.05
   0   5   6    1.33    0.05
  -1  -5  -5    1.90    0.10
  -1  -5  -5    1.91    0.07
   1   5   5    1.91    0.07
  -2  -5  -4    1.16    0.06
  -2  -5  -4    0.97    0.05
   2   5   4    1.00    0.04
  -3  -5  -3    0.05    0.01
  -3  -5  -3    0.05    0.01
   3   5   3    0.03    0.01
  -4  -5  -2   22.09    0.77
  -4  -5  -2   21.93    0.67
   4   5   2   21.65    0.65
  -5  -5  -1    6.46    0.21
  -5  -5  -1    6.33    0.23
   5   5   1    6.30    0.19
  -6  -5   0    1.85    0.07
  -6  -5   0    1.82    0.08
  -7  -5   1    0.11    0.02
   7   5  -1    0.04    0.01
  -8  -5   2    2.13    0.10
   8   5  -2    2.02    0.08
  -9  -5   3    0.89    0.06
 -10  -5   4    0.20    0.04
   4  -5  -9    1.68    0.10
  -4   5   9    1.59    0.07
   3  -5  -8    0.02    0.03
  -3   5   8    0.03    0.02
   2  -5  -7    5.47    0.22
  -2   5   7    5.32    0.18
   1  -5  -6    0.04    0.01
   1  -5  -6    0.00    0.03
  -1   5   6    0.03    0.01
   0  -5  -5    0.19    0.04
   0  -5  -5    0.18    0.02
   0   5   5    0.23    0.02
  -1  -5  -4    8.16    0.30
  -1  -5  -4    8.20    0.26
   1   5   4    8.02    0.25
  -2  -5  -3    1.37    0.06
  -2  -5  -3    1.23    0.05
   2   5   3    1.42    0.05
  -3  -5  -2   22.50    0.69
  -3  -5  -2   22.65    0.79
   3   5   2   22.40    0.67
  -4  -5  -1    5.35    0.18
  -4  -5  -1    5.45    0.20
   4   5   1    5.28    0.16
  -5  -5   0    0.32    0.02
  -5  -5   0    0.31    0.02
  -5  -5   0    0.28    0.03
  -6  -5   1    4.60    0.18
   6   5  -1    4.62    0.15
  -7  -5   2    1.59    0.08
   7   5  -2    1.72    0.06
  -8  -5   3    1.07    0.06
  -9  -5   4    0.03    0.03
   5  -5  -9    4.10    0.18
  -5   5   9    3.93    0.14
   4  -5  -8    0.60    0.06
  -4   5   8    0.58    0.04
   3  -5  -7    0.00    0.03
  -3   5   7    0.04    0.02
   2  -5  -6    3.24    0.13
  -2   5   6    2.97    0.11
   1  -5  -5    1.60    0.06
   1  -5  -5    1.57    0.08
  -1   5   5    1.54    0.06
   0  -5  -4    1.97    0.07
   0  -5  -4    1.71    0.09
   0   5   4    2.00    0.07
  -1  -5  -3   73.90    2.21
  -1  -5  -3   72.22    2.53
   1   5   3   71.36    2.15
  -2  -5  -2    0.69    0.04
  -2  -5  -2    0.69    0.03
   2   5   2    0.73    0.03
  -3  -5  -1    0.76    0.04
  -3  -5  -1    0.77    0.03
   3   5   1    0.79    0.03
  -4  -5   0    0.98    0.05
  -5  -5   1   18.93    0.55
  -5  -5   1   18.75    0.66
   5   5  -1   18.32    0.57
  -6  -5   2    0.83    0.05
   6   5  -2    0.88    0.04
  -7  -5   3    1.43    0.07
  -8  -5   4    0.11    0.03
   9   5  -5    0.96    0.06
  -6   5   9    0.43    0.04
   5  -5  -8    0.11    0.03
  -5   5   8    0.14    0.02
   4  -5  -7    1.35    0.07
  -4   5   7    1.32    0.06
   3  -5  -6   11.35    0.41
  -3   5   6   10.96    0.34
   2  -5  -5    0.20    0.03
   2  -5  -5    0.18    0.01
  -2   5   5    0.15    0.02
   1  -5  -4    0.30    0.02
   1  -5  -4    0.39    0.04
  -1   5   4    0.39    0.02
   0  -5  -3   33.23    0.97
   0  -5  -3   29.49    1.12
   0   5   3   33.32    0.95
  -1  -5  -2   11.04    0.39
  -1  -5  -2   11.14    0.34
   1   5   2   11.01    0.33
  -2  -5  -1    4.56    0.16
  -2  -5  -1    4.53    0.14
   2   5   1    4.47    0.14
  -3  -5   0   78.88    2.76
   3   5   0   79.80    2.41
   3   5   0   78.52    2.33
  -4  -5   1    1.87    0.08
  -4  -5   1    1.85    0.06
   4   5  -1    1.81    0.06
  -5  -5   2   12.02    0.44
  -5  -5   2   12.84    0.37
   5   5  -2   12.39    0.38
  -6  -5   3    5.90    0.22
   6   5  -3    5.82    0.19
  -7  -5   4    2.13    0.10
   8   5  -5    0.38    0.04
   9   5  -6    0.02    0.03
   6  -5  -8    0.49    0.05
  -6   5   8    0.47    0.03
   5  -5  -7    4.61    0.19
  -5   5   7    4.53    0.15
   4  -5  -6    2.68    0.12
  -4   5   6    2.72    0.09
   3  -5  -5    0.04    0.02
  -3   5   5    0.05    0.01
   2  -5  -4   11.79    0.42
  -2   5   4   11.90    0.36
  -2   5   4   11.58    0.35
   1  -5  -3   23.45    0.81
  -1   5   3   22.68    0.68
   0  -5  -2    0.17    0.02
   0   5   2    0.14    0.01
   0   5   2    0.19    0.01
  -1  -5  -1   29.19    1.05
   1   5   1   30.60    0.91
   1   5   1   29.71    0.88
  -2  -5   0    7.96    0.28
   2   5   0    8.00    0.24
   2   5   0    7.98    0.25
  -3  -5   1    0.19    0.02
   3   5  -1    0.24    0.02
  -4  -5   2   29.23    1.03
  -4  -5   2   29.58    0.87
   4   5  -2   29.67    0.90
  -5  -5   3    2.02    0.09
   5   5  -3    2.03    0.07
  -6  -5   4    1.14    0.06
   7   5  -5    5.33    0.21
   8   5  -6    0.29    0.04
   7  -5  -8    0.45    0.05
  -7   5   8    0.46    0.04
   6  -5  -7    5.48    0.22
  -6   5   7    5.47    0.18
   5  -5  -6    1.77    0.08
  -5   5   6    1.70    0.07
   4  -5  -5    0.83    0.05
  -4   5   5    0.79    0.04
   3  -5  -4   12.92    0.46
  -3   5   4   12.81    0.39
   2  -5  -3   16.26    0.56
  -2   5   3   16.23    0.48
  -2   5   3   15.41    0.48
   1  -5  -2    0.13    0.02
  -1   5   2    0.07    0.01
  -1   5   2    0.08    0.01
   0  -5  -1   59.90    2.02
   0   5   1   63.51    2.04
   0   5   1   51.49    1.76
  -1  -5   0   53.97    1.87
   1   5   0   51.67    1.59
   1   5   0   55.87    1.65
  -2  -5   1   12.22    0.44
   2   5  -1   12.73    0.38
  -3  -5   2   89.98    3.20
  -3  -5   2   91.22    2.70
   3   5  -2   93.89    2.79
  -4  -5   3    0.22    0.01
  -4  -5   3    0.17    0.02
   4   5  -3    0.21    0.02
   5   5  -4    4.48    0.17
   5   5  -4    4.50    0.14
   6   5  -5    2.70    0.11
   7   5  -6    0.01    0.02
   8   5  -7    1.72    0.09
  -8   5   8    0.17    0.03
   7  -5  -7    3.43    0.15
  -7   5   7    3.65    0.12
   6  -5  -6    1.53    0.08
  -6   5   6    1.57    0.06
   5  -5  -5    3.32    0.13
  -5   5   5    3.28    0.11
   4  -5  -4   10.32    0.37
  -4   5   4   10.42    0.32
   3  -5  -3    0.09    0.02
  -3   5   3    0.08    0.01
   2  -5  -2    1.43    0.06
  -2   5   2    1.46    0.05
  -2   5   2    1.42    0.05
   1  -5  -1    8.84    0.30
  -1   5   1    8.51    0.26
  -1   5   1    8.32    0.26
   0  -5   0   -0.35    0.01
   0   5   0   -0.35    0.01
   0   5   0   -0.34    0.01
  -1  -5   1    8.52    0.30
   1   5  -1    8.54    0.26
   1   5  -1    8.47    0.25
  -2  -5   2    1.37    0.06
  -2  -5   2    1.33    0.04
   2   5  -2    1.39    0.05
  -3  -5   3    0.09    0.01
  -3  -5   3    0.09    0.02
   3   5  -3    0.13    0.01
  -4  -5   4   10.71    0.32
   4   5  -4   10.61    0.38
   4   5  -4   10.70    0.33
   5   5  -5    3.32    0.13
   6   5  -6    1.62    0.08
   7   5  -7    3.50    0.15
   8  -5  -7    1.73    0.09
  -8   5   7    1.85    0.07
   7  -5  -6    0.00    0.02
  -7   5   6    0.02    0.02
   6  -5  -5    2.72    0.12
  -6   5   5    2.90    0.10
   5  -5  -4    4.51    0.17
  -5   5   4    4.52    0.14
   4  -5  -3    0.18    0.02
  -4   5   3    0.21    0.02
   3  -5  -2   92.08    3.29
  -3   5   2   97.09    2.85
  -3   5   2   93.39    2.79
   2  -5  -1   12.65    0.44
  -2   5   1   12.32    0.37
  -2   5   1   12.66    0.38
   1  -5   0   43.06    1.73
  -1   5   0   53.89    1.48
  -1   5   0   52.54    1.52
   0  -5   1   63.01    2.20
   0   5  -1   64.54    1.88
   0   5  -1   62.85    1.93
  -1  -5   2    0.07    0.01
   1   5  -2    0.06    0.01
  -2  -5   3   15.50    0.47
   2   5  -3   16.15    0.55
   2   5  -3   15.64    0.48
  -3  -5   4   13.46    0.40
   3   5  -4   13.36    0.47
   3   5  -4   13.24    0.41
  -4  -5   5    0.82    0.04
   4   5  -5    0.88    0.04
   4   5  -5    0.83    0.05
   5   5  -6    1.82    0.08
   6   5  -7    5.30    0.21
   7   5  -8    0.48    0.05
   8  -5  -6    0.24    0.03
  -8   5   6    0.27    0.03
   7  -5  -5    5.42    0.21
  -7   5   5    5.52    0.18
   6  -5  -4    1.06    0.06
  -6   5   4    1.10    0.05
   5  -5  -3    1.95    0.08
  -5   5   3    2.03    0.07
   4  -5  -2   29.57    1.03
  -4   5   2   29.41    0.90
  -4   5   2   30.01    0.88
   3  -5  -1    0.28    0.02
  -3   5   1    0.29    0.02
   2  -5   0    8.04    0.28
  -2   5   0    7.78    0.24
  -1   5  -1   30.13    0.91
  -1   5  -1   29.57    0.89
   0   5  -2    0.14    0.01
   0   5  -2    0.18    0.01
  -2  -5   4   11.41    0.35
   2   5  -4   11.76    0.41
   2   5  -4   11.65    0.36
   3   5  -5    0.03    0.02
  -4  -5   6    2.91    0.10
   4   5  -6    2.72    0.12
   5   5  -7    4.75    0.19
   6   5  -8    0.49    0.05
   9  -5  -6    0.04    0.03
   8  -5  -5    0.37    0.04
  -8   5   5    0.40    0.03
   7  -5  -4    2.21    0.10
  -7   5   4    2.29    0.08
   6  -5  -3    6.13    0.23
  -6   5   3    6.06    0.19
   5  -5  -2   12.62    0.45
  -5   5   2   12.86    0.38
  -5   5   2   12.35    0.39
   4  -5  -1    1.80    0.07
  -4   5   1    1.89    0.06
  -4   5   1    1.85    0.06
  -3   5   0   76.85    2.31
  -3   5   0   78.72    2.70
  -2   5  -1    4.61    0.15
  -2   5  -1    4.59    0.16
  -2   5  -1    4.60    0.14
  -1   5  -2    9.88    0.37
  -1   5  -2   11.07    0.33
  -1   5  -2   11.11    0.32
   0  -5   3   32.03    0.98
   0   5  -3   34.82    1.15
   0   5  -3   32.66    1.01
  -1  -5   4    0.34    0.02
   1   5  -4    0.35    0.02
  -2  -5   5    0.16    0.02
   2   5  -5    0.19    0.02
   2   5  -5    0.18    0.02
  -3  -5   6    8.72    0.31
   3   5  -6   10.78    0.37
   3   5  -6   11.18    0.32
   4   5  -7    1.46    0.08
   5   5  -8    0.15    0.03
   6   5  -9    0.46    0.05
   9  -5  -5    0.97    0.06
  -9   5   5    0.97    0.05
   8  -5  -4    0.09    0.02
  -8   5   4    0.08    0.02
   7  -5  -3    1.50    0.07
  -7   5   3    1.46    0.06
   6  -5  -2    0.87    0.05
  -6   5   2    0.88    0.04
  -5   5   1   19.14    0.57
  -5   5   1   19.03    0.58
  -5   5   1   19.01    0.67
  -4   5   0    0.90    0.04
  -4   5   0    0.88    0.04
  -4   5   0    0.91    0.04
  -3   5  -1    0.78    0.03
  -3   5  -1    0.78    0.03
  -3   5  -1    0.78    0.04
  -2   5  -2    0.65    0.03
  -2   5  -2    0.66    0.03
  -2   5  -2    0.67    0.03
  -1   5  -3   69.90    2.47
  -1   5  -3   71.15    2.13
  -1   5  -3   67.50    2.43
   0  -5   4    1.90    0.07
   0   5  -4    1.96    0.08
   0   5  -4    1.90    0.07
  -1  -5   5    1.57    0.06
   1   5  -5    1.55    0.07
   1   5  -5    1.62    0.06
  -2  -5   6    3.11    0.11
   2   5  -6    3.04    0.13
   2   5  -6    3.25    0.11
  -3  -5   7    0.02    0.01
   3   5  -7    0.02    0.02
  -4  -5   8    0.59    0.04
   4   5  -8    0.59    0.05
   5   5  -9    4.18    0.18
  10  -5  -5    0.23    0.04
   9  -5  -4    0.07    0.03
  -9   5   4    0.04    0.02
   8  -5  -3    1.23    0.06
  -8   5   3    1.17    0.05
   7  -5  -2    1.66    0.08
  -7   5   2    1.73    0.06
  -6   5   1    4.63    0.15
  -6   5   1    4.47    0.15
  -6   5   1    4.77    0.17
  -5   5   0    0.28    0.02
  -5   5   0    0.29    0.02
  -5   5   0    0.33    0.02
  -4   5  -1    5.36    0.18
  -4   5  -1    5.33    0.19
  -4   5  -1    5.50    0.17
  -3   5  -2   21.64    0.67
  -3   5  -2   22.16    0.76
  -3   5  -2   21.69    0.65
  -2   5  -3    1.21    0.05
  -2   5  -3    1.24    0.05
  -2   5  -3    1.22    0.05
   1  -5   4    8.08    0.24
  -1   5  -4    7.84    0.25
  -1   5  -4    7.64    0.29
   0  -5   5    0.22    0.02
   0   5  -5    0.29    0.03
   0   5  -5    0.33    0.03
  -2  -5   7    5.62    0.18
   2   5  -7    5.64    0.19
   2   5  -7    5.59    0.21
  -3  -5   8    0.02    0.02
   3   5  -8    0.01    0.03
  -4  -5   9    1.58    0.07
   4   5  -9    1.65    0.09
  10  -5  -4    0.21    0.04
   9  -5  -3    0.86    0.05
  -9   5   3    0.87    0.04
   8  -5  -2    2.15    0.09
  -8   5   2    2.01    0.08
  -7   5   1    0.03    0.01
  -7   5   1    0.00    0.02
  -6   5   0    1.82    0.08
  -6   5   0    1.88    0.07
  -6   5   0    1.78    0.07
  -5   5  -1    6.35    0.23
  -5   5  -1    6.41    0.20
  -5   5  -1    6.35    0.21
  -4   5  -2   21.82    0.75
  -4   5  -2   21.97    0.67
  -4   5  -2   21.12    0.64
  -3   5  -3    0.04    0.01
  -3   5  -3    0.03    0.01
  -3   5  -3    0.02    0.01
   2  -5   4    1.13    0.05
  -2   5  -4    0.92    0.05
  -2   5  -4    1.01    0.05
   1  -5   5    1.85    0.07
  -1   5  -5    1.79    0.07
  -1   5  -5    1.75    0.09
   0  -5   6    1.31    0.06
   0   5  -6    1.35    0.06
  -1  -5   7    3.37    0.12
   1   5  -7    3.52    0.14
   1   5  -7    3.46    0.12
  -2  -5   8    0.64    0.04
   2   5  -8    0.55    0.05
  -3  -5   9   -0.02    0.02
   3   5  -9   -0.01    0.03
  -9   5   2    0.37    0.03
  -8   5   1    2.54    0.09
  -7   5   0    2.94    0.10
  -7   5   0    2.85    0.11
  -7   5   0    3.00    0.12
  -6   5  -1    3.49    0.13
  -6   5  -1    3.48    0.12
  -6   5  -1    3.62    0.13
  -5   5  -2    0.14    0.02
  -5   5  -2    0.17    0.02
  -5   5  -2    0.14    0.02
  -4   5  -3    0.60    0.03
  -4   5  -3    0.56    0.04
  -4   5  -3    0.65    0.03
   2  -5   5    0.17    0.02
  -2   5  -5    0.16    0.02
  -2   5  -5    0.09    0.03
   1  -5   6    1.79    0.07
  -1   5  -6    1.84    0.07
  -1   5  -6    1.63    0.09
   0  -5   7    2.44    0.09
   0   5  -7    2.49    0.10
  -1  -5   8    0.07    0.02
   1   5  -8    0.05    0.02
   1   5  -8    0.06    0.03
  -2  -5   9    0.28    0.03
   2   5  -9    0.22    0.04
  -3  -5  10    0.01    0.02
   3   5 -10   -0.02    0.04
  -9   5   1    0.17    0.02
  -8   5   0    0.01    0.01
  -7   5  -1    0.84    0.04
  -7   5  -1    0.69    0.05
  -6   5  -2    1.89    0.07
  -6   5  -2    1.94    0.08
  -5   5  -3    0.79    0.04
  -5   5  -3    0.79    0.04
  -4   5  -4    0.82    0.04
  -4   5  -4    0.85    0.05
   3  -5   5    2.79    0.10
  -3   5  -5    2.85    0.11
  -3   5  -5    2.72    0.10
   2  -5   6    5.59    0.19
  -2   5  -6    5.85    0.22
  -2   5  -6    5.45    0.19
   1  -5   7    2.45    0.09
  -1   5  -7    2.53    0.10
  -1   5  -7    2.39    0.12
   0  -5   8    0.10    0.02
   0   5  -8    0.11    0.04
   0   5  -8    0.09    0.02
  -1  -5   9    0.41    0.04
   1   5  -9    0.34    0.05
  -2  -5  10    0.06    0.02
   2   5 -10    0.02    0.04
  -9   5   0    0.50    0.04
  -8   5  -1    8.24    0.27
  -8   5  -1    8.13    0.26
  -7   5  -2    0.62    0.03
  -7   5  -2    0.64    0.05
  -6   5  -3    2.06    0.08
  -6   5  -3    2.07    0.09
  -5   5  -4    0.12    0.02
  -5   5  -4    0.14    0.02
   4  -5   5    1.37    0.06
  -4   5  -5    1.26    0.06
   3  -5   6    1.59    0.07
  -3   5  -6    1.61    0.07
   2  -5   7    0.08    0.02
  -2   5  -7    0.09    0.02
   1  -5   8    0.38    0.03
  -1   5  -8    0.37    0.04
   0  -5   9    0.78    0.05
  -9   5  -1    4.67    0.16
  -8   5  -2    2.81    0.11
  -8   5  -2    2.72    0.10
  -7   5  -3    2.56    0.10
  -7   5  -3    2.40    0.09
  -6   5  -4    0.44    0.04
  -6   5  -4    0.54    0.03
   5  -5   5    0.03    0.02
  -5   5  -5   -0.02    0.02
   4  -5   6    1.05    0.05
  -4   5  -6    1.05    0.06
   3  -5   7    0.11    0.02
  -3   5  -7    0.07    0.02
   2  -5   8    0.16    0.03
  -2   5  -8    0.09    0.03
   1  -5   9    0.13    0.03
  -1   5  -9    0.12    0.03
  -9   5  -2    0.11    0.03
  -9   5  -2    0.08    0.02
  -8   5  -3    3.61    0.13
  -8   5  -3    3.42    0.14
  -7   5  -4    0.01    0.02
  -7   5  -4    0.04    0.02
   6  -5   5   -0.01    0.02
  -6   5  -5   -0.01    0.02
   5  -5   6    0.09    0.02
  -5   5  -6    0.12    0.03
   4  -5   7    0.93    0.05
  -4   5  -7    0.96    0.06
   3  -5   8    0.49    0.04
  -3   5  -8    0.44    0.04
  -2   5  -9    2.58    0.11
  -9   5  -3    0.84    0.05
  -9   5  -3    0.87    0.06
  -8   5  -4    0.59    0.05
   7  -5   5    0.28    0.03
  -7   5  -5    0.29    0.04
   6  -5   6    0.16    0.03
  -6   5  -6    0.14    0.03
   5  -5   7    0.57    0.05
  -5   5  -7    0.59    0.05
   4  -5   8    0.04    0.02
  -4   5  -8    0.03    0.02
  -7  -6  -6    0.81    0.06
  -4  -6  -8    0.32    0.04
  -4  -6  -8    0.35    0.04
   4   6   8    0.29    0.04
  -5  -6  -7    0.06    0.03
  -5  -6  -7    0.06    0.03
   5   6   7    0.06    0.03
  -6  -6  -6    0.95    0.06
  -6  -6  -6    1.00    0.06
  -7  -6  -5    0.50    0.04
  -7  -6  -5    0.45    0.04
  -8  -6  -4    0.22    0.04
  -8  -6  -4    0.24    0.04
  -9  -6  -3    0.12    0.03
  -9  -6  -3    0.11    0.03
   2   6   9    0.18    0.03
  -3  -6  -8    1.39    0.07
  -3  -6  -8    1.44    0.08
   3   6   8    1.33    0.07
  -4  -6  -7    0.02    0.02
  -4  -6  -7    0.01    0.02
   4   6   7   -0.01    0.02
  -5  -6  -6    0.15    0.03
  -5  -6  -6    0.14    0.03
   5   6   6    0.16    0.03
  -6  -6  -5    0.33    0.04
  -6  -6  -5    0.34    0.04
  -7  -6  -4    0.49    0.04
  -7  -6  -4    0.55    0.05
  -8  -6  -3    1.08    0.06
  -8  -6  -3    0.96    0.06
  -9  -6  -2    0.14    0.03
  -9  -6  -2    0.16    0.03
 -10  -6  -1    0.01    0.03
  10   6   1    0.03    0.02
  -1  -6  -9    0.29    0.05
   1   6   9    0.30    0.04
  -2  -6  -8    1.25    0.08
  -2  -6  -8    1.27    0.06
   2   6   8    1.28    0.06
  -3  -6  -7    0.39    0.04
  -3  -6  -7    0.37    0.04
   3   6   7    0.38    0.03
  -4  -6  -6    0.08    0.02
  -4  -6  -6    0.07    0.03
   4   6   6    0.10    0.02
  -5  -6  -5    1.04    0.06
  -5  -6  -5    1.05    0.06
   5   6   5    1.05    0.05
  -6  -6  -4    0.14    0.03
  -6  -6  -4    0.16    0.03
  -7  -6  -3    0.15    0.03
  -7  -6  -3    0.11    0.03
  -8  -6  -2    0.03    0.02
  -8  -6  -2   -0.02    0.02
  -9  -6  -1    0.33    0.04
 -10  -6   0    0.09    0.03
  10   6   0    0.12    0.02
   0  -6  -9    0.22    0.06
   0   6   9    0.23    0.03
  -1  -6  -8    1.50    0.09
   1   6   8    1.48    0.07
  -2  -6  -7    0.18    0.03
  -2  -6  -7    0.19    0.04
   2   6   7    0.19    0.03
  -3  -6  -6    5.71    0.22
  -3  -6  -6    5.74    0.19
   3   6   6    5.46    0.18
  -4  -6  -5    3.75    0.14
  -4  -6  -5    3.83    0.15
   4   6   5    3.83    0.13
  -5  -6  -4    0.22    0.03
  -5  -6  -4    0.21    0.03
   5   6   4    0.17    0.02
  -6  -6  -3    0.76    0.05
  -6  -6  -3    0.81    0.05
  -7  -6  -2    1.12    0.06
  -7  -6  -2    1.11    0.06
  -8  -6  -1    0.12    0.03
  -8  -6  -1   -0.02    0.02
  -9  -6   0    0.02    0.02
   9   6   0    0.02    0.02
 -10  -6   1    0.09    0.03
   1  -6  -9   -0.02    0.04
  -1   6   9    0.01    0.02
   0  -6  -8    2.28    0.13
   0   6   8    2.45    0.09
  -1  -6  -7    0.84    0.05
  -1  -6  -7    0.85    0.07
   1   6   7    0.82    0.04
  -2  -6  -6   10.25    0.33
  -2  -6  -6   10.67    0.39
   2   6   6   10.37    0.32
  -3  -6  -5    1.16    0.06
  -3  -6  -5    1.06    0.06
   3   6   5    1.12    0.05
  -4  -6  -4    6.20    0.21
  -4  -6  -4    6.08    0.23
   4   6   4    6.10    0.19
  -5  -6  -3    2.71    0.10
  -5  -6  -3    2.67    0.11
   5   6   3    2.77    0.09
  -6  -6  -2    0.25    0.03
  -6  -6  -2    0.26    0.03
  -7  -6  -1    5.77    0.19
  -7  -6  -1    5.62    0.22
  -8  -6   0    0.26    0.04
   8   6   0    0.24    0.03
  -9  -6   1    0.58    0.05
   9   6  -1    0.56    0.04
 -10  -6   2    0.09    0.03
   2  -6  -9    0.06    0.04
  -2   6   9    0.11    0.02
   1  -6  -8    0.29    0.05
  -1   6   8    0.34    0.03
   0  -6  -7    1.61    0.10
   0   6   7    1.76    0.07
  -1  -6  -6    2.02    0.11
  -1  -6  -6    2.10    0.08
   1   6   6    2.08    0.08
  -2  -6  -5    4.03    0.16
  -2  -6  -5    4.05    0.14
   2   6   5    4.07    0.13
  -3  -6  -4    3.06    0.11
  -3  -6  -4    3.21    0.13
   3   6   4    3.11    0.11
  -4  -6  -3    1.29    0.06
  -4  -6  -3    1.23    0.06
   4   6   3    1.29    0.05
  -5  -6  -2    1.06    0.05
  -5  -6  -2    1.02    0.05
   5   6   2    1.02    0.04
  -6  -6  -1    6.62    0.25
  -6  -6  -1    6.84    0.22
  -7  -6   0    0.05    0.02
   7   6   0    0.04    0.01
  -8  -6   1    0.25    0.03
   8   6  -1    0.22    0.02
  -9  -6   2    0.04    0.02
 -10  -6   3    0.18    0.04
   3  -6  -9    0.39    0.06
  -3   6   9    0.48    0.04
   2  -6  -8    0.08    0.04
  -2   6   8    0.13    0.02
   1  -6  -7    0.71    0.06
  -1   6   7    0.72    0.04
   0  -6  -6    1.78    0.10
   0  -6  -6    1.99    0.07
   0   6   6    1.96    0.07
  -1  -6  -5    1.90    0.07
  -1  -6  -5    1.88    0.10
   1   6   5    1.98    0.07
  -2  -6  -4   31.34    0.97
  -2  -6  -4   32.43    1.11
   2   6   4   31.34    0.94
  -3  -6  -3    5.10    0.17
  -3  -6  -3    5.18    0.19
   3   6   3    5.13    0.16
  -4  -6  -2   13.85    0.49
  -4  -6  -2   13.97    0.43
   4   6   2   13.78    0.41
  -5  -6  -1    9.37    0.34
  -5  -6  -1    9.56    0.30
   5   6   1    9.55    0.29
  -6  -6   0    1.67    0.08
   6   6   0    1.73    0.07
  -7  -6   1    0.40    0.04
   7   6  -1    0.44    0.03
  -8  -6   2    1.68    0.08
   8   6  -2    1.70    0.07
  -9  -6   3    0.00    0.02
   4  -6  -9    0.09    0.04
  -4   6   9    0.15    0.03
   3  -6  -8   -0.01    0.03
  -3   6   8    0.00    0.01
   2  -6  -7    0.02    0.03
  -2   6   7    0.03    0.02
   1  -6  -6    0.15    0.04
  -1   6   6    0.11    0.02
   0  -6  -5    6.79    0.28
   0  -6  -5    7.58    0.23
   0   6   5    7.47    0.23
  -1  -6  -4    0.02    0.01
  -1  -6  -4    0.06    0.02
   1   6   4    0.05    0.01
  -2  -6  -3    4.76    0.16
  -2  -6  -3    4.85    0.18
   2   6   3    4.81    0.15
  -3  -6  -2    1.19    0.05
  -3  -6  -2    1.19    0.05
   3   6   2    1.22    0.04
  -4  -6  -1  115.07    3.45
  -4  -6  -1  111.19    3.97
   4   6   1  115.54    3.36
  -5  -6   0    0.02    0.01
   5   6   0    0.01    0.01
  -6  -6   1    0.19    0.03
   6   6  -1    0.17    0.02
  -7  -6   2    0.05    0.02
  -8  -6   3    2.18    0.10
  -9  -6   4   -0.01    0.03
   5  -6  -9    0.55    0.06
  -5   6   9    0.68    0.04
   4  -6  -8    0.09    0.03
  -4   6   8    0.12    0.02
   3  -6  -7    0.03    0.03
  -3   6   7    0.04    0.02
   2  -6  -6    3.25    0.14
  -2   6   6    3.12    0.11
   1  -6  -5    0.43    0.05
   1  -6  -5    0.51    0.03
  -1   6   5    0.50    0.03
   0  -6  -4    0.03    0.02
   0  -6  -4    0.03    0.01
   0   6   4    0.02    0.01
  -1  -6  -3   18.80    0.57
  -1  -6  -3   18.68    0.66
   1   6   3   18.47    0.56
  -2  -6  -2    3.35    0.12
  -2  -6  -2    3.25    0.11
   2   6   2    3.34    0.10
  -3  -6  -1    0.14    0.02
  -3  -6  -1    0.16    0.02
   3   6   1    0.14    0.01
  -4  -6   0    5.38    0.20
   4   6   0    5.40    0.17
   4   6   0    5.47    0.16
  -5  -6   1    1.13    0.06
   5   6  -1    1.16    0.05
  -6  -6   2    1.29    0.06
   6   6  -2    1.28    0.05
  -7  -6   3    2.88    0.12
   7   6  -3    3.04    0.10
  -8  -6   4    0.18    0.03
   9   6  -5    0.90    0.06
   5  -6  -8    0.52    0.05
  -5   6   8    0.52    0.04
   4  -6  -7    0.52    0.05
  -4   6   7    0.50    0.03
   3  -6  -6    1.22    0.07
  -3   6   6    1.11    0.05
   2  -6  -5    7.81    0.28
  -2   6   5    6.99    0.23
   1  -6  -4   39.46    1.39
   1  -6  -4   40.97    1.21
  -1   6   4   39.04    1.18
   0  -6  -3   30.70    1.15
   0  -6  -3   34.27    0.99
   0   6   3   33.33    0.97
  -1  -6  -2   96.48    2.97
  -1  -6  -2   97.88    3.41
   1   6   2   97.70    2.88
  -2  -6  -1    0.16    0.02
   2   6   1    0.16    0.01
   2   6   1    0.15    0.01
  -3  -6   0    3.43    0.12
   3   6   0    3.10    0.10
   3   6   0    3.04    0.10
  -4  -6   1   68.63    2.40
   4   6  -1   69.66    2.10
  -5  -6   2   12.13    0.44
   5   6  -2   12.22    0.38
  -6  -6   3    0.34    0.03
   6   6  -3    0.39    0.02
  -7  -6   4    0.31    0.04
   8   6  -5    0.11    0.03
   9   6  -6    0.35    0.05
   6  -6  -8    1.10    0.07
  -6   6   8    1.15    0.06
   5  -6  -7    1.64    0.08
  -5   6   7    1.56    0.06
   4  -6  -6    0.86    0.05
  -4   6   6    0.91    0.04
   3  -6  -5    0.57    0.04
  -3   6   5    0.49    0.03
   2  -6  -4    2.72    0.11
  -2   6   4    2.54    0.09
  -2   6   4    2.73    0.08
   1  -6  -3    1.95    0.08
  -1   6   3    1.89    0.07
  -1   6   3    2.05    0.06
   0  -6  -2   41.45    1.49
   0   6   2   44.40    1.27
  -1  -6  -1    8.86    0.32
   1   6   1    9.15    0.27
   1   6   1    9.29    0.28
  -2  -6   0   17.03    0.59
   2   6   0   16.43    0.50
   2   6   0   17.28    0.52
  -3  -6   1  238.18    8.34
   3   6  -1  242.26    7.28
  -4  -6   2   19.15    0.56
  -4  -6   2   18.64    0.66
   4   6  -2   18.81    0.58
  -5  -6   3    0.69    0.04
   5   6  -3    0.69    0.03
  -6  -6   4    0.09    0.02
   7   6  -5    0.56    0.04
   8   6  -6    0.02    0.02
   7  -6  -8    0.52    0.05
  -7   6   8    0.48    0.04
   6  -6  -7    0.07    0.03
  -6   6   7    0.07    0.02
   5  -6  -6    1.50    0.08
  -5   6   6    1.59    0.06
   4  -6  -5    3.39    0.14
  -4   6   5    3.41    0.11
   3  -6  -4   16.08    0.57
  -3   6   4   15.83    0.48
   2  -6  -3    0.08    0.02
  -2   6   3    0.05    0.01
   1  -6  -2    2.14    0.08
  -1   6   2    2.03    0.07
  -1   6   2    2.00    0.07
   0  -6  -1  169.15    6.05
   0   6   1  173.86    5.74
   0   6   1  180.07    5.52
  -1  -6   0    3.04    0.11
   1   6   0    3.00    0.09
   1   6   0    3.08    0.10
  -2  -6   1    5.28    0.19
   2   6  -1    5.51    0.17
  -3  -6   2   16.19    0.47
  -3  -6   2   15.97    0.57
   3   6  -2   16.14    0.49
  -4  -6   3    0.05    0.01
  -4  -6   3    0.05    0.01
   4   6  -3    0.04    0.01
   5   6  -4    0.03    0.01
   6   6  -5    0.16    0.03
   7   6  -6    1.93    0.09
   8   6  -7    0.02    0.03
  -8   6   8    0.21    0.03
   7  -6  -7    0.11    0.03
  -7   6   7    0.08    0.02
   6  -6  -6    0.04    0.02
  -6   6   6    0.03    0.01
   5  -6  -5    0.05    0.02
  -5   6   5    0.04    0.01
   4  -6  -4    4.83    0.18
  -4   6   4    4.94    0.16
   3  -6  -3   36.87    1.33
  -3   6   3   36.95    1.13
  -3   6   3   40.74    1.17
   2  -6  -2   59.77    2.04
  -2   6   2   57.26    1.74
  -2   6   2   58.03    1.77
   1  -6  -1   19.80    0.74
  -1   6   1   21.83    0.63
  -1   6   1   21.99    0.65
   0  -6   0   98.12    3.66
   0   6   0   99.85    2.99
   0   6   0   96.76    2.90
  -1  -6   1   21.75    0.76
   1   6  -1   21.59    0.65
   1   6  -1   21.90    0.66
  -2  -6   2   55.60    1.67
  -2  -6   2   57.72    1.98
   2   6  -2   56.42    1.73
  -3  -6   3   36.36    1.30
  -3  -6   3   38.40    1.10
   3   6  -3   37.10    1.13
  -4  -6   4    5.24    0.16
   4   6  -4    5.07    0.19
   4   6  -4    5.13    0.16
   5   6  -5    0.04    0.02
   6   6  -6    0.00    0.02
   7   6  -7    0.05    0.03
   8  -6  -7    0.06    0.03
  -8   6   7    0.00    0.02
   7  -6  -6    2.03    0.10
  -7   6   6    2.09    0.08
   6  -6  -5    0.04    0.02
  -6   6   5    0.04    0.01
   5  -6  -4    0.05    0.02
  -5   6   4    0.04    0.01
   4  -6  -3    0.03    0.01
  -4   6   3    0.04    0.01
   3  -6  -2   16.02    0.56
  -3   6   2   16.50    0.49
  -3   6   2   15.80    0.48
   2  -6  -1    5.41    0.19
  -2   6   1    5.33    0.17
  -2   6   1    5.29    0.16
   1  -6   0    2.67    0.10
  -1   6   0    3.00    0.09
  -1   6   0    3.00    0.09
   0  -6   1  175.26    6.32
   0   6  -1  180.09    5.22
   0   6  -1  176.10    5.37
  -1  -6   2    2.04    0.08
  -1  -6   2    1.90    0.06
   1   6  -2    2.06    0.07
   2   6  -3   -0.01    0.01
   2   6  -3    0.00    0.01
  -3  -6   4   16.37    0.48
   3   6  -4   15.94    0.49
   3   6  -4   16.04    0.57
  -4  -6   5    3.51    0.11
   4   6  -5    3.53    0.14
   4   6  -5    3.54    0.12
   5   6  -6    1.71    0.08
   6   6  -7    0.03    0.02
   7   6  -8    0.49    0.05
   8  -6  -6    0.04    0.03
  -8   6   6    0.02    0.02
   7  -6  -5    0.56    0.04
  -7   6   5    0.59    0.03
   6  -6  -4    0.09    0.02
  -6   6   4    0.14    0.02
   5  -6  -3    0.66    0.04
  -5   6   3    0.71    0.03
   4  -6  -2   18.69    0.66
  -4   6   2   19.12    0.58
  -4   6   2   19.11    0.57
   3  -6  -1  240.27    8.42
  -3   6   1  240.32    7.17
  -3   6   1  248.65    7.36
   2  -6   0   17.53    0.59
  -2   6   0   16.28    0.50
  -1   6  -1    8.89    0.27
  -1   6  -1    8.94    0.28
   0   6  -2   43.22    1.30
   0   6  -2   44.15    1.53
   0   6  -2   45.00    1.54
  -1  -6   3    1.83    0.06
   1   6  -3    1.89    0.07
   1   6  -3    1.94    0.07
  -2  -6   4    2.66    0.09
   2   6  -4    2.63    0.10
   2   6  -4    2.62    0.09
  -3  -6   5    0.52    0.03
   3   6  -5    0.59    0.03
   3   6  -5    0.52    0.04
  -4  -6   6    0.94    0.04
   4   6  -6    0.89    0.05
   5   6  -7    1.64    0.08
   6   6  -8    1.13    0.07
   9  -6  -6    0.31    0.04
  -9   6   6    0.30    0.03
   8  -6  -5    0.11    0.03
  -8   6   5    0.13    0.02
   7  -6  -4    0.29    0.03
  -7   6   4    0.34    0.03
   6  -6  -3    0.33    0.03
  -6   6   3    0.39    0.02
   5  -6  -2   12.31    0.44
  -5   6   2   12.68    0.38
  -5   6   2   12.33    0.38
   4  -6  -1   71.82    2.49
  -4   6   1   70.74    2.13
  -4   6   1   72.76    2.19
   3  -6   0    3.01    0.11
  -3   6   0    3.08    0.10
  -2   6  -1    0.16    0.01
  -2   6  -1    0.14    0.01
  -1   6  -2   90.84    3.29
  -1   6  -2   95.00    3.40
  -1   6  -2   98.69    2.81
   0  -6   3   33.83    1.01
   0   6  -3   35.17    1.19
   0   6  -3   33.57    1.04
  -1  -6   4   39.66    1.17
   1   6  -4   39.87    1.21
   1   6  -4   39.60    1.38
   2   6  -5    7.40    0.27
   2   6  -5    7.35    0.23
   3   6  -6    1.14    0.05
   3   6  -6    1.21    0.06
  -4  -6   7    0.50    0.03
   4   6  -7    0.55    0.04
   5   6  -8    0.58    0.05
   9  -6  -5    1.00    0.06
  -9   6   5    0.99    0.05
   8  -6  -4    0.19    0.03
  -8   6   4    0.18    0.02
   7  -6  -3    3.12    0.13
  -7   6   3    3.17    0.11
   6  -6  -2    1.35    0.06
  -6   6   2    1.29    0.05
   5  -6  -1    1.18    0.05
  -5   6   1    1.17    0.05
  -5   6   1    1.20    0.05
  -4   6   0    5.42    0.17
  -4   6   0    5.12    0.17
  -4   6   0    5.56    0.19
  -3   6  -1    0.16    0.01
  -3   6  -1    0.16    0.01
  -3   6  -1    0.12    0.01
  -2   6  -2    3.24    0.11
  -2   6  -2    3.34    0.12
  -2   6  -2    3.39    0.11
  -1   6  -3   17.87    0.63
  -1   6  -3   18.37    0.54
  -1   6  -3   17.64    0.55
   0  -6   4    0.03    0.01
   0   6  -4    0.01    0.01
   0   6  -4    0.06    0.02
  -2  -6   6    3.30    0.11
   2   6  -6    3.43    0.11
   2   6  -6    3.20    0.13
  -3  -6   7    0.03    0.02
   3   6  -7    0.07    0.02
   4   6  -8    0.13    0.03
   5   6  -9    0.77    0.06
  10  -6  -5    1.94    0.10
   9  -6  -4    0.00    0.02
  -9   6   4    0.00    0.02
   8  -6  -3    2.29    0.10
  -8   6   3    2.37    0.09
   7  -6  -2    0.05    0.02
  -7   6   2    0.05    0.01
  -6   6   1    0.16    0.02
  -6   6   1    0.18    0.02
  -5   6   0    0.02    0.01
  -5   6   0    0.02    0.01
  -5   6   0    0.02    0.01
  -4   6  -1  115.70    3.39
  -4   6  -1  111.58    3.50
  -4   6  -1  116.21    3.97
  -3   6  -2    1.19    0.05
  -3   6  -2    1.22    0.05
  -3   6  -2    1.19    0.05
  -2   6  -3    4.65    0.15
  -2   6  -3    4.53    0.16
  -2   6  -3    4.57    0.14
   1  -6   4    0.05    0.01
  -1   6  -4    0.09    0.02
  -1   6  -4    0.01    0.01
   0  -6   5    7.52    0.24
   0   6  -5    7.49    0.24
   0   6  -5    7.77    0.28
  -1  -6   6    0.12    0.02
   1   6  -6    0.10    0.02
  -2  -6   7    0.02    0.02
   2   6  -7    0.00    0.02
   2   6  -7    0.02    0.02
  -3  -6   8    0.00    0.01
   3   6  -8    0.00    0.02
   4   6  -9    0.11    0.03
   9  -6  -3    0.04    0.02
  -9   6   3    0.02    0.02
   8  -6  -2    1.85    0.08
  -8   6   2    1.64    0.07
  -7   6   1    0.41    0.03
  -7   6   1    0.43    0.03
  -6   6   0    1.77    0.06
  -6   6   0    1.77    0.07
  -6   6   0    1.79    0.07
  -5   6  -1    9.39    0.30
  -5   6  -1    9.44    0.29
  -5   6  -1    9.73    0.34
  -4   6  -2   13.25    0.42
  -4   6  -2   13.87    0.47
  -4   6  -2   13.65    0.41
  -3   6  -3    5.11    0.18
  -3   6  -3    5.18    0.17
  -3   6  -3    5.05    0.16
   2  -6   4   30.13    0.88
  -2   6  -4   28.92    0.91
  -2   6  -4   29.78    1.03
   1  -6   5    1.85    0.07
  -1   6  -5    1.86    0.07
  -1   6  -5    1.73    0.08
   0  -6   6    1.92    0.07
   0   6  -6    1.94    0.08
   0   6  -6    1.99    0.09
  -1  -6   7    0.78    0.04
   1   6  -7    0.77    0.05
   1   6  -7    0.76    0.04
  -2  -6   8    0.09    0.02
   2   6  -8    0.10    0.03
  -3  -6   9    0.46    0.04
   3   6  -9    0.42    0.05
  -9   6   2   -0.01    0.01
  -8   6   1    0.26    0.02
  -7   6   0    0.04    0.01
  -7   6   0    0.03    0.02
  -6   6  -1    6.67    0.21
  -6   6  -1    6.82    0.22
  -5   6  -2    0.96    0.05
  -5   6  -2    0.96    0.04
  -4   6  -3    1.22    0.05
  -4   6  -3    1.29    0.06
  -3   6  -4    2.94    0.10
  -3   6  -4    3.05    0.11
  -3   6  -4    2.95    0.11
   2  -6   5    3.80    0.13
  -2   6  -5    3.78    0.13
  -2   6  -5    3.73    0.15
   1  -6   6    1.98    0.07
  -1   6  -6    1.91    0.08
  -1   6  -6    1.68    0.09
   0  -6   7    1.85    0.07
   0   6  -7    1.75    0.08
   0   6  -7    1.74    0.09
  -1  -6   8    0.43    0.03
   1   6  -8    0.42    0.04
   1   6  -8    0.40    0.05
  -2  -6   9    0.11    0.02
   2   6  -9    0.08    0.04
  -3  -6  10    0.04    0.02
   3   6 -10    0.02    0.04
  -9   6   1    0.59    0.04
  -8   6   0    0.22    0.02
  -7   6  -1    5.58    0.18
  -7   6  -1    5.79    0.19
  -6   6  -2    0.22    0.02
  -6   6  -2    0.21    0.03
  -5   6  -3    2.61    0.09
  -5   6  -3    2.62    0.10
  -4   6  -4    5.80    0.19
  -4   6  -4    5.51    0.18
   3  -6   5    0.97    0.05
  -3   6  -5    0.98    0.05
   2  -6   6    9.82    0.31
  -2   6  -6    9.69    0.32
   1  -6   7    0.83    0.05
  -1   6  -7    0.75    0.05
   0  -6   8    2.32    0.09
   0   6  -8    2.37    0.09
  -1  -6   9    0.01    0.02
  -2  -6  10    0.37    0.04
  -9   6   0    0.02    0.02
  -8   6  -1   -0.01    0.02
  -8   6  -1    0.02    0.02
  -7   6  -2    1.09    0.05
  -7   6  -2    1.07    0.06
  -6   6  -3    0.79    0.05
  -6   6  -3    0.78    0.04
  -5   6  -4    0.16    0.03
  -5   6  -4    0.17    0.02
   4  -6   5    3.60    0.12
  -4   6  -5    3.38    0.13
   3  -6   6    4.87    0.17
  -3   6  -6    5.21    0.18
   2  -6   7    0.20    0.03
  -2   6  -7    0.23    0.03
   1  -6   8    1.42    0.07
  -1   6  -8    1.41    0.07
   0  -6   9    0.30    0.03
  -9   6  -1    0.28    0.03
  -8   6  -2    0.00    0.02
  -8   6  -2   -0.03    0.02
  -7   6  -3    0.10    0.02
  -7   6  -3    0.10    0.03
  -6   6  -4    0.17    0.02
  -6   6  -4    0.17    0.03
   5  -6   5    0.99    0.05
  -5   6  -5    1.03    0.06
   4  -6   6    0.08    0.02
  -4   6  -6    0.06    0.02
   3  -6   7    0.39    0.04
  -3   6  -7    0.37    0.04
   2  -6   8    1.25    0.06
  -2   6  -8    1.14    0.06
   1  -6   9    0.37    0.04
  -1   6  -9    0.37    0.04
  -9   6  -2    0.15    0.03
  -9   6  -2    0.16    0.03
  -8   6  -3    0.99    0.06
  -8   6  -3    0.99    0.05
  -7   6  -4    0.52    0.04
  -7   6  -4    0.48    0.04
   6  -6   5    0.31    0.03
  -6   6  -5    0.35    0.04
   5  -6   6    0.17    0.03
  -5   6  -6    0.14    0.03
   4  -6   7    0.02    0.02
  -4   6  -7    0.00    0.02
   3  -6   8    1.22    0.06
  -3   6  -8    1.30    0.07
  -2   6  -9    0.18    0.03
  -9   6  -3    0.12    0.03
  -9   6  -3    0.09    0.03
  -8   6  -4    0.23    0.04
  -8   6  -4    0.25    0.03
   7  -6   5    0.53    0.04
  -7   6  -5    0.44    0.04
   6  -6   6    0.92    0.05
  -6   6  -6    0.88    0.06
   5  -6   7    0.05    0.02
  -5   6  -7    0.05    0.03
  -4   6  -8    0.27    0.04
  -4  -7  -8    0.01    0.02
   4   7   8   -0.05    0.02
  -5  -7  -7    0.48    0.05
  -5  -7  -7    0.52    0.05
   5   7   7    0.51    0.04
  -6  -7  -6    1.23    0.07
  -6  -7  -6    1.10    0.06
  -7  -7  -5    0.30    0.04
  -7  -7  -5    0.32    0.04
  -8  -7  -4    0.07    0.03
  -8  -7  -4    0.04    0.03
  -9  -7  -3    2.90    0.13
  -3  -7  -8    0.07    0.03
  -3  -7  -8    0.07    0.03
   3   7   8    0.08    0.03
  -4  -7  -7    0.99    0.07
  -4  -7  -7    0.96    0.06
   4   7   7    1.00    0.05
  -5  -7  -6    0.06    0.03
  -5  -7  -6    0.05    0.03
   5   7   6    0.05    0.02
  -6  -7  -5    0.10    0.03
  -6  -7  -5    0.12    0.03
  -7  -7  -4    0.10    0.03
  -7  -7  -4    0.08    0.03
  -8  -7  -3    0.58    0.05
  -8  -7  -3    0.56    0.05
  -9  -7  -2    0.38    0.05
  -9  -7  -2    0.38    0.04
  10   7   1    0.09    0.02
  -1  -7  -9    0.07    0.05
   1   7   9    0.06    0.02
  -2  -7  -8    0.59    0.04
  -2  -7  -8    0.58    0.06
   2   7   8    0.53    0.04
  -3  -7  -7    1.25    0.08
  -3  -7  -7    1.23    0.06
   3   7   7    1.20    0.06
  -4  -7  -6    0.00    0.02
  -4  -7  -6    0.00    0.02
   4   7   6   -0.01    0.02
  -5  -7  -5    0.02    0.02
  -5  -7  -5   -0.02    0.02
   5   7   5   -0.02    0.02
  -6  -7  -4    0.09    0.02
  -6  -7  -4    0.12    0.03
  -7  -7  -3    0.25    0.03
  -7  -7  -3    0.23    0.03
  -8  -7  -2    1.94    0.09
  -8  -7  -2    1.89    0.08
  -9  -7  -1    0.63    0.05
   9   7   1    0.65    0.04
 -10  -7   0    0.24    0.04
  10   7   0    0.26    0.03
   0  -7  -9    1.39    0.10
   0   7   9    1.54    0.07
  -1  -7  -8    0.61    0.06
   1   7   8    0.58    0.04
  -2  -7  -7    0.86    0.05
  -2  -7  -7    0.82    0.07
   2   7   7    0.84    0.05
  -3  -7  -6    0.02    0.02
  -3  -7  -6   -0.01    0.02
   3   7   6    0.00    0.02
  -4  -7  -5    3.97    0.14
  -4  -7  -5    4.04    0.16
   4   7   5    3.92    0.13
  -5  -7  -4    0.32    0.03
  -5  -7  -4    0.37    0.03
   5   7   4    0.33    0.03
  -6  -7  -3    0.25    0.03
  -6  -7  -3    0.28    0.03
  -7  -7  -2    0.22    0.03
  -7  -7  -2    0.31    0.03
  -8  -7  -1    0.05    0.02
  -9  -7   0    0.06    0.03
   9   7   0    0.06    0.02
 -10  -7   1    0.77    0.06
   1  -7  -9    0.40    0.07
  -1   7   9    0.44    0.04
   0  -7  -8    0.00    0.04
   0   7   8    0.06    0.02
  -1  -7  -7    0.00    0.02
  -1  -7  -7   -0.02    0.03
   1   7   7    0.00    0.02
  -2  -7  -6    0.12    0.02
  -2  -7  -6    0.17    0.04
   2   7   6    0.15    0.02
  -3  -7  -5    6.16    0.23
  -3  -7  -5    5.78    0.20
   3   7   5    5.92    0.19
  -4  -7  -4    4.65    0.16
  -4  -7  -4    4.56    0.18
   4   7   4    4.72    0.15
  -5  -7  -3    1.21    0.06
  -5  -7  -3    1.22    0.06
   5   7   3    1.27    0.05
  -6  -7  -2    0.55    0.04
  -6  -7  -2    0.59    0.04
  -7  -7  -1    0.79    0.05
  -8  -7   0    0.07    0.02
   8   7   0    0.06    0.02
  -9  -7   1    0.04    0.02
   9   7  -1    0.04    0.02
 -10  -7   2    0.08    0.03
   2  -7  -9    0.14    0.05
  -2   7   9    0.14    0.02
   1  -7  -8    0.04    0.04
  -1   7   8    0.03    0.02
   0  -7  -7    0.55    0.07
   0   7   7    0.53    0.04
  -1  -7  -6    0.16    0.02
  -1  -7  -6    0.15    0.04
   1   7   6    0.20    0.02
  -2  -7  -5   14.09    0.50
  -2  -7  -5   13.73    0.43
   2   7   5   13.71    0.42
  -3  -7  -4    0.03    0.02
  -3  -7  -4    0.05    0.02
   3   7   4    0.08    0.01
  -4  -7  -3    0.54    0.04
  -4  -7  -3    0.45    0.03
   4   7   3    0.51    0.03
  -5  -7  -2    6.51    0.21
  -5  -7  -2    6.23    0.24
  -6  -7  -1    0.14    0.02
  -6  -7  -1    0.11    0.02
  -7  -7   0    0.24    0.03
   7   7   0    0.22    0.02
  -8  -7   1    1.59    0.08
   8   7  -1    1.55    0.06
  -9  -7   2    0.97    0.06
 -10  -7   3    0.13    0.03
   3  -7  -9    0.61    0.07
  -3   7   9    0.65    0.04
   2  -7  -8    0.58    0.06
  -2   7   8    0.63    0.04
   1  -7  -7    0.95    0.08
  -1   7   7    1.10    0.05
   0  -7  -6    8.37    0.26
   0  -7  -6    7.39    0.31
   0   7   6    8.33    0.25
  -1  -7  -5    0.46    0.05
  -1  -7  -5    0.45    0.03
   1   7   5    0.49    0.03
  -2  -7  -4    0.79    0.05
  -2  -7  -4    0.71    0.04
   2   7   4    0.69    0.04
  -3  -7  -3    6.89    0.25
  -3  -7  -3    7.00    0.22
   3   7   3    6.97    0.21
  -4  -7  -2    0.80    0.04
  -4  -7  -2    0.75    0.04
   4   7   2    0.79    0.03
  -5  -7  -1    5.42    0.20
  -6  -7   0    0.14    0.02
   6   7   0    0.13    0.02
  -7  -7   1    0.56    0.04
   7   7  -1    0.58    0.03
  -8  -7   2    0.07    0.02
   8   7  -2    0.07    0.02
  -9  -7   3    0.48    0.04
   4  -7  -9    1.13    0.08
  -4   7   9    1.19    0.06
   3  -7  -8   -0.03    0.03
  -3   7   8    0.01    0.02
   2  -7  -7    0.04    0.04
  -2   7   7    0.03    0.02
   1  -7  -6    1.33    0.09
  -1   7   6    1.37    0.06
   0  -7  -5    1.04    0.04
   0  -7  -5    1.02    0.07
   0   7   5    1.07    0.05
  -1  -7  -4   12.33    0.39
  -1  -7  -4   12.92    0.45
   1   7   4   12.11    0.38
  -2  -7  -3    4.89    0.18
  -2  -7  -3    4.77    0.16
   2   7   3    4.73    0.15
  -3  -7  -2    0.36    0.03
  -3  -7  -2    0.46    0.03
   3   7   2    0.38    0.02
  -4  -7  -1    0.10    0.02
   4   7   1    0.13    0.01
  -5  -7   0    1.53    0.07
   5   7   0    1.55    0.06
  -6  -7   1    0.59    0.04
   6   7  -1    0.50    0.03
  -7  -7   2    9.49    0.35
   7   7  -2    9.76    0.30
  -8  -7   3    0.26    0.03
  -9  -7   4    0.04    0.03
   5  -7  -9    1.41    0.09
  -5   7   9    1.45    0.07
   4  -7  -8    0.08    0.04
  -4   7   8    0.09    0.02
   3  -7  -7    1.31    0.08
  -3   7   7    1.19    0.05
   2  -7  -6    3.45    0.15
  -2   7   6    3.32    0.11
   1  -7  -5    2.28    0.11
   1  -7  -5    2.47    0.08
  -1   7   5    2.44    0.08
   0  -7  -4    1.45    0.05
   0  -7  -4    1.32    0.08
   0   7   4    1.45    0.05
  -1  -7  -3    2.67    0.09
  -1  -7  -3    2.68    0.11
   1   7   3    2.69    0.09
  -2  -7  -2   13.59    0.48
   2   7   2   13.69    0.41
  -3  -7  -1   19.90    0.72
   3   7   1   20.73    0.63
   3   7   1   20.74    0.60
  -4  -7   0   37.58    1.34
   4   7   0   38.24    1.17
   4   7   0   39.81    1.13
  -5  -7   1    2.46    0.10
   5   7  -1    2.53    0.09
  -6  -7   2    3.47    0.14
   6   7  -2    3.53    0.12
  -7  -7   3    0.01    0.02
   7   7  -3    0.01    0.01
  -8  -7   4    0.03    0.02
   9   7  -5    1.25    0.07
   5  -7  -8    0.08    0.03
  -5   7   8    0.07    0.02
   4  -7  -7    2.08    0.10
  -4   7   7    2.02    0.08
   3  -7  -6    1.79    0.09
  -3   7   6    1.71    0.07
   2  -7  -5    0.15    0.03
  -2   7   5    0.16    0.02
   1  -7  -4    1.36    0.07
  -1   7   4    1.47    0.05
  -1   7   4    1.40    0.05
   0  -7  -3   11.26    0.43
   0   7   3   12.83    0.37
   0   7   3   11.99    0.36
  -1  -7  -2   32.32    1.15
   1   7   2   33.61    1.00
   1   7   2   33.37    0.98
  -2  -7  -1    0.41    0.02
   2   7   1    0.41    0.02
   2   7   1    0.41    0.02
  -3  -7   0    0.06    0.01
   3   7   0    0.04    0.01
  -4  -7   1   78.41    2.75
   4   7  -1   79.00    2.40
  -5  -7   2    0.04    0.02
   5   7  -2    0.06    0.01
  -6  -7   3    0.09    0.02
   6   7  -3    0.07    0.01
  -7  -7   4    0.08    0.03
   8   7  -5    0.72    0.05
   6  -7  -8    0.08    0.03
  -6   7   8    0.07    0.02
   5  -7  -7    0.95    0.06
  -5   7   7    0.96    0.05
   4  -7  -6    0.16    0.03
  -4   7   6    0.24    0.02
   3  -7  -5    6.56    0.24
  -3   7   5    6.20    0.20
   2  -7  -4    6.95    0.25
  -2   7   4    6.40    0.21
  -2   7   4    6.75    0.21
   1  -7  -3    0.35    0.04
  -1   7   3    0.49    0.02
  -1   7   3    0.46    0.02
   0  -7  -2   24.56    0.88
   0   7   2   25.49    0.74
  -1  -7  -1   14.95    0.52
   1   7   1   14.68    0.44
   1   7   1   15.24    0.46
  -2  -7   0   24.36    0.84
   2   7   0   25.05    0.74
   2   7   0   23.08    0.71
  -3  -7   1    9.65    0.35
   3   7  -1   10.08    0.31
  -4  -7   2    5.45    0.20
   4   7  -2    5.60    0.18
  -5  -7   3    3.58    0.14
   5   7  -3    3.78    0.12
  -6  -7   4   11.47    0.42
   6   7  -4   11.64    0.36
   7   7  -5    0.01    0.02
   8   7  -6    0.14    0.03
   7  -7  -8    0.22    0.04
  -7   7   8    0.21    0.03
   6  -7  -7    0.59    0.05
  -6   7   7    0.55    0.04
   5  -7  -6    0.46    0.04
  -5   7   6    0.35    0.03
  -4   7   5    0.31    0.02
   3  -7  -4   57.23    1.95
  -3   7   4   55.05    1.66
   2  -7  -3    3.19    0.12
  -2   7   3    3.17    0.10
  -2   7   3    2.98    0.10
   1  -7  -2    0.19    0.03
  -1   7   2    0.12    0.01
  -1   7   2    0.11    0.01
   0  -7  -1    9.54    0.35
   0   7   1    9.75    0.29
   0   7   1   10.27    0.30
  -1  -7   0    0.19    0.01
   1   7   0    0.18    0.01
   1   7   0    0.22    0.01
  -2  -7   1   12.82    0.40
  -2  -7   1   13.75    0.47
   2   7  -1   13.95    0.41
  -3  -7   2    2.84    0.11
  -3  -7   2    2.82    0.08
   3   7  -2    2.74    0.09
  -4  -7   3   12.41    0.45
   4   7  -3   12.56    0.38
  -5  -7   4    2.10    0.09
   5   7  -4    2.05    0.07
   6   7  -5    0.18    0.03
   7   7  -6    0.20    0.03
   8   7  -7    0.00    0.03
   7  -7  -7    0.06    0.03
  -7   7   7    0.05    0.02
   6  -7  -6    0.59    0.05
  -6   7   6    0.63    0.04
   5  -7  -5    4.57    0.18
  -5   7   5    4.58    0.15
  -4   7   4    0.11    0.02
   3  -7  -3   19.77    0.71
  -3   7   3   21.45    0.61
  -3   7   3   19.42    0.60
   2  -7  -2    3.19    0.11
  -2   7   2    2.85    0.09
  -2   7   2    2.76    0.09
   1  -7  -1    2.81    0.11
  -1   7   1    3.25    0.10
  -1   7   1    3.08    0.10
   0  -7   0   -0.01    0.00
   0   7   0   -0.01    0.00
   0   7   0   -0.02    0.00
  -1  -7   1    3.51    0.12
   1   7  -1    3.44    0.10
   1   7  -1    3.38    0.11
  -2  -7   2    2.82    0.11
  -2  -7   2    2.79    0.09
   2   7  -2    2.78    0.09
  -3  -7   3   20.39    0.58
  -3  -7   3   19.28    0.69
   3   7  -3   19.56    0.60
  -4  -7   4    0.02    0.01
   4   7  -4    0.02    0.01
   4   7  -4    0.01    0.01
   5   7  -5    4.77    0.15
   5   7  -5    4.66    0.18
   6   7  -6    0.61    0.05
   7   7  -7    0.03    0.03
   8  -7  -7    0.07    0.03
  -8   7   7    0.00    0.02
   7  -7  -6    0.20    0.03
  -7   7   6    0.22    0.02
   6  -7  -5    0.23    0.03
  -6   7   5    0.22    0.02
   5  -7  -4    1.98    0.09
  -5   7   4    1.98    0.07
   4  -7  -3   12.52    0.45
  -4   7   3   12.81    0.38
   3  -7  -2    2.80    0.11
  -3   7   2    2.84    0.09
  -3   7   2    3.03    0.09
   2  -7  -1   14.34    0.49
  -2   7   1   13.90    0.42
  -2   7   1   14.22    0.43
   1  -7   0    0.22    0.01
  -1   7   0    0.24    0.01
  -1   7   0    0.20    0.01
   0  -7   1    9.80    0.34
   0   7  -1    9.96    0.29
   0   7  -1    9.94    0.30
  -1  -7   2    0.11    0.01
   1   7  -2    0.10    0.01
  -2  -7   3    2.91    0.09
   2   7  -3    2.99    0.10
  -3  -7   4   58.58    1.71
   3   7  -4   58.04    2.02
   3   7  -4   57.28    1.77
   4   7  -5    0.31    0.02
   4   7  -5    0.22    0.03
   5   7  -6    0.44    0.04
   6   7  -7    0.54    0.05
   7   7  -8    0.19    0.04
   8  -7  -6    0.14    0.03
  -8   7   6    0.16    0.02
   7  -7  -5    0.00    0.02
  -7   7   5    0.00    0.01
   6  -7  -4   11.46    0.41
  -6   7   4   11.45    0.35
   5  -7  -3    3.64    0.14
  -5   7   3    3.68    0.12
   4  -7  -2    5.64    0.21
  -4   7   2    5.92    0.18
  -4   7   2    5.72    0.18
   3  -7  -1    9.96    0.35
  -3   7   1    9.70    0.30
  -3   7   1   10.14    0.31
   2  -7   0   25.72    0.86
  -2   7   0   23.74    0.73
  -1   7  -1   14.84    0.44
  -1   7  -1   14.65    0.45
   0   7  -2   25.25    0.88
   0   7  -2   25.16    0.77
   0   7  -2   25.45    0.75
  -1  -7   3    0.60    0.02
   1   7  -3    0.51    0.03
   1   7  -3    0.48    0.03
  -2  -7   4    6.54    0.20
   2   7  -4    6.41    0.20
  -3  -7   5    6.54    0.20
   3   7  -5    6.61    0.21
   3   7  -5    6.57    0.24
   4   7  -6    0.23    0.03
   5   7  -7    1.03    0.06
   6   7  -8    0.08    0.03
   9  -7  -6    0.63    0.05
  -9   7   6    0.58    0.04
   8  -7  -5    0.83    0.05
  -8   7   5    0.78    0.04
   7  -7  -4    0.13    0.02
  -7   7   4    0.10    0.02
   6  -7  -3    0.06    0.02
  -6   7   3    0.03    0.01
   5  -7  -2    0.08    0.02
  -5   7   2    0.05    0.01
   4  -7  -1   83.48    2.94
  -4   7   1   83.39    2.51
  -4   7   1   86.34    2.61
  -1   7  -2   32.16    0.98
  -1   7  -2   32.34    1.12
  -1   7  -2   32.30    0.95
   0   7  -3   11.74    0.37
   0   7  -3   12.18    0.42
   1   7  -4    1.37    0.06
   1   7  -4    1.40    0.05
  -2  -7   5    0.14    0.02
   2   7  -5    0.19    0.02
   2   7  -5    0.19    0.02
  -3  -7   6    2.24    0.07
   3   7  -6    1.81    0.07
   3   7  -6    1.74    0.08
   4   7  -7    2.20    0.10
   5   7  -8    0.08    0.03
   9  -7  -5    1.28    0.07
  -9   7   5    1.33    0.06
   8  -7  -4    0.00    0.02
  -8   7   4    0.00    0.01
   7  -7  -3   -0.02    0.02
  -7   7   3    0.01    0.01
   6  -7  -2    3.64    0.14
  -6   7   2    3.54    0.12
   5  -7  -1    2.55    0.10
  -5   7   1    2.67    0.09
  -5   7   1    2.54    0.09
  -4   7   0   37.99    1.15
  -4   7   0   37.51    1.12
  -3   7  -1   19.86    0.61
  -3   7  -1   20.49    0.69
  -3   7  -1   19.75    0.60
  -2   7  -2   13.59    0.41
  -2   7  -2   13.77    0.47
  -2   7  -2   13.59    0.42
  -1   7  -3    2.63    0.09
  -1   7  -3    2.60    0.09
  -1   7  -3    2.65    0.10
   0  -7   4    1.47    0.05
   0   7  -4    1.39    0.06
   0   7  -4    1.48    0.06
  -1  -7   5    2.41    0.09
   1   7  -5    2.52    0.10
   1   7  -5    2.52    0.09
  -2  -7   6    3.56    0.12
   2   7  -6    3.47    0.14
   2   7  -6    3.56    0.12
   3   7  -7    1.24    0.06
   4   7  -8    0.11    0.03
   5   7  -9    1.51    0.09
  -9   7   4    0.02    0.02
   8  -7  -3    0.31    0.03
  -8   7   3    0.27    0.03
   7  -7  -2    9.91    0.35
  -7   7   2    9.71    0.30
   6  -7  -1    0.51    0.03
  -6   7   1    0.51    0.03
  -6   7   1    0.60    0.03
  -5   7   0    1.58    0.06
  -5   7   0    1.51    0.06
  -5   7   0    1.51    0.06
  -4   7  -1    0.08    0.02
  -4   7  -1    0.13    0.02
  -4   7  -1    0.09    0.01
  -3   7  -2    0.36    0.03
  -3   7  -2    0.37    0.02
  -3   7  -2    0.36    0.02
  -2   7  -3    4.66    0.16
  -2   7  -3    4.58    0.15
  -2   7  -3    4.96    0.17
   1  -7   4   12.11    0.37
  -1   7  -4   11.97    0.38
  -1   7  -4   11.99    0.43
   0  -7   5    1.03    0.04
   0   7  -5    1.05    0.05
   0   7  -5    1.07    0.05
  -1  -7   6    1.41    0.06
   1   7  -6    1.49    0.07
   1   7  -6    1.52    0.06
  -2  -7   7    0.02    0.02
   2   7  -7    0.02    0.02
   2   7  -7    0.03    0.02
  -3  -7   8    0.01    0.02
   3   7  -8    0.03    0.03
   4   7  -9    1.26    0.08
  -9   7   3    0.48    0.03
  -8   7   2    0.07    0.02
  -7   7   1    0.56    0.03
  -6   7   0    0.14    0.02
  -6   7   0    0.12    0.02
  -5   7  -1    5.58    0.18
  -5   7  -1    5.55    0.18
  -4   7  -2    0.73    0.04
  -4   7  -2    0.71    0.03
  -3   7  -3    6.69    0.21
  -3   7  -3    6.58    0.22
  -2   7  -4    0.66    0.04
  -2   7  -4    0.70    0.04
   1  -7   5    0.44    0.03
  -1   7  -5    0.45    0.03
  -1   7  -5    0.43    0.04
   0  -7   6    8.24    0.26
   0   7  -6    8.10    0.27
   0   7  -6    8.32    0.30
  -1  -7   7    1.10    0.05
   1   7  -7    1.09    0.05
  -2  -7   8    0.60    0.04
   2   7  -8    0.66    0.05
  -3  -7   9    0.59    0.04
   3   7  -9    0.61    0.06
 -10   7   3    0.12    0.02
  -9   7   2    1.05    0.05
  -8   7   1    1.67    0.07
  -7   7   0    0.21    0.03
  -7   7   0    0.22    0.02
  -6   7  -1    0.15    0.02
  -6   7  -1    0.12    0.02
  -5   7  -2    6.25    0.21
  -5   7  -2    6.12    0.19
  -4   7  -3    0.41    0.03
  -4   7  -3    0.45    0.03
  -3   7  -4    0.17    0.02
   2  -7   5   12.94    0.40
  -2   7  -5   12.91    0.41
   1  -7   6    0.16    0.02
  -1   7  -6    0.16    0.02
   0  -7   7    0.51    0.04
   0   7  -7    0.52    0.04
  -1  -7   8    0.03    0.02
   1   7  -8    0.05    0.02
  -2  -7   9    0.15    0.03
 -10   7   2    0.05    0.02
  -9   7   1    0.05    0.02
  -8   7   0    0.05    0.02
  -7   7  -1    0.77    0.04
  -7   7  -1    0.73    0.05
  -6   7  -2    0.54    0.03
  -6   7  -2    0.55    0.04
  -5   7  -3    1.12    0.05
  -5   7  -3    1.14    0.06
  -4   7  -4    4.37    0.14
  -4   7  -4    4.21    0.15
   3  -7   5    5.48    0.18
  -3   7  -5    5.46    0.19
   2  -7   6    0.15    0.02
  -2   7  -6    0.12    0.02
   1  -7   7    0.00    0.02
  -1   7  -7    0.01    0.02
   0  -7   8    0.07    0.02
   0   7  -8    0.06    0.02
  -1  -7   9    0.42    0.04
  -2  -7  10    0.34    0.04
 -10   7   1    0.88    0.05
  -9   7   0    0.06    0.02
  -8   7  -1    0.06    0.02
  -8   7  -1    0.11    0.02
  -7   7  -2    0.20    0.02
  -7   7  -2    0.23    0.03
  -6   7  -3    0.27    0.02
  -6   7  -3    0.23    0.03
  -5   7  -4    0.32    0.03
  -5   7  -4    0.30    0.03
   4  -7   5    3.62    0.13
  -4   7  -5    3.48    0.13
   3  -7   6    0.02    0.02
  -3   7  -6    0.00    0.02
   2  -7   7    0.83    0.05
  -2   7  -7    0.82    0.05
   1  -7   8    0.61    0.04
  -1   7  -8    0.58    0.05
   0  -7   9    1.51    0.07
   0   7  -9    1.51    0.07
 -10   7   0    0.26    0.03
  -9   7  -1    0.64    0.04
  -8   7  -2    1.83    0.08
  -8   7  -2    1.82    0.07
  -7   7  -3    0.21    0.02
  -7   7  -3    0.18    0.03
  -6   7  -4    0.08    0.02
  -6   7  -4    0.10    0.03
   5  -7   5    0.01    0.02
  -5   7  -5   -0.02    0.02
   4  -7   6    0.01    0.02
  -4   7  -6   -0.02    0.02
   3  -7   7    1.06    0.06
  -3   7  -7    1.21    0.06
   2  -7   8    0.53    0.04
  -2   7  -8    0.49    0.05
   1  -7   9    0.10    0.03
  -1   7  -9    0.08    0.03
 -10   7  -1    0.08    0.02
  -9   7  -2    0.35    0.04
  -9   7  -2    0.34    0.03
  -8   7  -3    0.54    0.05
  -8   7  -3    0.60    0.04
  -7   7  -4    0.06    0.02
  -7   7  -4    0.06    0.03
   6  -7   5    0.12    0.03
  -6   7  -5    0.11    0.03
   5  -7   6    0.07    0.02
  -5   7  -6    0.02    0.02
   4  -7   7    0.92    0.05
  -4   7  -7    0.89    0.06
   3  -7   8    0.09    0.03
  -3   7  -8    0.11    0.03
  -2   7  -9    0.13    0.03
  -9   7  -3    2.69    0.11
  -9   7  -3    2.89    0.12
  -8   7  -4    0.04    0.02
  -8   7  -4    0.04    0.03
   7  -7   5    0.33    0.04
  -7   7  -5    0.29    0.04
   6  -7   6    1.10    0.06
  -6   7  -6    0.99    0.06
   5  -7   7    0.38    0.04
  -5   7  -7    0.38    0.04
  -4  -8  -8    0.02    0.02
   4   8   8   -0.01    0.02
  -5  -8  -7    0.02    0.03
  -5  -8  -7    0.01    0.03
  -6  -8  -6    0.19    0.03
  -6  -8  -6    0.17    0.03
  -7  -8  -5    0.01    0.02
  -7  -8  -5    0.02    0.02
  -8  -8  -4    0.04    0.03
  -3  -8  -8    0.95    0.06
  -3  -8  -8    1.10    0.07
   3   8   8    0.97    0.06
  -4  -8  -7    0.17    0.03
  -4  -8  -7    0.17    0.03
   4   8   7    0.16    0.03
  -5  -8  -6    2.43    0.10
  -5  -8  -6    2.51    0.11
  -6  -8  -5    0.92    0.06
  -6  -8  -5    0.94    0.06
  -7  -8  -4    2.51    0.12
  -7  -8  -4    2.68    0.11
  -8  -8  -3    0.47    0.04
  -8  -8  -3    0.52    0.05
  -9  -8  -2    0.12    0.03
   9   8   2    0.10    0.03
   1   8   9    0.02    0.02
  -2  -8  -8    1.29    0.09
   2   8   8    1.26    0.06
  -3  -8  -7    0.00    0.03
  -3  -8  -7   -0.02    0.02
   3   8   7    0.02    0.02
  -4  -8  -6    0.64    0.05
  -4  -8  -6    0.72    0.05
   4   8   6    0.68    0.04
  -5  -8  -5    1.70    0.08
  -5  -8  -5    1.74    0.08
  -6  -8  -4    1.91    0.09
  -6  -8  -4    2.04    0.09
  -7  -8  -3    0.46    0.04
  -7  -8  -3    0.49    0.04
  -8  -8  -2    0.05    0.02
  -9  -8  -1    0.02    0.03
   9   8   1    0.02    0.02
  10   8   0    0.11    0.02
   0  -8  -9    0.90    0.08
   0   8   9    0.99    0.06
  -1  -8  -8    0.04    0.04
   1   8   8    0.02    0.02
  -2  -8  -7    0.13    0.04
  -2  -8  -7    0.08    0.02
   2   8   7    0.05    0.02
  -3  -8  -6    0.00    0.02
  -3  -8  -6    0.03    0.03
   3   8   6   -0.01    0.02
  -4  -8  -5    3.72    0.14
  -4  -8  -5    3.87    0.15
   4   8   5    3.83    0.13
  -5  -8  -4    1.15    0.06
  -5  -8  -4    1.18    0.06
  -6  -8  -3    0.04    0.02
  -6  -8  -3    0.01    0.02
  -7  -8  -2    0.42    0.04
  -7  -8  -2    0.43    0.04
  -8  -8  -1    0.13    0.03
   8   8   1    0.13    0.02
  -9  -8   0    3.32    0.14
   9   8   0    3.18    0.12
   1  -8  -9    1.92    0.12
  -1   8   9    2.28    0.09
   0  -8  -8    0.61    0.07
   0   8   8    0.76    0.04
  -1  -8  -7    1.16    0.08
  -1  -8  -7    1.20    0.06
   1   8   7    1.10    0.05
  -2  -8  -6    0.04    0.03
  -2  -8  -6    0.06    0.02
   2   8   6    0.10    0.02
  -3  -8  -5    0.80    0.05
  -3  -8  -5    0.82    0.05
   3   8   5    0.80    0.04
  -4  -8  -4    0.33    0.03
  -4  -8  -4    0.42    0.04
   4   8   4    0.38    0.03
  -5  -8  -3    0.24    0.03
  -5  -8  -3    0.21    0.03
  -6  -8  -2    4.13    0.14
  -6  -8  -2    3.97    0.16
  -7  -8  -1    0.11    0.02
   7   8   1    0.07    0.02
  -8  -8   0    0.40    0.04
   8   8   0    0.37    0.03
  -9  -8   1    0.00    0.02
   9   8  -1    0.00    0.02
   2  -8  -9   -0.08    0.04
  -2   8   9    0.04    0.02
   1  -8  -8    0.09    0.04
  -1   8   8    0.13    0.02
   0  -8  -7    0.85    0.08
   0   8   7    0.86    0.04
  -1  -8  -6    0.18    0.02
  -1  -8  -6    0.11    0.04
   1   8   6    0.14    0.02
  -2  -8  -5    0.14    0.03
  -2  -8  -5    0.13    0.02
   2   8   5    0.12    0.02
  -3  -8  -4    0.03    0.02
  -3  -8  -4    0.02    0.02
   3   8   4    0.04    0.01
  -4  -8  -3    3.58    0.14
  -4  -8  -3    3.74    0.13
   4   8   3    3.55    0.12
  -5  -8  -2    0.07    0.02
  -5  -8  -2    0.06    0.02
  -6  -8  -1    0.64    0.04
   6   8   1    0.67    0.04
  -7  -8   0    0.02    0.02
   7   8   0    0.01    0.01
  -8  -8   1    1.77    0.09
   8   8  -1    1.76    0.07
  -9  -8   2    0.11    0.03
   3  -8  -9    0.28    0.06
  -3   8   9    0.27    0.03
   2  -8  -8    1.33    0.10
  -2   8   8    1.45    0.06
   1  -8  -7    4.18    0.19
  -1   8   7    4.79    0.15
   0  -8  -6    0.04    0.04
   0  -8  -6    0.05    0.02
   0   8   6    0.07    0.02
  -1  -8  -5    0.85    0.06
  -1  -8  -5    0.77    0.04
   1   8   5    0.81    0.04
  -2  -8  -4    8.19    0.29
  -2  -8  -4    8.07    0.26
   2   8   4    7.67    0.25
  -3  -8  -3    2.83    0.11
  -3  -8  -3    2.91    0.10
   3   8   3    2.84    0.09
  -4  -8  -2    5.57    0.19
  -4  -8  -2    5.56    0.21
   4   8   2    5.75    0.17
  -5  -8  -1    0.07    0.02
   5   8   1    0.09    0.02
  -6  -8   0    0.61    0.04
   6   8   0    0.59    0.03
  -7  -8   1    1.60    0.08
   7   8  -1    1.73    0.07
  -8  -8   2    0.08    0.02
   8   8  -2    0.07    0.02
  -9  -8   3    0.02    0.02
   4  -8  -9    0.00    0.04
  -4   8   9    0.03    0.02
   3  -8  -8    0.06    0.04
  -3   8   8    0.06    0.02
   2  -8  -7    4.38    0.20
  -2   8   7    4.74    0.15
   1  -8  -6    0.00    0.04
  -1   8   6   -0.02    0.01
   0  -8  -5    0.56    0.03
   0  -8  -5    0.67    0.06
   0   8   5    0.60    0.03
  -1  -8  -4    0.55    0.03
  -1  -8  -4    0.63    0.05
   1   8   4    0.59    0.03
  -3  -8  -2    3.84    0.15
   3   8   2    3.89    0.12
  -4  -8  -1    3.07    0.12
   4   8   1    3.19    0.10
   4   8   1    3.15    0.11
  -5  -8   0    0.01    0.01
   5   8   0    0.01    0.01
  -6  -8   1    5.13    0.20
   6   8  -1    5.20    0.17
  -7  -8   2    0.22    0.03
   7   8  -2    0.29    0.02
  -8  -8   3   -0.01    0.02
  -9  -8   4    0.26    0.04
   4  -8  -8    0.06    0.04
  -4   8   8    0.10    0.02
   3  -8  -7    2.36    0.12
  -3   8   7    2.39    0.09
   2  -8  -6    6.13    0.24
  -2   8   6    6.01    0.19
   1  -8  -5    0.51    0.05
  -1   8   5    0.57    0.03
  -1   8   5    0.54    0.03
   0  -8  -4    5.27    0.21
   0   8   4    5.30    0.17
   0   8   4    5.60    0.17
  -1  -8  -3    9.16    0.33
   1   8   3    9.31    0.29
   1   8   3    8.98    0.28
  -2  -8  -2    5.60    0.21
   2   8   2    5.75    0.17
   2   8   2    5.76    0.18
  -3  -8  -1    0.68    0.04
   3   8   1    0.72    0.03
   3   8   1    0.74    0.03
  -4  -8   0    4.15    0.16
   4   8   0    4.35    0.14
  -5  -8   1    0.26    0.03
   5   8  -1    0.21    0.02
  -6  -8   2    1.78    0.09
   6   8  -2    1.99    0.07
  -7  -8   3    0.00    0.02
   7   8  -3    0.01    0.01
  -8  -8   4    0.25    0.04
   9   8  -5    0.22    0.03
   5  -8  -8    0.34    0.05
  -5   8   8    0.35    0.03
   4  -8  -7    0.13    0.03
  -4   8   7    0.13    0.02
   3  -8  -6    1.19    0.07
  -3   8   6    1.17    0.05
   2  -8  -5    5.57    0.21
  -2   8   5    5.32    0.17
   1  -8  -4    0.08    0.03
  -1   8   4    0.01    0.01
  -1   8   4    0.00    0.01
   0  -8  -3    6.42    0.25
   0   8   3    6.52    0.20
   0   8   3    6.78    0.21
  -1  -8  -2   14.79    0.53
   1   8   2   15.32    0.45
   1   8   2   15.35    0.46
  -2  -8  -1    4.64    0.17
   2   8   1    4.81    0.14
   2   8   1    4.92    0.15
  -3  -8   0   19.59    0.69
   3   8   0   19.83    0.60
  -5  -8   2    5.42    0.21
   5   8  -2    5.61    0.18
  -6  -8   3    0.52    0.04
   6   8  -3    0.60    0.03
  -7  -8   4    1.30    0.07
   8   8  -5    0.37    0.04
   6  -8  -8    0.20    0.04
  -6   8   8    0.25    0.03
   5  -8  -7    0.02    0.03
  -5   8   7    0.02    0.02
   4  -8  -6    0.07    0.03
  -4   8   6    0.07    0.02
   3  -8  -5    2.33    0.10
  -3   8   5    2.10    0.08
   2  -8  -4    9.52    0.35
  -2   8   4    9.69    0.29
  -2   8   4    9.19    0.29
   1  -8  -3    8.22    0.33
  -1   8   3    9.65    0.28
  -1   8   3    9.13    0.27
   0  -8  -2   11.28    0.41
   0   8   2   11.54    0.34
  -1  -8  -1   13.78    0.49
   1   8   1   13.68    0.41
   1   8   1   14.18    0.43
  -2  -8   0   21.37    0.75
   2   8   0   21.05    0.63
   2   8   0   22.05    0.66
  -3  -8   1    7.64    0.28
   3   8  -1    7.74    0.24
  -4  -8   2    1.15    0.05
   4   8  -2    1.18    0.05
  -5  -8   3    0.04    0.02
   5   8  -3    0.05    0.01
  -6  -8   4    0.89    0.05
   6   8  -4    0.88    0.04
   7   8  -5    0.82    0.05
   8   8  -6    0.02    0.02
   7  -8  -8    0.09    0.03
  -7   8   8    0.12    0.02
   6  -8  -7    0.33    0.04
  -6   8   7    0.27    0.03
   5  -8  -6    1.10    0.06
  -5   8   6    1.09    0.05
   4  -8  -5    3.63    0.14
  -4   8   5    3.57    0.12
   3  -8  -4   25.59    0.88
  -3   8   4   24.32    0.74
   2  -8  -3    1.45    0.07
  -2   8   3    1.39    0.05
  -2   8   3    1.44    0.05
   1  -8  -2    3.16    0.12
  -1   8   2    2.98    0.10
  -1   8   2    2.93    0.10
   0  -8  -1   17.22    0.61
   0   8   1   17.40    0.52
   0   8   1   17.72    0.53
  -1  -8   0    2.83    0.10
   1   8   0    2.74    0.09
   1   8   0    2.72    0.08
  -2  -8   1    0.75    0.03
   2   8  -1    0.68    0.02
   2   8  -1    0.72    0.03
  -3  -8   2   12.61    0.37
  -3  -8   2   12.37    0.44
   3   8  -2   12.60    0.39
  -4  -8   3    0.01    0.01
   4   8  -3   -0.01    0.01
  -5  -8   4    0.01    0.02
   5   8  -4    0.02    0.01
   6   8  -5    0.57    0.04
   7   8  -6    1.21    0.07
   8   8  -7    0.00    0.02
   7  -8  -7    0.39    0.05
  -7   8   7    0.32    0.03
   6  -8  -6    0.04    0.03
  -6   8   6    0.01    0.02
   5  -8  -5    0.32    0.03
  -5   8   5    0.27    0.02
   4  -8  -4    3.01    0.12
  -4   8   4    2.90    0.10
   3  -8  -3   12.61    0.45
  -3   8   3   12.36    0.38
  -3   8   3   13.05    0.39
   2  -8  -2   29.42    0.98
  -2   8   2   27.88    0.85
  -2   8   2   27.18    0.83
   1  -8  -1   11.65    0.43
  -1   8   1   12.56    0.36
   0  -8   0    1.24    0.05
   0   8   0    1.33    0.05
   0   8   0    1.27    0.04
  -1  -8   1   13.25    0.47
   1   8  -1   13.20    0.40
   1   8  -1   13.67    0.41
  -2  -8   2   27.81    0.95
  -2  -8   2   26.60    0.80
   2   8  -2   27.59    0.83
  -3  -8   3   12.41    0.44
  -3  -8   3   12.99    0.37
   3   8  -3   12.19    0.39
   4   8  -4    3.08    0.10
   5   8  -5    0.32    0.03
   5   8  -5    0.29    0.03
   6   8  -6    0.02    0.02
   7   8  -7    0.33    0.04
   8  -8  -7    0.04    0.03
  -8   8   7    0.03    0.02
   7  -8  -6    1.14    0.07
  -7   8   6    1.23    0.05
   6  -8  -5    0.57    0.04
  -6   8   5    0.57    0.03
   5  -8  -4    0.04    0.02
  -5   8   4    0.02    0.01
   4  -8  -3    0.01    0.01
  -4   8   3    0.02    0.01
   3  -8  -2   12.95    0.46
  -3   8   2   12.98    0.39
  -3   8   2   13.39    0.40
   2  -8  -1    0.78    0.04
  -2   8   1    0.75    0.03
  -2   8   1    0.73    0.03
   1  -8   0    2.70    0.10
  -1   8   0    2.75    0.09
  -1   8   0    2.81    0.09
   0  -8   1   17.47    0.61
   0   8  -1   17.56    0.53
   0   8  -1   17.36    0.52
  -1  -8   2    2.96    0.11
   1   8  -2    2.96    0.10
   1   8  -2    2.86    0.09
  -2  -8   3    1.37    0.05
   2   8  -3    1.35    0.05
  -3  -8   4   26.26    0.76
   3   8  -4   25.38    0.90
   3   8  -4   25.19    0.78
   4   8  -5    3.73    0.15
   4   8  -5    3.95    0.13
   5   8  -6    1.15    0.06
   6   8  -7    0.25    0.04
   7   8  -8    0.12    0.03
   8  -8  -6    0.07    0.03
  -8   8   6    0.04    0.02
   7  -8  -5    0.87    0.06
  -7   8   5    0.93    0.04
   6  -8  -4    0.86    0.05
  -6   8   4    0.82    0.04
   5  -8  -3    0.05    0.02
  -5   8   3    0.03    0.01
   4  -8  -2    1.27    0.06
  -4   8   2    1.36    0.05
  -4   8   2    1.30    0.05
   3  -8  -1    7.84    0.28
  -3   8   1    8.13    0.25
  -3   8   1    7.92    0.24
   2  -8   0   17.73    0.69
  -2   8   0   21.16    0.61
  -2   8   0   21.11    0.59
  -1   8  -1   13.68    0.43
  -1   8  -1   14.07    0.41
   0   8  -2   11.73    0.35
   0   8  -2   11.97    0.37
   0   8  -2   11.91    0.41
  -1  -8   3    9.36    0.29
   1   8  -3    9.42    0.30
   1   8  -3    9.93    0.34
  -2  -8   4    9.51    0.29
   2   8  -4    9.34    0.29
  -3  -8   5    2.20    0.08
   3   8  -5    2.23    0.09
   3   8  -5    2.28    0.08
   4   8  -6    0.10    0.02
   4   8  -6    0.10    0.02
   5   8  -7    0.04    0.02
   6   8  -8    0.22    0.04
   9  -8  -6    0.79    0.06
  -9   8   6    0.82    0.05
   8  -8  -5    0.45    0.04
  -8   8   5    0.44    0.03
   7  -8  -4    1.37    0.07
  -7   8   4    1.37    0.06
   6  -8  -3    0.60    0.04
  -6   8   3    0.55    0.03
   5  -8  -2    5.53    0.20
  -5   8   2    5.61    0.18
   4  -8  -1    0.05    0.01
  -4   8   1    0.04    0.01
  -4   8   1    0.04    0.01
   3  -8   0   20.70    0.70
  -3   8   0   19.40    0.60
  -2   8  -1    4.67    0.15
  -2   8  -1    4.59    0.14
  -1   8  -2   15.07    0.44
  -1   8  -2   14.79    0.52
  -1   8  -2   14.82    0.46
   0   8  -3    6.85    0.23
   0   8  -3    6.53    0.20
   0   8  -3    6.43    0.21
   1   8  -4    0.00    0.01
   1   8  -4    0.00    0.01
  -2  -8   5    5.65    0.18
   2   8  -5    5.66    0.18
  -3  -8   6    1.22    0.05
   3   8  -6    1.18    0.06
   3   8  -6    1.25    0.05
   4   8  -7    0.16    0.03
   5   8  -8    0.36    0.04
  -9   8   5    0.27    0.03
   8  -8  -4    0.23    0.03
  -8   8   4    0.27    0.03
   7  -8  -3    0.02    0.02
  -7   8   3    0.01    0.01
   6  -8  -2    1.92    0.08
  -6   8   2    1.86    0.07
   5  -8  -1    0.26    0.02
  -5   8   1    0.26    0.02
  -5   8   1    0.26    0.02
   4  -8   0    4.38    0.15
  -4   8   0    4.09    0.13
  -4   8   0    4.22    0.14
  -2   8  -2    5.71    0.18
  -2   8  -2    5.72    0.18
  -1   8  -3    8.90    0.27
  -1   8  -3    8.72    0.28
  -1   8  -3    8.88    0.31
   0  -8   4    5.52    0.17
   0   8  -4    5.56    0.18
   0   8  -4    5.60    0.20
  -1  -8   5    0.54    0.03
   1   8  -5    0.56    0.03
   2   8  -6    6.26    0.20
  -3  -8   7    2.12    0.09
   3   8  -7    2.60    0.11
   4   8  -8    0.16    0.03
   5   8  -9    0.19    0.04
 -10   8   5    0.16    0.03
  -9   8   4    0.30    0.03
  -8   8   3    0.01    0.01
  -7   8   2    0.24    0.02
   6  -8  -1    5.19    0.19
  -6   8   1    4.92    0.16
   5  -8   0    0.01    0.01
  -5   8   0    0.01    0.01
  -4   8  -1    3.13    0.10
  -4   8  -1    3.12    0.11
  -3   8  -2    3.68    0.12
  -3   8  -2    3.61    0.12
  -2   8  -3    0.07    0.02
  -2   8  -3    0.05    0.01
   1  -8   4    0.61    0.03
  -1   8  -4    0.52    0.03
   0  -8   5    0.57    0.03
   0   8  -5    0.51    0.04
   0   8  -5    0.49    0.03
  -1  -8   6    0.01    0.01
   1   8  -6    0.01    0.01
   1   8  -6   -0.01    0.02
  -2  -8   7    4.85    0.16
   2   8  -7    4.96    0.16
   2   8  -7    4.27    0.18
  -3  -8   8    0.06    0.02
   3   8  -8    0.06    0.03
   4   8  -9    0.04    0.03
 -10   8   4    1.73    0.07
  -9   8   3    0.01    0.02
  -8   8   2    0.06    0.02
  -7   8   1    1.71    0.06
  -6   8   0    0.60    0.04
  -6   8   0    0.59    0.03
  -5   8  -1    0.07    0.02
  -5   8  -1    0.09    0.01
  -4   8  -2    5.42    0.17
  -4   8  -2    5.51    0.18
  -3   8  -3    2.74    0.10
  -3   8  -3    2.65    0.09
  -2   8  -4    7.51    0.25
  -2   8  -4    7.97    0.24
   1  -8   5    0.74    0.04
  -1   8  -5    0.71    0.04
   0  -8   6    0.07    0.02
   0   8  -6    0.07    0.02
  -1  -8   7    4.95    0.17
   1   8  -7    5.02    0.17
   1   8  -7    5.32    0.20
  -2  -8   8    1.53    0.07
   2   8  -8    1.50    0.08
 -10   8   3    1.16    0.05
  -9   8   2    0.11    0.02
  -8   8   1    1.73    0.07
  -7   8   0    0.02    0.01
  -7   8   0   -0.02    0.01
  -6   8  -1    0.65    0.03
  -6   8  -1    0.64    0.04
  -5   8  -2    0.06    0.01
  -5   8  -2    0.02    0.02
  -4   8  -3    3.63    0.13
  -4   8  -3    3.48    0.12
  -3   8  -4    0.03    0.01
  -3   8  -4    0.03    0.02
   2  -8   5    0.11    0.02
  -2   8  -5    0.12    0.02
   1  -8   6    0.17    0.02
  -1   8  -6    0.11    0.02
   0  -8   7    0.92    0.05
   0   8  -7    0.89    0.05
  -1  -8   8    0.11    0.02
   1   8  -8    0.13    0.02
  -2  -8   9    0.01    0.02
 -10   8   2    0.00    0.02
  -9   8   1    0.01    0.02
  -8   8   0    0.43    0.03
  -7   8  -1    0.11    0.02
  -7   8  -1    0.10    0.02
  -6   8  -2    3.84    0.13
  -6   8  -2    3.90    0.14
  -5   8  -3    0.21    0.03
  -5   8  -3    0.21    0.02
  -4   8  -4    0.33    0.03
  -4   8  -4    0.36    0.04
   3  -8   5    0.76    0.04
  -3   8  -5    0.79    0.05
   2  -8   6    0.09    0.02
  -2   8  -6    0.03    0.02
   1  -8   7    1.12    0.06
  -1   8  -7    1.15    0.06
   0  -8   8    0.80    0.05
   0   8  -8    0.74    0.05
  -1  -8   9    2.37    0.10
 -10   8   1    0.04    0.02
  -9   8   0    3.32    0.12
  -8   8  -1    0.12    0.02
  -8   8  -1    0.16    0.02
  -7   8  -2    0.45    0.03
  -7   8  -2    0.41    0.04
  -6   8  -3    0.00    0.02
  -6   8  -3    0.03    0.01
  -5   8  -4    1.10    0.05
  -5   8  -4    1.09    0.06
   4  -8   5    3.50    0.12
  -4   8  -5    3.48    0.13
   3  -8   6    0.01    0.02
  -3   8  -6   -0.01    0.02
   2  -8   7    0.04    0.02
  -2   8  -7    0.05    0.02
   1  -8   8    0.00    0.02
  -1   8  -8   -0.04    0.02
   0  -8   9    0.93    0.05
   0   8  -9    1.02    0.06
 -10   8   0    0.08    0.02
  -9   8  -1    0.01    0.02
  -8   8  -2    0.02    0.02
  -8   8  -2    0.00    0.02
  -7   8  -3    0.41    0.04
  -7   8  -3    0.46    0.03
  -6   8  -4    1.88    0.09
  -6   8  -4    1.94    0.08
  -5   8  -5    1.56    0.07
   4  -8   6    0.61    0.04
  -4   8  -6    0.64    0.05
   3  -8   7    0.00    0.02
  -3   8  -7    0.00    0.02
   2  -8   8    1.20    0.06
  -2   8  -8    1.23    0.07
   1  -8   9   -0.01    0.02
  -1   8  -9   -0.03    0.02
 -10   8  -1    0.05    0.02
  -9   8  -2    0.12    0.02
  -8   8  -3    0.51    0.05
  -8   8  -3    0.54    0.04
  -7   8  -4    2.39    0.10
  -7   8  -4    2.36    0.09
  -6   8  -5    0.79    0.05
   5  -8   6    2.15    0.09
  -5   8  -6    2.29    0.10
   4  -8   7    0.14    0.03
  -4   8  -7    0.14    0.03
   3  -8   8    0.95    0.06
  -3   8  -8    0.92    0.06
  -2   8  -9    0.68    0.05
  -9   8  -3    0.26    0.04
  -8   8  -4    0.02    0.02
  -8   8  -4    0.06    0.03
   7  -8   5    0.03    0.02
  -7   8  -5    0.00    0.02
   6  -8   6    0.15    0.03
  -6   8  -6    0.15    0.03
  -5   8  -7    0.02    0.03
  -4  -9  -8    0.02    0.03
   4   9   8   -0.02    0.02
  -5  -9  -7    0.17    0.03
  -6  -9  -6    1.70    0.08
  -6  -9  -6    1.59    0.09
  -7  -9  -5    0.03    0.03
  -7  -9  -5   -0.02    0.02
  -3  -9  -8    2.16    0.11
  -3  -9  -8    2.24    0.09
   3   9   8    2.05    0.09
  -4  -9  -7    1.51    0.08
  -4  -9  -7    1.46    0.07
   4   9   7    1.46    0.07
  -5  -9  -6    1.29    0.07
  -5  -9  -6    1.30    0.07
  -6  -9  -5    0.10    0.03
  -6  -9  -5    0.13    0.03
  -7  -9  -4    0.02    0.03
  -7  -9  -4    0.08    0.03
  -8  -9  -3    0.02    0.02
  -9  -9  -2    0.50    0.05
   9   9   2    0.45    0.04
  -2  -9  -8    0.79    0.07
   2   9   8    0.72    0.05
  -3  -9  -7    0.49    0.04
  -3  -9  -7    0.55    0.05
   3   9   7    0.50    0.04
  -4  -9  -6    0.02    0.02
  -4  -9  -6    0.00    0.02
   4   9   6    0.01    0.02
  -5  -9  -5    0.04    0.02
  -5  -9  -5    0.06    0.02
  -6  -9  -4    7.18    0.24
  -6  -9  -4    7.12    0.27
  -7  -9  -3    0.85    0.05
  -7  -9  -3    0.82    0.05
  -8  -9  -2    0.05    0.02
   8   9   2    0.07    0.02
  -9  -9  -1    0.16    0.03
   9   9   1    0.16    0.03
  10   9   0    0.33    0.03
   0   9   9    0.03    0.02
  -1  -9  -8    0.06    0.04
   1   9   8    0.02    0.02
  -2  -9  -7    0.08    0.02
  -2  -9  -7    0.07    0.03
   2   9   7    0.06    0.02
  -3  -9  -6    0.11    0.02
  -3  -9  -6    0.13    0.03
   3   9   6    0.12    0.02
  -4  -9  -5    0.10    0.02
  -4  -9  -5    0.07    0.02
   4   9   5    0.07    0.02
  -5  -9  -4    5.58    0.19
  -5  -9  -4    5.53    0.21
  -6  -9  -3    1.01    0.06
  -6  -9  -3    1.04    0.06
  -7  -9  -2    1.28    0.07
   7   9   2    1.28    0.06
  -8  -9  -1    0.99    0.06
   8   9   1    1.02    0.05
  -9  -9   0    0.13    0.03
   9   9   0    0.13    0.02
   1  -9  -9    0.45    0.07
  -1   9   9    0.55    0.04
   0  -9  -8    0.16    0.05
   0   9   8    0.17    0.03
  -1  -9  -7    0.63    0.06
   1   9   7    0.63    0.04
  -2  -9  -6    0.17    0.04
  -2  -9  -6    0.19    0.02
   2   9   6    0.19    0.02
  -3  -9  -5    0.21    0.03
  -3  -9  -5    0.24    0.03
   3   9   5    0.24    0.03
  -4  -9  -4   14.33    0.52
  -4  -9  -4   14.48    0.46
   4   9   4   14.74    0.44
  -5  -9  -3    1.13    0.06
  -5  -9  -3    1.19    0.06
  -6  -9  -2    0.16    0.02
  -7  -9  -1    0.90    0.05
   7   9   1    0.88    0.05
  -8  -9   0    0.03    0.02
   8   9   0    0.01    0.02
  -9  -9   1    0.30    0.04
   9   9  -1    0.38    0.03
   2  -9  -9    0.40    0.07
  -2   9   9    0.52    0.04
   1  -9  -8    2.08    0.12
  -1   9   8    2.17    0.09
   0  -9  -7   -0.02    0.04
   0   9   7   -0.01    0.02
  -1  -9  -6    1.43    0.08
  -1  -9  -6    1.44    0.06
   1   9   6    1.33    0.06
  -2  -9  -5    0.06    0.03
  -2  -9  -5    0.02    0.02
   2   9   5    0.05    0.02
  -3  -9  -4    0.08    0.02
  -3  -9  -4    0.06    0.02
   3   9   4    0.08    0.01
  -4  -9  -3    0.11    0.02
  -4  -9  -3    0.14    0.02
   4   9   3    0.14    0.02
  -5  -9  -2   11.69    0.42
   5   9   2   11.88    0.37
  -6  -9  -1    3.46    0.14
   6   9   1    3.70    0.13
  -7  -9   0    0.88    0.05
   7   9   0    0.91    0.05
  -8  -9   1    2.54    0.11
   8   9  -1    2.55    0.09
  -9  -9   2    0.53    0.05
   3  -9  -9    0.04    0.05
  -3   9   9    0.06    0.02
   2  -9  -8    0.03    0.04
  -2   9   8    0.01    0.02
   1  -9  -7    0.76    0.07
  -1   9   7    0.72    0.04
   0  -9  -6    3.46    0.16
   0  -9  -6    3.71    0.12
   0   9   6    3.55    0.12
  -1  -9  -5    8.40    0.27
  -1  -9  -5    8.54    0.32
   1   9   5    8.36    0.26
  -2  -9  -4    1.17    0.06
  -2  -9  -4    1.05    0.05
   2   9   4    1.06    0.04
  -3  -9  -3    1.35    0.06
   3   9   3    1.30    0.05
  -4  -9  -2    0.14    0.02
   4   9   2    0.08    0.01
   4   9   2    0.06    0.02
  -5  -9  -1    1.25    0.06
   5   9   1    1.20    0.05
  -6  -9   0    0.01    0.02
   6   9   0    0.01    0.01
  -7  -9   1    0.02    0.02
   7   9  -1    0.02    0.01
  -8  -9   2    0.12    0.03
   8   9  -2    0.03    0.02
  -9  -9   3    0.04    0.03
   4  -9  -9   -0.01    0.04
   3  -9  -8    0.11    0.05
  -3   9   8    0.16    0.02
   2  -9  -7    0.22    0.05
  -2   9   7    0.24    0.03
   1  -9  -6    0.38    0.06
  -1   9   6    0.39    0.03
   0  -9  -5    0.40    0.05
   0   9   5    0.45    0.03
   0   9   5    0.46    0.03
  -1  -9  -4    0.16    0.03
   1   9   4    0.15    0.02
  -2  -9  -3    1.39    0.06
   2   9   3    1.40    0.05
   2   9   3    1.33    0.05
  -3  -9  -2    4.03    0.16
   3   9   2    4.36    0.13
   3   9   2    4.36    0.14
  -4  -9  -1    5.24    0.20
   4   9   1    5.38    0.17
  -5  -9   0   15.95    0.57
   5   9   0   16.23    0.50
  -6  -9   1    0.39    0.03
   6   9  -1    0.37    0.03
  -7  -9   2    2.66    0.12
   7   9  -2    2.71    0.10
  -8  -9   3    0.05    0.03
  -9  -9   4   -0.01    0.02
   4  -9  -8    0.79    0.07
  -4   9   8    0.89    0.05
   3  -9  -7    0.05    0.04
  -3   9   7    0.08    0.02
   2  -9  -6    0.76    0.06
  -2   9   6    0.69    0.04
   1  -9  -5    0.04    0.03
  -1   9   5    0.03    0.01
  -1   9   5    0.00    0.01
   0  -9  -4    1.26    0.07
   0   9   4    1.29    0.05
   0   9   4    1.31    0.05
  -1  -9  -3    2.55    0.11
   1   9   3    2.56    0.09
   1   9   3    2.66    0.09
  -2  -9  -2   18.58    0.66
   2   9   2   18.88    0.56
   2   9   2   19.12    0.58
  -3  -9  -1    2.03    0.08
   3   9   1    2.13    0.07
   3   9   1    2.06    0.07
  -4  -9   0    1.33    0.06
   4   9   0    1.33    0.05
  -5  -9   1    2.44    0.10
   5   9  -1    2.43    0.09
  -6  -9   2    0.03    0.02
   6   9  -2    0.04    0.01
  -7  -9   3   16.54    0.60
   7   9  -3   16.83    0.52
  -8  -9   4    0.01    0.02
   5  -9  -8    0.06    0.04
  -5   9   8    0.08    0.02
   4  -9  -7    0.46    0.05
  -4   9   7    0.51    0.03
   3  -9  -6    5.37    0.21
  -3   9   6    5.09    0.17
   2  -9  -5    2.08    0.10
  -2   9   5    1.97    0.07
   1  -9  -4    0.82    0.06
  -1   9   4    1.00    0.04
  -1   9   4    0.97    0.04
   0  -9  -3   11.03    0.39
   0   9   3   10.32    0.34
   0   9   3   11.38    0.33
  -1  -9  -2    0.16    0.02
   1   9   2    0.12    0.01
   1   9   2    0.10    0.01
  -2  -9  -1    4.40    0.15
   2   9   1    3.95    0.13
   2   9   1    3.90    0.12
  -3  -9   0   11.56    0.42
   3   9   0   12.08    0.37
  -4  -9   1    0.96    0.05
   4   9  -1    0.90    0.04
  -5  -9   2    0.26    0.03
   5   9  -2    0.28    0.02
  -6  -9   3    0.69    0.05
   6   9  -3    0.78    0.04
  -7  -9   4    0.15    0.03
   6  -9  -8    0.24    0.04
  -6   9   8    0.32    0.03
   5  -9  -7    1.03    0.07
  -5   9   7    1.04    0.05
   4  -9  -6    0.45    0.04
  -4   9   6    0.51    0.03
   3  -9  -5    0.11    0.03
  -3   9   5    0.12    0.02
   2  -9  -4    0.68    0.05
  -2   9   4    0.66    0.03
  -2   9   4    0.69    0.03
   1  -9  -3    0.17    0.03
  -1   9   3    0.24    0.02
  -1   9   3    0.26    0.02
   0  -9  -2   11.04    0.37
   0   9   2   10.81    0.31
   0   9   2    9.15    0.32
  -1  -9  -1    0.80    0.04
   1   9   1    0.70    0.03
   1   9   1    0.72    0.03
  -2  -9   0    1.54    0.06
   2   9   0    1.66    0.06
   2   9   0    1.63    0.05
  -3  -9   1    0.60    0.03
   3   9  -1    0.59    0.03
  -4  -9   2    0.90    0.05
   4   9  -2    0.90    0.04
  -5  -9   3    0.46    0.04
   5   9  -3    0.51    0.03
  -6  -9   4    1.35    0.07
   6   9  -4    1.44    0.06
   7   9  -5    0.73    0.05
   8   9  -6    0.68    0.05
   7  -9  -8    0.81    0.06
   6  -9  -7    0.69    0.06
  -6   9   7    0.67    0.04
   5  -9  -6    2.55    0.11
  -5   9   6    2.57    0.09
   4  -9  -5    0.34    0.04
  -4   9   5    0.39    0.03
   3  -9  -4   10.88    0.38
  -3   9   4   10.20    0.32
   2  -9  -3    0.32    0.03
  -2   9   3    0.30    0.02
  -2   9   3    0.25    0.02
   1  -9  -2    3.06    0.13
  -1   9   2    3.54    0.11
  -1   9   2    3.73    0.11
   0  -9  -1   25.03    0.89
   0   9   1   25.66    0.76
   0   9   1   26.32    0.78
  -1  -9   0    0.19    0.01
   1   9   0    0.16    0.01
   1   9   0    0.14    0.01
  -2  -9   1    8.91    0.32
   2   9  -1    8.76    0.26
   2   9  -1    8.98    0.28
  -3  -9   2    2.22    0.09
   3   9  -2    2.32    0.08
  -4  -9   3    0.22    0.03
   4   9  -3    0.22    0.02
  -5  -9   4    0.11    0.02
   5   9  -4    0.05    0.01
   6   9  -5    7.88    0.29
   7   9  -6    0.63    0.05
   7  -9  -7    0.22    0.04
  -7   9   7    0.25    0.03
   6  -9  -6    0.11    0.03
  -6   9   6    0.10    0.02
   5  -9  -5    0.23    0.03
  -5   9   5    0.21    0.02
   4  -9  -4    7.85    0.28
  -4   9   4    7.67    0.24
   3  -9  -3    4.12    0.15
  -3   9   3    4.11    0.13
  -3   9   3    3.73    0.13
   2  -9  -2    0.49    0.03
  -2   9   2    0.50    0.02
  -2   9   2    0.50    0.02
   1  -9  -1   13.96    0.50
  -1   9   1   14.34    0.42
   0  -9   0   -0.01    0.01
   0   9   0    0.01    0.01
   0   9   0    0.03    0.01
  -1  -9   1   14.78    0.52
   1   9  -1   14.63    0.45
   1   9  -1   14.84    0.44
  -2  -9   2    0.50    0.02
  -2  -9   2    0.54    0.03
   2   9  -2    0.48    0.02
  -3  -9   3    3.91    0.15
  -3  -9   3    3.94    0.12
   3   9  -3    3.85    0.13
   4   9  -4    7.98    0.25
   5   9  -5    0.30    0.03
   5   9  -5    0.26    0.03
   6   9  -6    0.12    0.03
   7   9  -7    0.24    0.04
   8  -9  -7    0.22    0.04
  -8   9   7    0.18    0.03
   7  -9  -6    0.67    0.05
  -7   9   6    0.65    0.04
   6  -9  -5    8.07    0.30
  -6   9   5    8.04    0.25
   5  -9  -4    0.06    0.02
  -5   9   4    0.07    0.02
   4  -9  -3    0.27    0.03
  -4   9   3    0.25    0.02
   3  -9  -2    2.37    0.09
  -3   9   2    2.39    0.08
  -3   9   2    2.20    0.08
   2  -9  -1    7.79    0.30
  -2   9   1    8.83    0.26
  -2   9   1    8.65    0.26
   1  -9   0    0.16    0.01
  -1   9   0    0.17    0.01
  -1   9   0    0.15    0.01
   0  -9   1   25.79    0.90
   0   9  -1   26.15    0.79
   0   9  -1   25.66    0.76
  -1  -9   2    3.59    0.13
   1   9  -2    3.55    0.11
   1   9  -2    3.51    0.12
  -2  -9   3    0.23    0.02
   2   9  -3    0.24    0.02
  -3  -9   4   10.83    0.32
   3   9  -4   10.47    0.38
   3   9  -4   10.32    0.33
   4   9  -5    0.39    0.03
   4   9  -5    0.37    0.03
   5   9  -6    2.65    0.11
   6   9  -7    0.71    0.05
   8  -9  -6    0.71    0.05
  -8   9   6    0.68    0.04
   7  -9  -5    0.83    0.05
  -7   9   5    0.75    0.04
   6  -9  -4    1.37    0.07
  -6   9   4    1.40    0.06
   5  -9  -3    0.51    0.03
  -5   9   3    0.46    0.03
   4  -9  -2    0.96    0.04
  -4   9   2    0.98    0.04
  -4   9   2    0.89    0.04
   3  -9  -1    0.71    0.03
  -3   9   1    0.66    0.03
  -3   9   1    0.62    0.03
   2  -9   0    1.43    0.06
  -2   9   0    1.59    0.05
  -2   9   0    1.51    0.05
  -1   9  -1    0.69    0.03
  -1   9  -1    0.70    0.03
   0   9  -2   10.97    0.34
   0   9  -2   10.99    0.33
   0   9  -2   11.41    0.39
  -1  -9   3    0.24    0.02
   1   9  -3    0.28    0.02
   1   9  -3    0.22    0.02
  -2  -9   4    0.64    0.03
   2   9  -4    0.64    0.03
   2   9  -4    0.73    0.04
  -3  -9   5    0.13    0.02
   3   9  -5    0.12    0.02
   3   9  -5    0.16    0.02
   4   9  -6    0.54    0.03
   4   9  -6    0.57    0.04
   5   9  -7    1.08    0.06
   6   9  -8    0.26    0.04
  -9   9   6    0.13    0.03
   8  -9  -5    0.03    0.02
  -8   9   5    0.01    0.02
   7  -9  -4    0.14    0.03
  -7   9   4    0.10    0.02
   6  -9  -3    0.79    0.05
  -6   9   3    0.80    0.04
   5  -9  -2    0.28    0.03
  -5   9   2    0.26    0.02
   4  -9  -1    0.98    0.04
  -4   9   1    0.98    0.04
  -4   9   1    0.99    0.04
   3  -9   0   12.58    0.42
  -3   9   0   11.45    0.36
  -2   9  -1    3.81    0.12
  -2   9  -1    3.77    0.12
  -1   9  -2    0.10    0.01
  -1   9  -2    0.09    0.01
   0   9  -3   11.13    0.34
   0   9  -3   11.19    0.35
   0   9  -3   11.53    0.40
  -1  -9   4    0.94    0.04
   1   9  -4    0.98    0.04
   1   9  -4    0.93    0.04
  -2  -9   5    2.08    0.08
   2   9  -5    2.17    0.08
   2   9  -5    2.15    0.09
   3   9  -6    5.48    0.18
   3   9  -6    5.43    0.21
   4   9  -7    0.49    0.04
   5   9  -8    0.07    0.03
  -9   9   5    0.19    0.03
  -8   9   4    0.03    0.02
  -7   9   3   17.20    0.52
   6  -9  -2    0.05    0.02
  -6   9   2    0.06    0.01
   5  -9  -1    2.51    0.10
  -5   9   1    2.38    0.08
  -5   9   1    2.58    0.09
   4  -9   0    1.39    0.05
  -4   9   0    1.27    0.05
  -4   9   0    1.14    0.05
  -3   9  -1    2.03    0.07
  -3   9  -1    2.04    0.07
  -2   9  -2   18.28    0.56
  -2   9  -2   18.15    0.54
  -1   9  -3    2.79    0.09
  -1   9  -3    2.50    0.10
  -1   9  -3    2.96    0.10
   0  -9   4    1.33    0.05
   0   9  -4    1.22    0.05
   0   9  -4    1.25    0.05
  -1  -9   5    0.00    0.01
   1   9  -5    0.00    0.01
   1   9  -5    0.02    0.01
  -2  -9   6    0.56    0.03
   2   9  -6    0.74    0.04
   2   9  -6    0.76    0.04
   3   9  -7    0.12    0.03
   3   9  -7    0.10    0.02
   4   9  -8    0.99    0.06
  -9   9   4    0.03    0.02
  -8   9   3    0.04    0.02
  -7   9   2    2.64    0.09
  -6   9   1    0.40    0.03
  -5   9   0   16.81    0.50
  -5   9   0   15.29    0.48
  -4   9  -1    5.16    0.17
  -4   9  -1    5.18    0.16
  -3   9  -2    4.10    0.14
  -3   9  -2    3.92    0.13
  -2   9  -3    1.31    0.06
  -2   9  -3    1.28    0.05
  -1   9  -4    0.15    0.02
   0  -9   5    0.47    0.03
   0   9  -5    0.49    0.03
   0   9  -5    0.47    0.04
  -1  -9   6    0.45    0.03
   1   9  -6    0.45    0.03
   1   9  -6    0.43    0.04
  -2  -9   7    0.27    0.03
   2   9  -7    0.15    0.03
   2   9  -7    0.21    0.03
   3   9  -8    0.19    0.03
 -10   9   4    0.00    0.02
  -9   9   3    0.02    0.02
  -8   9   2    0.01    0.02
  -7   9   1    0.00    0.01
  -6   9   0    0.00    0.01
  -6   9   0   -0.01    0.01
  -5   9  -1    1.27    0.06
  -5   9  -1    1.23    0.05
  -4   9  -2    0.09    0.01
  -4   9  -2    0.07    0.02
  -3   9  -3    1.30    0.05
  -3   9  -3    1.30    0.06
  -2   9  -4    1.05    0.05
  -2   9  -4    1.01    0.05
   1  -9   5    8.11    0.25
  -1   9  -5    7.98    0.26
   0  -9   6    3.45    0.12
   0   9  -6    3.55    0.13
  -1  -9   7    0.77    0.04
   1   9  -7    0.78    0.05
  -2  -9   8    0.00    0.02
 -10   9   3    0.90    0.05
  -9   9   2    0.50    0.03
  -8   9   1    2.71    0.10
  -7   9   0    0.85    0.04
  -6   9  -1    3.55    0.13
  -6   9  -1    3.49    0.12
  -5   9  -2   11.51    0.37
  -5   9  -2   11.47    0.35
  -4   9  -3    0.13    0.02
  -4   9  -3    0.12    0.02
  -3   9  -4    0.04    0.02
  -3   9  -4    0.08    0.02
   2  -9   5    0.01    0.02
  -2   9  -5    0.00    0.02
   1  -9   6    1.34    0.06
  -1   9  -6    1.34    0.06
   0  -9   7   -0.02    0.02
   0   9  -7   -0.02    0.02
  -1  -9   8    2.27    0.09
   1   9  -8    2.33    0.09
  -2  -9   9    0.53    0.04
 -10   9   2    0.21    0.03
  -9   9   1    0.35    0.03
  -8   9   0    0.06    0.02
  -7   9  -1    0.91    0.04
  -7   9  -1    0.94    0.05
  -6   9  -2    0.13    0.02
  -6   9  -2    0.15    0.02
  -5   9  -3    1.10    0.06
  -5   9  -3    1.15    0.05
  -4   9  -4   13.60    0.41
  -4   9  -4   13.51    0.43
   3  -9   5    0.19    0.03
  -3   9  -5    0.26    0.03
   2  -9   6    0.18    0.02
  -2   9  -6    0.17    0.03
   1  -9   7    0.63    0.04
  -1   9  -7    0.56    0.04
   0  -9   8    0.20    0.03
   0   9  -8    0.19    0.03
  -1  -9   9    0.58    0.04
 -10   9   1    0.09    0.02
  -9   9   0    0.11    0.02
  -8   9  -1    0.96    0.05
  -7   9  -2    1.29    0.06
  -7   9  -2    1.23    0.06
  -6   9  -3    0.99    0.06
  -6   9  -3    1.05    0.05
  -5   9  -4    5.10    0.18
  -5   9  -4    5.13    0.17
  -4   9  -5    0.07    0.02
   3  -9   6    0.15    0.02
  -3   9  -6    0.12    0.03
   2  -9   7    0.07    0.02
  -2   9  -7    0.04    0.02
   1  -9   8    0.07    0.02
  -1   9  -8    0.05    0.02
   0  -9   9    0.06    0.02
   0   9  -9    0.03    0.02
 -10   9   0    0.36    0.03
  -9   9  -1    0.14    0.02
  -8   9  -2    0.04    0.02
  -8   9  -2    0.03    0.02
  -7   9  -3    0.76    0.04
  -7   9  -3    0.78    0.05
  -6   9  -4    6.81    0.23
  -6   9  -4    6.68    0.22
  -5   9  -5    0.03    0.02
   4  -9   6    0.02    0.02
  -4   9  -6    0.02    0.02
   3  -9   7    0.47    0.04
  -3   9  -7    0.51    0.04
   2  -9   8    0.79    0.05
  -2   9  -8    0.77    0.05
   1  -9   9   -0.01    0.02
  -1   9  -9    0.00    0.02
  -9   9  -2    0.42    0.04
  -8   9  -3    0.02    0.02
  -8   9  -3    0.03    0.02
  -7   9  -4    0.00    0.02
  -7   9  -4   -0.02    0.02
  -6   9  -5    0.08    0.03
   5  -9   6    1.08    0.06
  -5   9  -6    1.11    0.06
   4  -9   7    1.29    0.07
  -4   9  -7    1.31    0.07
   3  -9   8    2.01    0.09
  -3   9  -8    2.00    0.09
  -9   9  -3    0.06    0.03
  -8   9  -4    0.02    0.03
  -7   9  -5    0.00    0.03
  -6   9  -6    1.38    0.07
  -3 -10  -8   -0.01    0.03
   3  10   8    0.02    0.02
  -4 -10  -7    0.38    0.04
  -4 -10  -7    0.36    0.04
  -5 -10  -6    0.48    0.05
  -5 -10  -6    0.47    0.05
  -6 -10  -5    2.01    0.10
  -6 -10  -5    1.90    0.09
  -7 -10  -4    0.33    0.04
  -7 -10  -4    0.32    0.04
  -8 -10  -3    0.00    0.02
   8  10   3    0.01    0.02
  -2 -10  -8    0.17    0.04
   2  10   8    0.15    0.03
  -3 -10  -7    0.04    0.02
  -3 -10  -7    0.02    0.03
   3  10   7    0.02    0.02
  -4 -10  -6    2.95    0.13
  -4 -10  -6    2.80    0.11
  -5 -10  -5    0.81    0.06
  -5 -10  -5    0.78    0.05
  -6 -10  -4    0.10    0.03
  -6 -10  -4    0.12    0.03
  -7 -10  -3    0.25    0.03
   7  10   3    0.24    0.03
  -8 -10  -2    1.63    0.08
   8  10   2    1.69    0.08
  -9 -10  -1    0.08    0.03
   9  10   1    0.08    0.02
  10  10   0    1.39    0.07
  -1 -10  -8   -0.04    0.04
   1  10   8   -0.01    0.02
  -2 -10  -7    0.21    0.03
  -2 -10  -7    0.19    0.04
   2  10   7    0.23    0.03
  -3 -10  -6    2.55    0.11
  -3 -10  -6    2.42    0.10
   3  10   6    2.38    0.09
  -4 -10  -5    0.39    0.04
  -4 -10  -5    0.41    0.04
  -5 -10  -4    0.11    0.03
  -5 -10  -4    0.11    0.03
  -6 -10  -3    2.26    0.10
  -7 -10  -2    0.18    0.03
   7  10   2    0.16    0.03
  -8 -10  -1    0.02    0.02
   8  10   1    0.02    0.02
  -9 -10   0    2.17    0.11
   9  10   0    2.21    0.09
  -1  10   9    1.87    0.08
   0 -10  -8    0.13    0.05
   0  10   8    0.13    0.02
  -1 -10  -7    0.18    0.04
   1  10   7    0.14    0.02
  -2 -10  -6    1.75    0.07
  -2 -10  -6    1.66    0.09
   2  10   6    1.66    0.07
  -3 -10  -5    0.60    0.05
  -3 -10  -5    0.64    0.04
   3  10   5    0.59    0.04
  -4 -10  -4    0.46    0.04
  -4 -10  -4    0.39    0.04
  -5 -10  -3    7.25    0.27
  -6 -10  -2    0.02    0.02
   6  10   2    0.01    0.02
  -7 -10  -1    1.99    0.09
   7  10   1    2.07    0.08
  -8 -10   0    0.56    0.04
   8  10   0    0.46    0.04
  -9 -10   1    0.13    0.03
   9  10  -1    0.14    0.02
   2 -10  -9    1.31    0.10
  -2  10   9    1.66    0.07
   1 -10  -8    0.06    0.05
  -1  10   8    0.02    0.02
   0 -10  -7    0.07    0.04
   0  10   7    0.01    0.02
  -1 -10  -6    0.09    0.03
   1  10   6    0.11    0.02
  -2 -10  -5    2.74    0.12
  -2 -10  -5    2.63    0.10
   2  10   5    2.68    0.09
  -3 -10  -4    2.23    0.10
   3  10   4    2.23    0.08
  -4 -10  -3    1.82    0.08
   4  10   3    1.84    0.07
  -5 -10  -2    0.26    0.03
   5  10   2    0.17    0.03
  -6 -10  -1    0.42    0.03
   6  10   1    0.39    0.03
  -7 -10   0    4.80    0.19
   7  10   0    5.05    0.17
  -8 -10   1    0.92    0.06
   8  10  -1    0.94    0.05
  -9 -10   2    0.32    0.04
   2 -10  -8    0.92    0.09
  -2  10   8    1.05    0.05
   1 -10  -7    4.12    0.19
  -1  10   7    4.33    0.14
   0 -10  -6    0.74    0.06
   0  10   6    0.68    0.04
  -1 -10  -5   -0.01    0.02
   1  10   5    0.01    0.01
   1  10   5    0.02    0.01
  -2 -10  -4    0.43    0.04
   2  10   4    0.40    0.03
   2  10   4    0.40    0.03
  -3 -10  -3    0.74    0.04
   3  10   3    0.72    0.04
   3  10   3    0.76    0.03
  -4 -10  -2   14.90    0.54
   4  10   2   15.29    0.47
  -5 -10  -1    0.73    0.04
   5  10   1    0.57    0.04
  -6 -10   0    1.95    0.09
   6  10   0    2.04    0.08
  -7 -10   1    0.98    0.06
   7  10  -1    1.08    0.05
  -8 -10   2    0.06    0.02
   8  10  -2    0.01    0.02
  -9 -10   3    0.23    0.04
   3 -10  -8    0.37    0.06
  -3  10   8    0.35    0.03
   2 -10  -7    3.58    0.17
  -2  10   7    3.80    0.13
   1 -10  -6    0.66    0.07
  -1  10   6    0.66    0.04
   0 -10  -5    0.16    0.04
   0  10   5    0.19    0.02
   0  10   5    0.17    0.02
  -1 -10  -4   10.93    0.39
   1  10   4   10.41    0.32
   1  10   4   10.63    0.33
  -2 -10  -3    4.87    0.18
   2  10   3    4.96    0.16
   2  10   3    4.85    0.15
  -3 -10  -2    1.02    0.05
   3  10   2    1.01    0.04
   3  10   2    1.00    0.04
  -4 -10  -1    0.89    0.05
   4  10   1    0.87    0.04
  -5 -10   0    0.27    0.03
   5  10   0    0.24    0.02
  -6 -10   1    0.30    0.03
   6  10  -1    0.29    0.02
  -7 -10   2    1.16    0.07
   7  10  -2    1.20    0.05
  -8 -10   3    0.08    0.03
  -9 -10   4    0.04    0.03
   4 -10  -8    0.03    0.04
  -4  10   8    0.11    0.02
   3 -10  -7    1.39    0.09
  -3  10   7    1.39    0.06
   2 -10  -6    0.02    0.04
  -2  10   6    0.08    0.02
   1 -10  -5    1.72    0.10
  -1  10   5    1.88    0.07
   0 -10  -4    1.42    0.08
   0  10   4    1.42    0.05
   0  10   4    1.40    0.05
  -1 -10  -3    3.84    0.15
   1  10   3    3.90    0.13
   1  10   3    3.86    0.12
  -2 -10  -2    6.23    0.23
   2  10   2    6.44    0.20
   2  10   2    6.46    0.19
  -3 -10  -1    1.56    0.07
   3  10   1    1.63    0.05
   3  10   1    1.60    0.06
  -4 -10   0    6.29    0.23
   4  10   0    6.24    0.20
  -5 -10   1    0.07    0.02
   5  10  -1    0.08    0.01
  -6 -10   2    1.12    0.06
   6  10  -2    1.17    0.05
  -7 -10   3    1.08    0.06
   7  10  -3    1.17    0.05
  -8 -10   4    0.67    0.05
   5 -10  -8    0.00    0.04
  -5  10   8    0.04    0.02
   4 -10  -7    0.06    0.03
  -4  10   7    0.07    0.02
   3 -10  -6    0.44    0.05
  -3  10   6    0.37    0.03
   2 -10  -5   17.73    0.66
  -2  10   5   18.67    0.55
   1 -10  -4    6.13    0.25
  -1  10   4    6.54    0.20
  -1  10   4    6.85    0.20
   0 -10  -3   28.85    1.01
   0  10   3   28.96    0.86
  -1 -10  -2   59.57    2.12
   1  10   2   60.85    2.02
   1  10   2   62.04    1.85
  -2 -10  -1    9.53    0.35
   2  10   1   10.13    0.31
   2  10   1    9.89    0.29
  -3 -10   0    5.79    0.21
   3  10   0    5.88    0.19
  -4 -10   1    0.37    0.03
   4  10  -1    0.34    0.02
  -5 -10   2   10.26    0.38
   5  10  -2   10.91    0.33
  -6 -10   3    1.02    0.06
   6  10  -3    1.02    0.05
  -7 -10   4    0.08    0.03
   6 -10  -8    0.90    0.07
  -6  10   8    0.99    0.05
   5 -10  -7    0.01    0.03
  -5  10   7    0.04    0.02
   4 -10  -6    0.01    0.03
  -4  10   6    0.02    0.01
   3 -10  -5    1.08    0.06
  -3  10   5    1.10    0.05
   2 -10  -4    0.10    0.03
  -2  10   4    0.11    0.02
   1 -10  -3    3.87    0.17
  -1  10   3    4.46    0.14
  -1  10   3    4.60    0.14
   0 -10  -2   10.33    0.37
   0  10   2   10.61    0.32
   0  10   2   10.16    0.31
  -1 -10  -1    1.03    0.04
   1  10   1    0.99    0.04
   1  10   1    1.05    0.04
  -2 -10   0    2.33    0.09
   2  10   0    2.38    0.07
   2  10   0    2.36    0.08
  -3 -10   1    1.11    0.05
   3  10  -1    1.14    0.05
  -4 -10   2    4.36    0.16
   4  10  -2    4.32    0.14
  -5 -10   3    0.09    0.02
   5  10  -3    0.06    0.01
  -6 -10   4    0.56    0.04
   6  10  -4    0.54    0.03
   8  10  -6    0.30    0.04
   6 -10  -7    0.01    0.03
  -6  10   7    0.05    0.02
   5 -10  -6    1.17    0.07
  -5  10   6    1.22    0.05
   4 -10  -5    0.80    0.05
  -4  10   5    0.89    0.04
   3 -10  -4    8.69    0.31
  -3  10   4    8.32    0.26
   2 -10  -3    9.59    0.37
  -2  10   3   10.51    0.31
  -2  10   3   10.12    0.31
   1 -10  -2    0.08    0.02
  -1  10   2    0.13    0.01
  -1  10   2    0.11    0.01
   0 -10  -1    0.28    0.02
   0  10   1    0.28    0.02
   0  10   1    0.24    0.02
  -1 -10   0   24.87    0.86
   1  10   0   25.34    0.75
   1  10   0   24.01    0.73
  -2 -10   1    0.04    0.01
   2  10  -1    0.04    0.00
   2  10  -1    0.02    0.01
  -3 -10   2    0.07    0.02
   3  10  -2    0.06    0.01
  -4 -10   3    0.18    0.02
   4  10  -3    0.12    0.02
  -5 -10   4    0.99    0.05
   5  10  -4    0.98    0.04
   6  10  -5    0.12    0.03
   7  10  -6    0.06    0.02
   7 -10  -7    0.59    0.05
  -7  10   7    0.60    0.04
   6 -10  -6    0.37    0.04
  -6  10   6    0.32    0.03
   5 -10  -5    1.34    0.07
  -5  10   5    1.26    0.05
   4 -10  -4    0.00    0.02
  -4  10   4    0.00    0.01
   3 -10  -3    0.62    0.04
  -3  10   3    0.51    0.03
   2 -10  -2    2.08    0.09
  -2  10   2    2.38    0.07
  -2  10   2    2.22    0.07
   1 -10  -1    0.08    0.01
  -1  10   1    0.09    0.01
  -1  10   1    0.11    0.01
   0 -10   0  304.20   10.52
   0  10   0  297.16    9.36
   0  10   0  310.48    9.21
  -1 -10   1    0.14    0.01
   1  10  -1    0.13    0.01
   1  10  -1    0.10    0.01
  -2 -10   2    2.30    0.07
   2  10  -2    2.31    0.08
  -3 -10   3    0.48    0.03
   3  10  -3    0.51    0.03
  -4 -10   4   -0.01    0.02
   4  10  -4    0.00    0.01
   5  10  -5    1.34    0.07
   5  10  -5    1.37    0.06
   6  10  -6    0.36    0.04
   7  10  -7    0.57    0.05
   8 -10  -7    0.10    0.03
   7 -10  -6    0.06    0.03
  -7  10   6    0.06    0.02
   6 -10  -5    0.17    0.03
  -6  10   5    0.15    0.02
   5 -10  -4    0.95    0.05
  -5  10   4    0.97    0.04
  -4  10   3    0.15    0.02
   3 -10  -2    0.12    0.02
  -3  10   2    0.06    0.01
  -3  10   2    0.08    0.01
   2 -10  -1    0.03    0.01
  -2  10   1    0.04    0.01
  -2  10   1    0.04    0.01
   1 -10   0   24.60    0.85
  -1  10   0   24.26    0.72
  -1  10   0   24.48    0.74
   0 -10   1    0.30    0.02
   0  10  -1    0.30    0.02
   0  10  -1    0.30    0.02
  -1 -10   2    0.12    0.02
   1  10  -2    0.10    0.01
   1  10  -2    0.10    0.01
  -2 -10   3   10.25    0.31
  -2 -10   3   10.34    0.37
   2  10  -3   10.35    0.32
   3  10  -4    6.54    0.28
   3  10  -4    8.78    0.24
   4  10  -5    0.87    0.04
   4  10  -5    0.81    0.05
   5  10  -6    1.25    0.07
   6  10  -7    0.01    0.02
   8 -10  -6    0.38    0.04
  -8  10   6    0.26    0.03
   7 -10  -5    0.48    0.04
  -7  10   5    0.45    0.03
   6 -10  -4    0.62    0.04
  -6  10   4    0.53    0.03
   5 -10  -3    0.10    0.02
  -5  10   3    0.08    0.01
   4 -10  -2    4.45    0.17
  -4  10   2    4.28    0.14
  -4  10   2    4.69    0.14
   3 -10  -1    1.22    0.05
  -3  10   1    1.08    0.04
  -3  10   1    1.16    0.04
   2 -10   0    2.35    0.08
  -2  10   0    2.35    0.08
  -2  10   0    2.32    0.08
  -1  10  -1    1.08    0.04
  -1  10  -1    1.01    0.04
   0  10  -2   10.75    0.37
   0  10  -2   10.44    0.33
   0  10  -2   10.21    0.31
  -1 -10   3    4.85    0.15
   1  10  -3    4.49    0.15
   1  10  -3    4.78    0.17
  -2 -10   4    0.13    0.01
   2  10  -4    0.10    0.02
   2  10  -4    0.14    0.02
   3  10  -5    0.80    0.04
   4  10  -6    0.02    0.02
   4  10  -6    0.02    0.02
   5  10  -7    0.05    0.02
   6  10  -8    0.99    0.06
  -8  10   5    0.24    0.03
  -7  10   4    0.12    0.02
   6 -10  -3    0.99    0.05
  -6  10   3    1.03    0.05
   5 -10  -2   10.46    0.38
  -5  10   2   10.78    0.32
   4 -10  -1    0.40    0.03
  -4  10   1    0.34    0.02
  -4  10   1    0.46    0.03
   3 -10   0    5.55    0.20
  -3  10   0    5.56    0.17
  -2  10  -1    9.82    0.30
  -2  10  -1    9.57    0.29
  -1  10  -2   59.81    1.83
  -1  10  -2   59.94    1.76
   0  10  -3   29.20    1.00
   0  10  -3   28.56    0.85
   0  10  -3   28.38    0.88
  -1 -10   4    6.63    0.21
   1  10  -4    7.19    0.25
   1  10  -4    6.61    0.22
  -2 -10   5   19.95    0.59
   2  10  -5   19.58    0.69
   2  10  -5   19.29    0.60
   3  10  -6    0.34    0.03
   3  10  -6    0.44    0.03
   4  10  -7    0.09    0.02
   5  10  -8    0.05    0.03
  -9  10   5    0.36    0.03
  -8  10   4    0.75    0.04
  -7  10   3    1.29    0.06
  -6  10   2    1.23    0.05
  -5  10   1    0.08    0.01
  -5  10   1    0.10    0.02
  -4  10   0    4.25    0.16
  -4  10   0    5.91    0.16
  -3  10  -1    1.55    0.06
  -3  10  -1    1.69    0.06
  -2  10  -2    6.19    0.19
  -2  10  -2    6.16    0.20
  -1  10  -3    3.77    0.12
  -1  10  -3    3.68    0.13
   0 -10   4    1.32    0.05
   0  10  -4    1.35    0.06
   1  10  -5    1.93    0.07
   1  10  -5    1.98    0.08
  -2 -10   6    0.00    0.01
   2  10  -6    0.02    0.01
   2  10  -6    0.02    0.02
   3  10  -7    1.53    0.07
   3  10  -7    1.41    0.07
   4  10  -8    0.15    0.03
  -9  10   4    0.05    0.02
  -8  10   3    0.06    0.02
  -7  10   2    1.23    0.05
  -6  10   1    0.29    0.02
  -5  10   0    0.27    0.03
  -5  10   0    0.25    0.02
  -4  10  -1    0.86    0.04
  -4  10  -1    0.83    0.04
  -3  10  -2    0.96    0.05
  -3  10  -2    1.01    0.04
  -2  10  -3    4.72    0.15
  -2  10  -3    4.66    0.16
  -1  10  -4    9.75    0.31
  -1  10  -4   10.02    0.30
   0 -10   5    0.15    0.02
   0  10  -5    0.16    0.02
  -1 -10   6    0.79    0.04
   1  10  -6    0.73    0.04
   2  10  -7    4.16    0.15
  -9  10   3    0.22    0.03
  -8  10   2    0.04    0.02
  -7  10   1    1.05    0.05
  -6  10   0    2.09    0.08
  -6  10   0    1.97    0.07
  -5  10  -1    0.54    0.03
  -5  10  -1    0.69    0.04
  -4  10  -2   14.91    0.46
  -4  10  -2   14.43    0.44
  -3  10  -3    0.74    0.04
  -3  10  -3    0.69    0.03
  -2  10  -4    0.38    0.03
  -2  10  -4    0.38    0.03
   1 -10   5   -0.01    0.01
  -1  10  -5    0.01    0.02
   0 -10   6    0.77    0.04
   0  10  -6    0.74    0.04
  -1 -10   7    4.68    0.16
   1  10  -7    4.50    0.16
   2  10  -8    1.02    0.06
 -10  10   3    0.03    0.02
  -9  10   2    0.32    0.03
  -8  10   1    0.91    0.05
  -7  10   0    5.08    0.17
  -6  10  -1    0.37    0.03
  -6  10  -1    0.36    0.03
  -5  10  -2    0.16    0.02
  -5  10  -2    0.20    0.02
  -4  10  -3    1.74    0.07
  -4  10  -3    1.81    0.07
  -3  10  -4    2.15    0.08
  -3  10  -4    2.06    0.08
   2 -10   5    2.56    0.09
  -2  10  -5    2.59    0.10
   1 -10   6    0.07    0.02
  -1  10  -6    0.09    0.02
   0 -10   7    0.03    0.02
   0  10  -7    0.07    0.02
  -1 -10   8    0.10    0.02
   1  10  -8    0.08    0.02
 -10  10   2    0.11    0.02
  -9  10   1    0.15    0.02
  -8  10   0    0.53    0.03
  -7  10  -1    1.94    0.08
  -7  10  -1    2.00    0.08
  -6  10  -2    0.02    0.01
  -6  10  -2    0.00    0.02
  -5  10  -3    7.01    0.24
  -5  10  -3    7.06    0.22
  -4  10  -4    0.43    0.03
  -4  10  -4    0.41    0.04
  -3  10  -5    0.55    0.04
   2 -10   6    1.61    0.07
  -2  10  -6    1.58    0.07
   1 -10   7    0.16    0.03
  -1  10  -7    0.16    0.03
   0 -10   8    0.17    0.03
   0  10  -8    0.16    0.03
  -1 -10   9    1.98    0.09
 -10  10   1    0.12    0.03
  -9  10   0    2.13    0.08
  -8  10  -1    0.00    0.02
  -7  10  -2    0.17    0.03
  -7  10  -2    0.18    0.02
  -6  10  -3    2.22    0.09
  -6  10  -3    2.24    0.09
  -5  10  -4    0.11    0.02
  -5  10  -4    0.06    0.02
  -4  10  -5    0.38    0.04
   3 -10   6    2.29    0.09
  -3  10  -6    2.22    0.09
   2 -10   7    0.23    0.03
  -2  10  -7    0.19    0.03
   1 -10   8   -0.02    0.02
  -1  10  -8    0.00    0.02
   0 -10   9    0.08    0.02
   0  10  -9    0.05    0.03
  -9  10  -1    0.06    0.02
  -8  10  -2    1.64    0.07
  -8  10  -2    1.75    0.08
  -7  10  -3    0.23    0.03
  -7  10  -3    0.21    0.03
  -6  10  -4    0.13    0.02
  -6  10  -4    0.12    0.03
  -5  10  -5    0.72    0.05
  -5  10  -5    0.70    0.04
   4 -10   6    2.54    0.10
  -4  10  -6    2.52    0.10
   3 -10   7    0.03    0.02
  -3  10  -7    0.01    0.02
   2 -10   8    0.18    0.03
  -2  10  -8    0.10    0.03
  -1  10  -9    0.02    0.02
  -9  10  -2    0.02    0.02
  -8  10  -3    0.01    0.02
  -8  10  -3    0.01    0.02
  -7  10  -4    0.29    0.03
  -7  10  -4    0.34    0.04
  -6  10  -5    1.65    0.08
  -6  10  -5    1.72    0.07
   5 -10   6    0.41    0.04
  -5  10  -6    0.40    0.04
   4 -10   7    0.34    0.04
  -4  10  -7    0.34    0.04
  -8  10  -4    0.48    0.05
   3  11   8    0.76    0.05
  -4 -11  -7    0.11    0.04
  -4 -11  -7    0.09    0.03
  -5 -11  -6    0.05    0.03
  -5 -11  -6    0.08    0.03
  -6 -11  -5    0.03    0.03
  -7 -11  -4    0.13    0.03
   7  11   4    0.16    0.03
  -8 -11  -3    0.45    0.05
   8  11   3    0.47    0.04
  -2 -11  -8    0.28    0.05
   2  11   8    0.23    0.03
  -3 -11  -7    0.57    0.06
  -3 -11  -7    0.50    0.04
   3  11   7    0.55    0.04
  -4 -11  -6    0.08    0.03
  -4 -11  -6    0.05    0.03
  -5 -11  -5    1.54    0.08
  -5 -11  -5    1.56    0.07
  -6 -11  -4    0.59    0.05
   6  11   4    0.62    0.04
  -7 -11  -3    0.88    0.06
   7  11   3    0.82    0.05
  -8 -11  -2    0.94    0.06
   8  11   2    0.91    0.05
   9  11   1    0.53    0.04
  -1 -11  -8   -0.01    0.03
   1  11   8    0.02    0.02
  -2 -11  -7    0.23    0.04
   2  11   7    0.25    0.03
  -3 -11  -6    0.03    0.03
  -3 -11  -6    0.01    0.02
   3  11   6    0.02    0.02
  -4 -11  -5    0.09    0.03
  -5 -11  -4    8.03    0.30
  -6 -11  -3    0.16    0.03
   6  11   3    0.16    0.03
  -7 -11  -2    0.21    0.03
   7  11   2    0.21    0.03
  -8 -11  -1   -0.01    0.02
   8  11   1    0.02    0.02
  -9 -11   0    0.09    0.03
   9  11   0    0.12    0.02
   0 -11  -8    0.28    0.05
   0  11   8    0.36    0.03
  -1 -11  -7    0.33    0.05
   1  11   7    0.33    0.03
  -2 -11  -6    0.05    0.03
   2  11   6    0.04    0.02
  -3 -11  -5    4.74    0.18
   3  11   5    4.45    0.15
  -4 -11  -4    5.43    0.21
   4  11   4    5.35    0.18
  -5 -11  -3    3.42    0.14
   5  11   3    3.41    0.12
  -6 -11  -2    0.36    0.03
   6  11   2    0.32    0.03
  -7 -11  -1    1.59    0.08
   7  11   1    1.62    0.07
  -8 -11   0    0.50    0.04
   8  11   0    0.52    0.04
  -9 -11   1    0.00    0.02
   9  11  -1    0.01    0.02
   1 -11  -8    1.53    0.11
  -1  11   8    1.67    0.07
   0 -11  -7    0.33    0.05
   0  11   7    0.40    0.03
  -1 -11  -6    0.41    0.05
   1  11   6    0.32    0.03
   1  11   6    0.43    0.03
  -2 -11  -5    1.78    0.09
   2  11   5    1.75    0.07
   2  11   5    1.70    0.07
  -3 -11  -4    0.16    0.03
   3  11   4    0.22    0.02
   3  11   4    0.22    0.02
  -4 -11  -3    0.32    0.03
   4  11   3    0.30    0.03
  -5 -11  -2   12.85    0.47
   5  11   2   13.18    0.41
  -6 -11  -1    0.40    0.04
   6  11   1    0.49    0.03
  -7 -11   0    0.10    0.02
   7  11   0    0.15    0.02
  -8 -11   1    3.11    0.13
   8  11  -1    3.04    0.11
  -9 -11   2    0.45    0.05
   9  11  -2    0.43    0.03
   2 -11  -8    4.00    0.20
  -2  11   8    4.62    0.15
   1 -11  -7    0.05    0.04
  -1  11   7    0.01    0.02
   0 -11  -6    0.92    0.07
   0  11   6    0.90    0.04
  -1 -11  -5    0.39    0.04
   1  11   5    0.26    0.02
   1  11   5    0.41    0.03
  -2 -11  -4    0.01    0.02
   2  11   4    0.01    0.01
   2  11   4    0.03    0.01
  -3 -11  -3    0.07    0.02
   3  11   3    0.06    0.02
   3  11   3    0.09    0.01
  -4 -11  -2   18.66    0.67
   4  11   2   19.05    0.58
  -5 -11  -1    0.74    0.04
   5  11   1    0.65    0.04
  -6 -11   0    0.99    0.06
   6  11   0    0.98    0.05
  -7 -11   1    0.34    0.04
   7  11  -1    0.36    0.03
  -8 -11   2    0.04    0.03
   8  11  -2    0.01    0.02
  -9 -11   3    0.17    0.03
   3 -11  -8    0.77    0.08
  -3  11   8    0.92    0.05
   2 -11  -7    0.24    0.05
  -2  11   7    0.31    0.03
   1 -11  -6    4.04    0.18
  -1  11   6    4.44    0.14
   0 -11  -5    6.39    0.25
   0  11   5    6.56    0.21
   0  11   5    6.47    0.20
  -1 -11  -4    3.79    0.15
   1  11   4    3.60    0.12
   1  11   4    3.60    0.12
  -2 -11  -3    2.90    0.12
   2  11   3    2.94    0.10
   2  11   3    2.85    0.09
  -3 -11  -2    4.36    0.17
   3  11   2    4.35    0.15
   3  11   2    4.45    0.14
  -4 -11  -1    1.15    0.06
   4  11   1    1.04    0.05
  -5 -11   0    1.13    0.06
   5  11   0    1.04    0.05
  -6 -11   1    0.18    0.03
   6  11  -1    0.19    0.02
  -7 -11   2    0.41    0.04
   7  11  -2    0.41    0.03
  -8 -11   3    3.93    0.16
   8  11  -3    3.78    0.13
  -9 -11   4   -0.01    0.03
   4 -11  -8    1.28    0.09
  -4  11   8    1.36    0.06
   3 -11  -7    0.86    0.08
  -3  11   7    0.92    0.05
   2 -11  -6    0.95    0.08
  -2  11   6    1.00    0.05
   1 -11  -5    2.46    0.12
  -1  11   5    2.60    0.09
   0 -11  -4    1.53    0.08
   0  11   4    1.45    0.05
   0  11   4    1.40    0.05
  -1 -11  -3    1.04    0.05
   1  11   3    1.03    0.04
   1  11   3    1.03    0.04
  -2 -11  -2    4.21    0.16
   2  11   2    4.15    0.13
   2  11   2    4.27    0.14
  -3 -11  -1    0.32    0.03
   3  11   1    0.31    0.02
  -4 -11   0    6.97    0.25
   4  11   0    6.79    0.22
  -5 -11   1    0.61    0.04
   5  11  -1    0.59    0.03
  -6 -11   2    2.39    0.11
   6  11  -2    2.48    0.09
  -7 -11   3    1.63    0.08
   7  11  -3    1.79    0.07
  -8 -11   4    0.15    0.03
   5 -11  -8    1.01    0.08
  -5  11   8    1.20    0.06
   4 -11  -7    0.87    0.07
  -4  11   7    0.87    0.04
   3 -11  -6    4.83    0.20
  -3  11   6    4.60    0.15
   2 -11  -5    5.23    0.22
  -2  11   5    5.75    0.18
   1 -11  -4    2.59    0.12
  -1  11   4    2.78    0.09
  -1  11   4    2.70    0.09
   0 -11  -3    6.03    0.22
   0  11   3    5.93    0.19
  -1 -11  -2    0.05    0.01
   1  11   2    0.08    0.01
   1  11   2    0.06    0.01
  -2 -11  -1    4.16    0.15
   2  11   1    4.14    0.13
   2  11   1    4.19    0.14
  -3 -11   0    4.29    0.16
   3  11   0    4.33    0.14
  -4 -11   1    2.86    0.12
   4  11  -1    2.93    0.10
  -5 -11   2    0.11    0.02
  -6 -11   3    0.01    0.02
   6  11  -3    0.02    0.01
  -7 -11   4    0.58    0.05
   7  11  -4    0.57    0.04
   6 -11  -8    0.15    0.04
   5 -11  -7    0.63    0.06
  -5  11   7    0.66    0.04
   4 -11  -6    1.62    0.09
  -4  11   6    1.61    0.06
   3 -11  -5    0.06    0.03
  -3  11   5    0.09    0.02
   2 -11  -4    0.70    0.06
  -2  11   4    0.62    0.03
   1 -11  -3    1.88    0.09
  -1  11   3    2.16    0.07
  -1  11   3    2.08    0.07
   0 -11  -2    0.05    0.01
   0  11   2    0.06    0.01
   0  11   2    0.05    0.01
  -1 -11  -1    3.20    0.12
   1  11   1    3.20    0.10
   1  11   1    3.29    0.11
  -2 -11   0   10.16    0.36
   2  11   0    9.99    0.30
   2  11   0   10.29    0.32
  -3 -11   1    7.58    0.28
   3  11  -1    7.66    0.24
  -4 -11   2    1.30    0.06
   4  11  -2    1.14    0.05
  -5 -11   3    0.15    0.02
   5  11  -3    0.14    0.02
  -6 -11   4    0.51    0.04
   6  11  -4    0.50    0.03
   8  11  -6    0.51    0.05
   6 -11  -7    0.33    0.05
  -6  11   7    0.47    0.04
   5 -11  -6    0.35    0.05
  -5  11   6    0.37    0.03
   4 -11  -5    0.91    0.06
  -4  11   5    0.93    0.04
   3 -11  -4    1.55    0.08
  -3  11   4    1.41    0.06
   2 -11  -3    1.09    0.06
  -2  11   3    1.21    0.04
  -2  11   3    1.16    0.05
   1 -11  -2    0.47    0.04
  -1  11   2    0.43    0.02
  -1  11   2    0.45    0.02
   0 -11  -1   17.92    0.62
   0  11   1   18.11    0.55
   0  11   1   17.46    0.53
  -1 -11   0    0.48    0.03
   1  11   0    0.48    0.02
   1  11   0    0.47    0.03
   2  11  -1    0.35    0.01
   2  11  -1    0.32    0.02
  -3 -11   2    3.26    0.13
   3  11  -2    3.36    0.11
  -4 -11   3    0.76    0.05
   4  11  -3    0.78    0.04
  -5 -11   4    4.31    0.17
   5  11  -4    4.52    0.15
   6  11  -5    3.73    0.15
   7  11  -6    0.00    0.02
   7 -11  -7   -0.01    0.03
  -7  11   7    0.02    0.02
   6 -11  -6    0.17    0.03
  -6  11   6    0.19    0.02
   5 -11  -5    0.33    0.04
  -5  11   5    0.36    0.03
   4 -11  -4    1.96    0.09
  -4  11   4    1.90    0.07
   3 -11  -3    1.08    0.06
  -3  11   3    0.99    0.04
   2 -11  -2    0.04    0.02
  -2  11   2    0.08    0.01
  -2  11   2    0.07    0.01
   1 -11  -1    4.54    0.17
  -1  11   1    4.68    0.15
  -1  11   1    4.60    0.14
  -1 -11   1    4.79    0.17
   1  11  -1    4.80    0.14
   1  11  -1    4.73    0.15
  -2 -11   2    0.07    0.01
   2  11  -2    0.07    0.01
  -3 -11   3    1.06    0.05
   3  11  -3    1.08    0.05
  -4 -11   4    1.92    0.09
   4  11  -4    2.03    0.07
   5  11  -5    0.41    0.04
   5  11  -5    0.42    0.03
   6  11  -6    0.16    0.03
   7  11  -7    0.02    0.02
   7 -11  -6    0.01    0.02
  -7  11   6    0.02    0.02
   6 -11  -5    3.83    0.15
  -6  11   5    3.79    0.13
   5 -11  -4    4.46    0.17
  -5  11   4    4.30    0.14
   4 -11  -3    0.74    0.05
  -4  11   3    0.75    0.04
   3 -11  -2    3.31    0.13
  -3  11   2    3.30    0.11
  -3  11   2    3.32    0.11
   2 -11  -1    0.27    0.02
  -2  11   1    0.32    0.02
  -2  11   1    0.29    0.02
   1 -11   0    0.45    0.02
  -1  11   0    0.46    0.02
  -1  11   0    0.46    0.02
   0 -11   1   18.52    0.63
   0  11  -1   17.95    0.56
   0  11  -1   18.31    0.54
  -1 -11   2    0.47    0.03
   1  11  -2    0.43    0.03
   1  11  -2    0.48    0.02
  -2 -11   3    1.23    0.06
  -2 -11   3    1.22    0.04
   2  11  -3    1.19    0.05
   3  11  -4    1.50    0.06
   4  11  -5    0.91    0.05
   4  11  -5    0.95    0.04
   5  11  -6    0.41    0.04
   6  11  -7    0.46    0.04
  -8  11   6    0.58    0.04
  -7  11   5    5.55    0.18
   6 -11  -4    0.51    0.04
  -6  11   4    0.49    0.03
   5 -11  -3    0.15    0.02
  -5  11   3    0.18    0.02
   4 -11  -2    1.31    0.06
  -4  11   2    1.13    0.05
   3 -11  -1    7.28    0.27
  -3  11   1    7.85    0.24
  -3  11   1    7.73    0.23
   2 -11   0    9.84    0.34
  -2  11   0    9.87    0.30
  -2  11   0    9.64    0.30
  -1  11  -1    3.19    0.11
  -1  11  -1    3.17    0.10
   0  11  -2    0.05    0.01
   0  11  -2    0.05    0.01
   1  11  -3    2.07    0.08
   1  11  -3    2.20    0.08
  -2 -11   4    0.68    0.03
   2  11  -4    0.71    0.04
   2  11  -4    0.71    0.04
   3  11  -5    0.10    0.02
   3  11  -5    0.13    0.02
   4  11  -6    1.75    0.07
   4  11  -6    1.68    0.08
   5  11  -7    0.72    0.05
   6  11  -8    0.20    0.04
  -8  11   5    0.54    0.04
  -7  11   4    0.55    0.04
  -6  11   3    0.02    0.01
  -5  11   2   -0.01    0.01
  -4  11   1    2.84    0.10
  -4  11   1    2.92    0.10
  -3  11   0    4.13    0.13
  -3  11   0    3.72    0.13
  -2  11  -1    4.23    0.13
  -2  11  -1    4.17    0.14
  -1  11  -2    0.04    0.01
  -1  11  -2    0.05    0.01
   0  11  -3    5.79    0.19
   0  11  -3    5.84    0.18
  -1 -11   4    2.72    0.09
   1  11  -4    2.75    0.11
   1  11  -4    2.69    0.10
  -2 -11   5    5.83    0.19
   2  11  -5    6.20    0.22
   2  11  -5    6.04    0.20
   3  11  -6    2.86    0.12
   4  11  -7    0.98    0.06
   5  11  -8    1.24    0.07
  -8  11   4    0.16    0.02
  -7  11   3    1.73    0.07
  -6  11   2    2.57    0.09
  -5  11   1    0.72    0.04
  -5  11   1    0.62    0.03
  -4  11   0    2.97    0.10
  -3  11  -1    0.28    0.02
  -3  11  -1    0.29    0.03
  -2  11  -2    4.11    0.14
  -2  11  -2    4.03    0.13
  -1  11  -3    1.00    0.04
  -1  11  -3    0.99    0.04
   0 -11   4    1.34    0.05
   0  11  -4    1.52    0.06
  -1 -11   5    2.50    0.09
   1  11  -5    2.59    0.09
  -2 -11   6    1.13    0.05
   2  11  -6    1.08    0.05
   3  11  -7    0.94    0.05
  -9  11   4    0.01    0.02
  -8  11   3    3.98    0.14
  -7  11   2    0.43    0.03
  -6  11   1    0.18    0.02
  -5  11   0    1.22    0.05
  -5  11   0    1.12    0.05
  -4  11  -1    1.04    0.05
  -4  11  -1    1.02    0.04
  -3  11  -2    4.26    0.14
  -3  11  -2    4.27    0.15
  -2  11  -3    2.90    0.10
  -2  11  -3    2.80    0.10
  -1  11  -4    3.46    0.12
  -1  11  -4    3.54    0.12
   0 -11   5    6.45    0.20
   0  11  -5    6.42    0.21
  -1 -11   6    4.09    0.14
   1  11  -6    4.36    0.15
   2  11  -7    0.31    0.03
  -9  11   3    0.18    0.02
  -8  11   2    0.00    0.02
  -7  11   1    0.33    0.03
  -6  11   0    1.07    0.05
  -6  11   0    0.97    0.05
  -5  11  -1    0.78    0.04
  -5  11  -1    0.74    0.04
  -4  11  -2   17.97    0.55
  -4  11  -2   18.36    0.57
  -3  11  -3    0.07    0.01
  -3  11  -3    0.07    0.02
  -2  11  -4    0.02    0.01
  -2  11  -4    0.01    0.01
   1 -11   5    0.49    0.03
  -1  11  -5    0.39    0.03
   0 -11   6    0.92    0.05
   0  11  -6    0.88    0.05
  -1 -11   7    0.06    0.02
   1  11  -7    0.06    0.02
   2  11  -8    4.88    0.17
  -9  11   2    0.49    0.03
  -8  11   1    3.29    0.12
  -7  11   0    0.13    0.02
  -6  11  -1    0.42    0.03
  -6  11  -1    0.41    0.03
  -5  11  -2   12.02    0.37
  -5  11  -2   12.48    0.39
  -4  11  -3    0.32    0.03
  -4  11  -3    0.34    0.03
  -3  11  -4    0.21    0.02
  -3  11  -4    0.19    0.03
   2 -11   5    1.65    0.07
  -2  11  -5    1.64    0.07
   1 -11   6    0.42    0.03
  -1  11  -6    0.43    0.04
   0 -11   7    0.38    0.03
   0  11  -7    0.43    0.04
  -1 -11   8    1.75    0.08
   1  11  -8    1.70    0.08
  -9  11   1    0.01    0.02
  -8  11   0    0.42    0.03
  -7  11  -1    1.67    0.07
  -7  11  -1    1.54    0.07
  -6  11  -2    0.29    0.03
  -6  11  -2    0.30    0.03
  -5  11  -3    3.17    0.12
  -5  11  -3    3.23    0.11
  -4  11  -4    5.06    0.18
  -4  11  -4    5.05    0.17
  -3  11  -5    4.01    0.14
   2 -11   6    0.07    0.02
  -2  11  -6    0.05    0.02
   1 -11   7    0.35    0.03
  -1  11  -7    0.30    0.04
   0 -11   8    0.34    0.04
   0  11  -8    0.32    0.04
  -1 -11   9    0.10    0.03
  -9  11   0    0.12    0.02
  -8  11  -1    0.00    0.02
  -7  11  -2    0.21    0.03
  -7  11  -2    0.23    0.03
  -6  11  -3    0.12    0.03
  -6  11  -3    0.12    0.02
  -5  11  -4    7.53    0.24
  -5  11  -4    7.55    0.25
  -4  11  -5    0.08    0.02
  -4  11  -5    0.14    0.03
   3 -11   6    0.02    0.02
  -3  11  -6    0.03    0.02
   2 -11   7    0.22    0.03
  -2  11  -7    0.23    0.03
   1 -11   8    0.01    0.02
  -1  11  -8   -0.03    0.02
   0 -11   9    0.03    0.02
   0  11  -9    0.00    0.02
  -9  11  -1    0.46    0.04
  -8  11  -2    0.89    0.05
  -8  11  -2    0.89    0.06
  -7  11  -3    0.79    0.05
  -7  11  -3    0.79    0.05
  -6  11  -4    0.64    0.05
  -6  11  -4    0.63    0.04
  -5  11  -5    1.42    0.07
  -5  11  -5    1.41    0.07
   4 -11   6    0.09    0.02
  -4  11  -6    0.10    0.03
   3 -11   7    0.47    0.04
  -3  11  -7    0.48    0.04
   2 -11   8    0.26    0.03
  -2  11  -8    0.25    0.04
  -8  11  -3    0.43    0.04
  -8  11  -3    0.41    0.05
  -7  11  -4    0.16    0.03
  -7  11  -4    0.17    0.03
  -6  11  -5    0.03    0.02
  -6  11  -5    0.03    0.02
   5 -11   6    0.09    0.03
  -5  11  -6    0.04    0.03
   4 -11   7    0.08    0.03
  -4  11  -7    0.07    0.03
  -5 -12  -6    0.12    0.03
  -6 -12  -5    1.59    0.08
   6  12   5    1.53    0.07
  -7 -12  -4    0.35    0.04
   7  12   4    0.36    0.04
   2  12   8    0.13    0.03
  -3 -12  -7    0.77    0.06
   3  12   7    0.67    0.05
  -4 -12  -6    1.52    0.08
   4  12   6    1.48    0.07
  -5 -12  -5    5.13    0.20
   5  12   5    5.02    0.18
  -6 -12  -4    0.42    0.04
   6  12   4    0.39    0.04
  -7 -12  -3    0.36    0.04
   7  12   3    0.35    0.04
  -8 -12  -2    0.04    0.03
   8  12   2    0.07    0.02
  -1 -12  -8    0.61    0.07
   1  12   8    0.58    0.04
  -2 -12  -7    0.15    0.04
   2  12   7    0.11    0.02
  -3 -12  -6    2.34    0.11
   3  12   6    2.10    0.09
   3  12   6    2.11    0.08
  -4 -12  -5   -0.02    0.02
   4  12   5    0.00    0.02
  -5 -12  -4    0.06    0.02
   5  12   4   -0.01    0.02
  -6 -12  -3    1.11    0.06
   6  12   3    1.08    0.06
  -7 -12  -2    0.03    0.02
   7  12   2    0.00    0.02
  -8 -12  -1    0.17    0.03
   8  12   1    0.11    0.02
   9  12   0    0.19    0.03
   0 -12  -8   -0.04    0.04
   0  12   8    0.00    0.02
  -1 -12  -7    0.76    0.06
   1  12   7    0.70    0.04
  -2 -12  -6    0.08    0.03
   2  12   6    0.11    0.02
   2  12   6    0.11    0.02
  -3 -12  -5    2.34    0.10
   3  12   5    2.25    0.09
   3  12   5    2.30    0.08
  -4 -12  -4    2.92    0.12
   4  12   4    2.82    0.11
  -5 -12  -3    4.43    0.18
   5  12   3    4.50    0.16
  -6 -12  -2    1.07    0.06
   6  12   2    1.07    0.06
  -7 -12  -1    0.31    0.04
   7  12   1    0.32    0.03
  -8 -12   0    0.02    0.02
   8  12   0    0.01    0.02
  -9 -12   1    0.00    0.03
   9  12  -1    0.04    0.02
   1 -12  -8    0.13    0.05
  -1  12   8    0.16    0.03
   0 -12  -7    0.00    0.04
   0  12   7    0.02    0.02
  -1 -12  -6    0.26    0.04
   1  12   6    0.27    0.03
   1  12   6    0.20    0.02
  -2 -12  -5    0.25    0.04
   2  12   5    0.24    0.02
   2  12   5    0.22    0.03
  -3 -12  -4   -0.01    0.02
   3  12   4   -0.01    0.02
  -4 -12  -3    0.07    0.02
   4  12   3    0.06    0.02
  -5 -12  -2    1.89    0.09
   5  12   2    1.79    0.08
  -6 -12  -1    0.36    0.03
   6  12   1    0.43    0.03
  -7 -12   0    0.03    0.02
   7  12   0   -0.01    0.02
  -8 -12   1    0.37    0.04
   8  12  -1    0.36    0.03
  -9 -12   2    0.55    0.05
   9  12  -2    0.52    0.04
   2 -12  -8    0.97    0.09
  -2  12   8    1.00    0.05
   1 -12  -7    2.34    0.13
  -1  12   7    2.22    0.09
   0 -12  -6    0.17    0.04
   0  12   6    0.15    0.02
  -1 -12  -5    0.18    0.03
   1  12   5    0.12    0.02
   1  12   5    0.20    0.02
  -2 -12  -4    5.78    0.22
   2  12   4    5.66    0.19
   2  12   4    5.73    0.18
  -3 -12  -3    0.18    0.03
  -4 -12  -2    8.40    0.31
   4  12   2    8.43    0.27
  -5 -12  -1    4.34    0.17
   5  12   1    4.26    0.15
  -6 -12   0    0.64    0.04
   6  12   0    0.64    0.04
  -7 -12   1    2.65    0.12
   7  12  -1    2.82    0.10
  -8 -12   2    0.33    0.04
   8  12  -2    0.31    0.03
  -9 -12   3    0.02    0.03
   3 -12  -8    0.39    0.06
  -3  12   8    0.46    0.04
   2 -12  -7    2.33    0.13
  -2  12   7    2.47    0.09
   1 -12  -6    0.28    0.05
  -1  12   6    0.30    0.03
   0 -12  -5    1.39    0.08
   0  12   5    1.34    0.06
   0  12   5    1.39    0.05
  -1 -12  -4    0.02    0.02
   1  12   4    0.04    0.01
   1  12   4    0.04    0.01
  -2 -12  -3    5.38    0.20
   2  12   3    5.30    0.17
   2  12   3    5.37    0.18
  -3 -12  -2    7.56    0.28
   3  12   2    7.69    0.24
  -4 -12  -1   42.71    1.49
   4  12   1   42.59    1.30
  -5 -12   0    6.09    0.23
   5  12   0    6.24    0.20
  -6 -12   1    0.00    0.02
   6  12  -1   -0.01    0.01
  -7 -12   2    0.52    0.04
   7  12  -2    0.49    0.03
  -8 -12   3    0.01    0.02
   8  12  -3    0.03    0.02
   4 -12  -8    1.58    0.11
  -4  12   8    1.63    0.07
   3 -12  -7    0.08    0.04
  -3  12   7    0.09    0.02
   2 -12  -6    0.32    0.05
  -2  12   6    0.37    0.03
   1 -12  -5    0.58    0.06
  -1  12   5    0.60    0.03
   0 -12  -4    0.68    0.05
   0  12   4    0.72    0.03
   0  12   4    0.74    0.03
  -1 -12  -3    0.22    0.03
   1  12   3    0.31    0.02
   1  12   3    0.22    0.02
  -2 -12  -2    8.88    0.32
   2  12   2    8.82    0.28
   2  12   2    8.76    0.27
  -3 -12  -1   18.32    0.64
   3  12   1   18.19    0.56
  -4 -12   0    1.78    0.08
   4  12   0    1.73    0.07
  -5 -12   1    0.57    0.04
   5  12  -1    0.50    0.03
  -6 -12   2    0.53    0.04
   6  12  -2    0.50    0.03
  -7 -12   3    0.48    0.05
   7  12  -3    0.51    0.03
  -8 -12   4    0.23    0.04
   5 -12  -8    0.10    0.05
   4 -12  -7    0.00    0.04
  -4  12   7    0.03    0.02
   3 -12  -6    5.35    0.23
  -3  12   6    5.73    0.18
   2 -12  -5   10.71    0.41
  -2  12   5   11.30    0.34
   1 -12  -4    0.35    0.04
  -1  12   4    0.31    0.02
  -1  12   4    0.30    0.02
   0 -12  -3   10.16    0.37
   0  12   3   10.13    0.31
  -1 -12  -2   29.04    1.01
   1  12   2   29.01    0.88
   1  12   2   28.55    0.85
  -2 -12  -1    0.59    0.03
   2  12   1    0.57    0.02
   2  12   1    0.58    0.03
  -3 -12   0    4.37    0.16
   3  12   0    4.24    0.14
  -4 -12   1    9.43    0.34
   4  12  -1    9.47    0.30
  -5 -12   2    2.73    0.11
   5  12  -2    2.79    0.10
  -6 -12   3    0.27    0.03
   6  12  -3    0.30    0.03
  -7 -12   4    0.12    0.03
   7  12  -4    0.12    0.02
   6 -12  -8    0.10    0.04
   5 -12  -7    0.04    0.04
  -5  12   7    0.08    0.02
   4 -12  -6    0.74    0.06
  -4  12   6    0.76    0.04
   3 -12  -5    0.08    0.04
   2 -12  -4    0.17    0.04
  -2  12   4    0.17    0.02
   1 -12  -3    1.95    0.09
  -1  12   3    1.98    0.07
  -1  12   3    2.01    0.07
   0 -12  -2    4.40    0.16
   0  12   2    4.42    0.14
   0  12   2    4.35    0.14
  -1 -12  -1    4.10    0.15
   1  12   1    4.23    0.14
   1  12   1    4.08    0.13
  -2 -12   0   21.15    0.73
   2  12   0   20.93    0.64
   2  12   0   20.10    0.61
  -3 -12   1   29.12    1.03
   3  12  -1   30.01    0.90
  -4 -12   2   25.00    0.89
   4  12  -2   25.46    0.77
  -5 -12   3    1.10    0.06
   5  12  -3    1.07    0.05
  -6 -12   4    0.20    0.03
   6  12  -4    0.22    0.03
   8  12  -6    0.02    0.02
   6 -12  -7    0.36    0.05
  -6  12   7    0.36    0.03
   5 -12  -6   -0.01    0.03
  -5  12   6    0.01    0.02
   4 -12  -5    7.25    0.27
  -4  12   5    6.93    0.22
   3 -12  -4    8.77    0.33
  -3  12   4    8.82    0.27
   2 -12  -3    0.52    0.05
  -2  12   3    0.68    0.03
  -2  12   3    0.60    0.03
   1 -12  -2   11.72    0.40
  -1  12   2   10.52    0.35
  -1  12   2   11.58    0.34
   0 -12  -1    4.65    0.17
   0  12   1    4.53    0.14
   0  12   1    4.61    0.15
  -1 -12   0    1.56    0.06
   1  12   0    1.55    0.05
   1  12   0    1.56    0.06
  -2 -12   1    0.00    0.01
   2  12  -1    0.00    0.01
  -3 -12   2    0.85    0.05
   3  12  -2    0.89    0.04
  -4 -12   3    2.52    0.11
   4  12  -3    2.74    0.09
  -5 -12   4    0.04    0.02
   5  12  -4    0.02    0.01
   6  12  -5    0.20    0.03
   6  12  -5    0.16    0.02
   7  12  -6    0.21    0.03
   7 -12  -7    0.00    0.03
   6 -12  -6    0.43    0.05
  -6  12   6    0.42    0.03
   5 -12  -5    0.45    0.05
  -5  12   5    0.52    0.03
   4 -12  -4    1.41    0.08
  -4  12   4    1.47    0.06
   3 -12  -3   22.23    0.80
  -3  12   3   22.88    0.67
   2 -12  -2    0.09    0.02
  -2  12   2    0.10    0.01
  -2  12   2    0.09    0.01
   1 -12  -1    2.20    0.08
  -1  12   1    2.17    0.07
  -1  12   1    2.21    0.08
   0 -12   0   23.82    0.82
   0  12   0   24.31    0.73
   0  12   0   23.12    0.70
  -1 -12   1    2.28    0.09
   1  12  -1    2.26    0.08
   1  12  -1    2.24    0.07
  -2 -12   2    0.12    0.02
   2  12  -2    0.11    0.01
   2  12  -2    0.11    0.01
  -3 -12   3   23.34    0.83
   3  12  -3   23.74    0.72
  -4 -12   4    1.38    0.07
   4  12  -4    1.56    0.06
   5  12  -5    0.51    0.04
   5  12  -5    0.54    0.04
   6  12  -6    0.49    0.04
   7  12  -7    0.00    0.03
  -7  12   6    0.21    0.03
   6 -12  -5    0.20    0.03
  -6  12   5    0.14    0.02
   5 -12  -4    0.02    0.02
  -5  12   4    0.04    0.01
   4 -12  -3    2.53    0.11
  -4  12   3    2.41    0.09
   3 -12  -2    0.78    0.05
  -3  12   2    0.86    0.04
  -3  12   2    0.93    0.04
   2 -12  -1    0.00    0.01
  -2  12   1   -0.01    0.01
  -2  12   1   -0.01    0.01
   1 -12   0    1.51    0.06
  -1  12   0    1.70    0.06
  -1  12   0    1.44    0.05
   0 -12   1    4.86    0.17
   0  12  -1    4.71    0.15
   0  12  -1    4.73    0.15
  -1 -12   2   12.30    0.43
   1  12  -2   12.18    0.36
   1  12  -2   11.99    0.38
  -2 -12   3    0.69    0.04
   2  12  -3    0.69    0.04
   3  12  -4    9.06    0.29
   3  12  -4    9.40    0.33
   4  12  -5    7.23    0.24
   4  12  -5    7.40    0.27
   5  12  -6    0.02    0.02
   6  12  -7    0.40    0.04
  -7  12   5    0.64    0.04
  -6  12   4    0.23    0.03
  -5  12   3    1.05    0.05
  -4  12   2   25.45    0.76
  -3  12   1   29.71    0.89
  -3  12   1   29.00    0.87
  -2  12   0   20.46    0.62
  -2  12   0   19.98    0.60
  -1  12  -1    4.19    0.13
  -1  12  -1    4.27    0.14
   0 -12   2    4.43    0.16
   0  12  -2    4.40    0.14
   0  12  -2    4.36    0.15
   1  12  -3    1.98    0.07
   1  12  -3    1.89    0.07
   1  12  -3    2.07    0.08
   2  12  -4    0.23    0.03
   2  12  -4    0.24    0.03
   3  12  -5    0.03    0.02
   3  12  -5    0.03    0.02
   4  12  -6    0.73    0.04
   4  12  -6    0.79    0.05
   5  12  -7    0.06    0.03
   6  12  -8    0.16    0.03
  -8  12   5    0.02    0.02
  -7  12   4    0.15    0.02
  -6  12   3    0.27    0.02
  -5  12   2    2.74    0.10
  -4  12   1    9.84    0.30
  -4  12   1    9.44    0.30
  -3  12   0    3.94    0.13
  -3  12   0    4.17    0.13
  -2  12  -1    0.62    0.03
  -2  12  -1    0.62    0.03
  -1  12  -2   28.24    0.85
  -1  12  -2   29.28    0.88
   0  12  -3    9.93    0.30
   0  12  -3    9.99    0.31
  -1 -12   4    0.32    0.02
   1  12  -4    0.30    0.03
   2  12  -5   11.78    0.37
   3  12  -6    5.99    0.20
  -8  12   4    0.22    0.03
  -7  12   3    0.50    0.04
  -6  12   2    0.54    0.03
  -5  12   1    0.53    0.03
  -4  12   0    1.61    0.06
  -3  12  -1   17.99    0.54
  -3  12  -1   17.85    0.55
  -2  12  -2    8.87    0.28
  -2  12  -2    8.76    0.27
  -1  12  -3    0.23    0.03
  -1  12  -3    0.22    0.02
   0  12  -4    0.72    0.04
  -1 -12   5    0.65    0.04
   1  12  -5    0.63    0.04
   2  12  -6    0.45    0.03
   3  12  -7    0.08    0.02
  -9  12   4    0.29    0.03
  -8  12   3    0.02    0.02
  -7  12   2    0.53    0.04
  -6  12   1    0.01    0.01
  -5  12   0    6.01    0.20
  -5  12   0    6.66    0.21
  -4  12  -1   41.39    1.23
  -4  12  -1   41.73    1.27
  -3  12  -2    7.49    0.23
  -3  12  -2    7.24    0.24
  -2  12  -3    5.13    0.16
  -2  12  -3    5.03    0.17
  -1  12  -4    0.03    0.02
  -1  12  -4    0.03    0.01
   0 -12   5    1.39    0.06
   0  12  -5    1.28    0.06
   2  12  -7    2.60    0.10
  -9  12   3    0.03    0.02
  -8  12   2    0.30    0.03
  -7  12   1    2.67    0.10
  -6  12   0    0.66    0.04
  -6  12   0    0.65    0.04
  -5  12  -1    4.23    0.14
  -5  12  -1    4.51    0.15
  -4  12  -2    8.30    0.27
  -4  12  -2    7.96    0.25
  -3  12  -3    0.19    0.02
  -3  12  -3    0.25    0.02
  -2  12  -4    5.05    0.18
  -2  12  -4    5.37    0.17
   1 -12   5    0.12    0.02
  -1  12  -5    0.16    0.02
   0 -12   6    0.14    0.02
   0  12  -6    0.12    0.02
  -1 -12   7    2.23    0.09
   1  12  -7    2.23    0.09
   2  12  -8    1.08    0.06
  -9  12   2    0.55    0.04
  -8  12   1    0.34    0.03
  -7  12   0    0.01    0.02
  -6  12  -1    0.37    0.03
  -6  12  -1    0.36    0.03
  -5  12  -2    1.81    0.08
  -5  12  -2    1.68    0.07
  -4  12  -3    0.05    0.02
  -4  12  -3    0.09    0.02
  -3  12  -4    0.01    0.02
  -3  12  -4    0.02    0.01
   2 -12   5    0.27    0.03
  -2  12  -5    0.23    0.03
   1 -12   6    0.25    0.03
  -1  12  -6    0.23    0.03
   0 -12   7    0.02    0.02
   0  12  -7    0.02    0.02
  -1 -12   8    0.20    0.03
   1  12  -8    0.21    0.03
  -9  12   1    0.03    0.02
  -8  12   0    0.01    0.02
  -7  12  -1    0.24    0.03
  -7  12  -1    0.29    0.03
  -6  12  -2    1.02    0.05
  -6  12  -2    1.05    0.06
  -5  12  -3    4.26    0.14
  -5  12  -3    4.30    0.15
  -4  12  -4    2.63    0.10
  -4  12  -4    2.57    0.10
  -3  12  -5    2.07    0.08
  -3  12  -5    1.93    0.08
   2 -12   6    0.09    0.02
  -2  12  -6    0.07    0.02
   1 -12   7    0.70    0.04
  -1  12  -7    0.73    0.05
   0 -12   8   -0.03    0.02
   0  12  -8   -0.02    0.02
  -9  12   0    0.22    0.03
  -8  12  -1    0.13    0.02
  -7  12  -2   -0.02    0.02
  -7  12  -2    0.01    0.02
  -6  12  -3    1.00    0.06
  -6  12  -3    1.02    0.05
  -5  12  -4    0.04    0.02
  -5  12  -4    0.05    0.02
  -4  12  -5   -0.01    0.02
  -4  12  -5   -0.01    0.02
   3 -12   6    2.04    0.08
  -3  12  -6    1.96    0.09
   2 -12   7    0.10    0.02
  -2  12  -7    0.13    0.03
   1 -12   8    0.60    0.04
  -1  12  -8    0.56    0.05
   0 -12   9    0.06    0.02
   0  12  -9    0.02    0.02
  -8  12  -2    0.04    0.02
  -7  12  -3    0.28    0.04
  -7  12  -3    0.34    0.03
  -6  12  -4    0.42    0.04
  -6  12  -4    0.43    0.03
  -5  12  -5    4.34    0.15
  -5  12  -5    4.43    0.16
   4 -12   6    1.39    0.07
  -4  12  -6    1.38    0.07
   3 -12   7    0.62    0.05
  -3  12  -7    0.62    0.05
   2 -12   8    0.12    0.03
  -2  12  -8    0.09    0.03
  -8  12  -3    0.38    0.04
  -7  12  -4    0.31    0.03
  -7  12  -4    0.30    0.04
  -6  12  -5    1.49    0.07
  -6  12  -5    1.42    0.08
   5 -12   6    0.12    0.03
  -5  12  -6    0.07    0.03
   4  13   7    0.47    0.04
   5  13   6    0.01    0.02
   6  13   5    0.03    0.02
   2  13   8    0.80    0.05
  -3 -13  -7    0.03    0.03
   3  13   7    0.00    0.02
  -4 -13  -6    0.17    0.04
   4  13   6    0.22    0.03
  -5 -13  -5    2.01    0.10
   5  13   5    2.05    0.09
  -6 -13  -4    0.60    0.05
   6  13   4    0.63    0.05
  -7 -13  -3    1.37    0.08
   7  13   3    1.48    0.07
  -8 -13  -2    0.08    0.03
   8  13   2    0.11    0.03
   1  13   8    0.05    0.02
  -2 -13  -7    2.01    0.10
   2  13   7    1.92    0.08
  -3 -13  -6    0.92    0.06
   3  13   6    0.80    0.05
  -4 -13  -5    0.14    0.03
   4  13   5    0.14    0.03
  -5 -13  -4    0.19    0.03
  -6 -13  -3    0.02    0.02
   6  13   3    0.03    0.02
  -7 -13  -2    0.10    0.03
   7  13   2    0.14    0.03
  -8 -13  -1    0.77    0.06
   8  13   1    0.79    0.05
   9  13   0    0.73    0.05
   0 -13  -8    0.01    0.04
   0  13   8    0.03    0.02
  -1 -13  -7    0.00    0.03
   1  13   7    0.03    0.02
  -2 -13  -6    0.82    0.06
   2  13   6    0.84    0.05
   2  13   6    0.81    0.04
  -3 -13  -5    2.23    0.10
   3  13   5    2.17    0.09
  -4 -13  -4    1.23    0.07
   4  13   4    1.22    0.06
  -5 -13  -3    0.56    0.04
   5  13   3    0.61    0.04
  -6 -13  -2    0.31    0.04
   6  13   2    0.18    0.03
  -7 -13  -1    0.04    0.02
   7  13   1    0.04    0.02
  -8 -13   0    0.02    0.02
   8  13   0    0.02    0.02
   9  13  -1    0.09    0.02
   1 -13  -8    0.44    0.06
  -1  13   8    0.42    0.03
   0 -13  -7    0.01    0.04
   0  13   7    0.01    0.02
  -1 -13  -6    1.60    0.09
   1  13   6    1.52    0.06
  -2 -13  -5    1.75    0.09
   2  13   5    1.83    0.07
   2  13   5    1.75    0.07
  -3 -13  -4    0.25    0.03
   3  13   4    0.33    0.03
  -4 -13  -3   17.43    0.63
   4  13   3   17.93    0.55
  -5 -13  -2    3.60    0.15
   5  13   2    3.63    0.13
  -6 -13  -1    0.00    0.02
   6  13   1    0.03    0.02
  -7 -13   0    0.50    0.04
   7  13   0    0.55    0.04
  -8 -13   1    0.46    0.05
   8  13  -1    0.43    0.04
   9  13  -2    0.34    0.03
   2 -13  -8    0.21    0.06
  -2  13   8    0.32    0.03
   1 -13  -7    0.82    0.07
  -1  13   7    0.87    0.05
   0 -13  -6   -0.01    0.03
   0  13   6    0.00    0.02
  -1 -13  -5    0.67    0.05
   1  13   5    0.59    0.03
   1  13   5    0.70    0.04
  -2 -13  -4    3.14    0.13
   2  13   4    3.07    0.10
   2  13   4    3.15    0.11
  -3 -13  -3   14.13    0.51
   3  13   3   14.34    0.45
  -4 -13  -2    0.14    0.03
   4  13   2    0.08    0.02
   5  13   1    0.20    0.02
  -6 -13   0    0.96    0.06
   6  13   0    0.99    0.05
  -7 -13   1    0.08    0.02
   7  13  -1    0.03    0.02
  -8 -13   2    0.11    0.03
   8  13  -2    0.11    0.02
   3 -13  -8    0.71    0.08
  -3  13   8    0.91    0.05
   2 -13  -7    0.73    0.08
  -2  13   7    0.73    0.04
   1 -13  -6    0.02    0.04
  -1  13   6    0.05    0.02
   0 -13  -5    0.25    0.04
   0  13   5    0.25    0.02
   0  13   5    0.24    0.02
  -1 -13  -4    1.07    0.06
   1  13   4    1.03    0.04
   1  13   4    1.04    0.05
  -2 -13  -3    0.01    0.02
   2  13   3    0.03    0.01
   2  13   3    0.02    0.01
  -3 -13  -2    1.48    0.07
   3  13   2    1.53    0.06
  -4 -13  -1    7.75    0.28
   4  13   1    7.52    0.25
  -5 -13   0    0.10    0.02
   5  13   0    0.09    0.02
  -6 -13   1    0.43    0.04
   6  13  -1    0.41    0.03
  -7 -13   2    0.00    0.02
   7  13  -2    0.01    0.02
  -8 -13   3    0.25    0.04
   8  13  -3    0.26    0.03
   4 -13  -8    0.62    0.08
  -4  13   8    0.67    0.04
   3 -13  -7   -0.01    0.04
  -3  13   7    0.00    0.02
   2 -13  -6    5.33    0.23
  -2  13   6    5.76    0.18
   1 -13  -5    1.51    0.08
  -1  13   5    1.45    0.06
   0 -13  -4    1.26    0.07
   0  13   4    1.27    0.05
   0  13   4    1.25    0.05
  -1 -13  -3   10.23    0.35
   1  13   3    9.39    0.30
   1  13   3    9.48    0.29
  -2 -13  -2    0.41    0.03
   2  13   2    0.41    0.03
   2  13   2    0.43    0.02
  -3 -13  -1    3.74    0.14
   3  13   1    3.66    0.13
  -4 -13   0   16.21    0.58
   4  13   0   16.20    0.50
  -5 -13   1    0.05    0.02
   5  13  -1   -0.01    0.02
  -6 -13   2    1.34    0.07
   6  13  -2    1.36    0.06
  -7 -13   3    3.02    0.13
   7  13  -3    3.12    0.11
  -8 -13   4    0.13    0.03
   5 -13  -8   -0.02    0.04
   4 -13  -7    2.98    0.15
  -4  13   7    3.33    0.12
   3 -13  -6    0.30    0.05
  -3  13   6    0.28    0.03
   2 -13  -5    4.07    0.18
  -2  13   5    4.23    0.14
   1 -13  -4    0.02    0.03
  -1  13   4    0.01    0.01
  -1  13   4    0.00    0.01
   0 -13  -3    0.12    0.02
   0  13   3    0.12    0.01
  -1 -13  -2    0.06    0.02
   1  13   2    0.05    0.01
   1  13   2    0.06    0.01
  -2 -13  -1    1.84    0.08
   2  13   1    1.84    0.07
   2  13   1    1.73    0.06
  -3 -13   0    1.15    0.06
   3  13   0    1.10    0.05
  -4 -13   1   31.94    1.11
   4  13  -1   31.33    0.97
  -5 -13   2    0.51    0.04
   5  13  -2    0.45    0.03
  -6 -13   3    1.02    0.06
   6  13  -3    0.92    0.05
  -7 -13   4    0.04    0.02
   7  13  -4    0.03    0.02
  -8 -13   5    0.16    0.04
   5 -13  -7    0.34    0.05
  -5  13   7    0.38    0.03
   4 -13  -6    0.21    0.04
  -4  13   6    0.18    0.02
   3 -13  -5    1.15    0.08
  -3  13   5    1.15    0.05
   2 -13  -4    3.52    0.16
  -2  13   4    3.81    0.12
   1 -13  -3    0.37    0.04
  -1  13   3    0.44    0.02
  -1  13   3    0.43    0.03
   0 -13  -2   10.28    0.36
   0  13   2   10.05    0.31
   0  13   2   10.09    0.32
  -1 -13  -1    0.57    0.03
   1  13   1    0.60    0.03
   1  13   1    0.59    0.02
  -2 -13   0    2.36    0.09
   2  13   0    2.05    0.08
  -3 -13   1    3.45    0.13
   3  13  -1    3.47    0.12
  -4 -13   2    5.24    0.20
   4  13  -2    5.30    0.17
  -5 -13   3    1.14    0.06
   5  13  -3    1.12    0.05
  -6 -13   4    0.29    0.04
   6  13  -4    0.27    0.03
   6 -13  -7    0.95    0.07
  -6  13   7    0.99    0.05
   5 -13  -6    0.35    0.05
  -5  13   6    0.34    0.03
   4 -13  -5    0.05    0.03
  -4  13   5    0.03    0.02
   3 -13  -4   11.15    0.43
  -3  13   4   12.16    0.36
   2 -13  -3   12.71    0.48
  -2  13   3   13.48    0.40
  -2  13   3   13.44    0.41
   1 -13  -2    1.55    0.07
  -1  13   2    1.69    0.06
   0 -13  -1    6.07    0.22
   0  13   1    6.07    0.19
   0  13   1    6.08    0.19
  -1 -13   0    1.59    0.07
   1  13   0    1.66    0.06
   1  13   0    1.61    0.05
  -2 -13   1    2.35    0.09
   2  13  -1    2.26    0.08
  -3 -13   2   20.81    0.73
   3  13  -2   20.42    0.63
  -4 -13   3    4.96    0.19
   4  13  -3    4.91    0.16
  -5 -13   4    4.02    0.16
   5  13  -4    4.19    0.14
   6  13  -5   -0.01    0.02
   7  13  -6    0.04    0.03
   6 -13  -6    0.12    0.04
  -6  13   6    0.14    0.02
   5 -13  -5    3.31    0.14
  -5  13   5    3.16    0.11
   4 -13  -4   -0.03    0.03
  -4  13   4    0.04    0.02
   3 -13  -3   35.23    1.32
  -3  13   3   40.09    1.12
   2 -13  -2    1.65    0.08
  -2  13   2    1.78    0.06
  -2  13   2    1.70    0.06
   1 -13  -1    0.13    0.01
  -1  13   1    0.16    0.02
  -1  13   1    0.14    0.02
   0 -13   0    0.00    0.01
   0  13   0    0.02    0.01
   0  13   0    0.01    0.01
   1  13  -1    0.12    0.01
   1  13  -1    0.13    0.01
  -2 -13   2    1.74    0.07
   2  13  -2    1.71    0.07
  -3 -13   3   42.28    1.45
   3  13  -3   40.84    1.27
  -4 -13   4   -0.01    0.02
   4  13  -4    0.03    0.02
   5  13  -5    3.44    0.12
   5  13  -5    3.34    0.14
   6  13  -6    0.14    0.03
   7  13  -7    0.16    0.03
  -7  13   6    0.01    0.02
  -6  13   5    0.03    0.02
  -5  13   4    4.09    0.14
  -4  13   3    4.89    0.16
   3 -13  -2   17.35    0.70
  -3  13   2   21.25    0.60
  -3  13   2   21.25    0.61
   2 -13  -1    2.22    0.09
  -2  13   1    2.29    0.08
   1 -13   0    1.63    0.06
  -1  13   0    1.60    0.06
  -1  13   0    1.57    0.06
   0 -13   1    6.17    0.22
   0  13  -1    6.15    0.20
   0  13  -1    5.95    0.19
  -1 -13   2    1.64    0.07
   1  13  -2    1.55    0.05
   1  13  -2    1.64    0.06
  -2 -13   3   13.62    0.48
   2  13  -3   13.41    0.42
   3  13  -4   12.83    0.45
   3  13  -4   12.48    0.40
   4  13  -5    0.02    0.02
   4  13  -5    0.05    0.02
   5  13  -6    0.38    0.03
   5  13  -6    0.35    0.04
   6  13  -7    0.97    0.06
  -7  13   5    0.11    0.02
  -6  13   4    0.26    0.03
  -5  13   3    1.18    0.05
  -4  13   2    5.12    0.16
  -3  13   1    3.44    0.11
  -3  13   1    3.35    0.11
  -2  13   0    2.03    0.07
  -2  13   0    2.05    0.07
  -1  13  -1    0.58    0.03
  -1  13  -1    0.60    0.03
   0  13  -2   10.28    0.30
   0  13  -2    9.89    0.32
   1  13  -3    0.45    0.02
   1  13  -3    0.40    0.03
   2  13  -4    3.88    0.13
   3  13  -5    1.31    0.06
   4  13  -6    0.17    0.02
  -8  13   5    0.15    0.02
  -7  13   4    0.05    0.02
  -6  13   3    1.03    0.05
  -5  13   2    0.53    0.03
  -4  13   1   33.74    1.00
  -4  13   1   31.96    0.98
  -3  13   0    1.16    0.05
  -3  13   0    1.09    0.04
  -2  13  -1    1.82    0.06
  -2  13  -1    1.80    0.07
  -1  13  -2    0.08    0.01
  -1  13  -2    0.07    0.01
   0  13  -3    0.09    0.02
   0  13  -3    0.15    0.02
  -1 -13   4    0.00    0.01
   1  13  -4   -0.01    0.01
   2  13  -5    4.49    0.15
   3  13  -6    0.28    0.03
  -8  13   4    0.15    0.02
  -7  13   3    3.04    0.11
  -6  13   2    1.32    0.06
  -5  13   1    0.04    0.01
  -4  13   0   15.32    0.46
  -3  13  -1    3.70    0.12
  -3  13  -1    3.61    0.13
  -2  13  -2    0.40    0.03
  -2  13  -2    0.40    0.02
  -1  13  -3    9.39    0.30
  -1  13  -3    9.65    0.29
   0  13  -4    1.19    0.05
  -1 -13   5    1.51    0.06
   1  13  -5    1.50    0.06
   2  13  -6    5.73    0.19
   3  13  -7    0.00    0.02
  -8  13   3    0.25    0.03
  -7  13   2    0.00    0.02
  -6  13   1    0.41    0.03
  -5  13   0    0.08    0.02
  -5  13   0    0.08    0.02
  -4  13  -1    7.50    0.24
  -4  13  -1    7.58    0.24
  -3  13  -2    1.36    0.06
  -3  13  -2    1.42    0.05
  -2  13  -3    0.03    0.01
  -2  13  -3    0.05    0.02
  -1  13  -4    1.00    0.04
  -1  13  -4    0.96    0.05
   0 -13   5    0.20    0.02
   0  13  -5    0.23    0.03
  -1 -13   6    0.06    0.02
   1  13  -6    0.06    0.02
   2  13  -7    0.79    0.05
  -8  13   2    0.09    0.02
  -7  13   1    0.04    0.02
  -6  13   0    1.01    0.05
  -5  13  -1    0.28    0.03
  -5  13  -1    0.27    0.02
  -4  13  -2    0.10    0.02
  -4  13  -2    0.12    0.02
  -3  13  -3   13.90    0.42
  -3  13  -3   13.47    0.43
  -2  13  -4    3.05    0.10
  -2  13  -4    2.93    0.11
   1 -13   5    0.70    0.04
  -1  13  -5    0.64    0.04
   0 -13   6   -0.01    0.02
   0  13  -6   -0.01    0.02
   1  13  -7    0.88    0.05
   2  13  -8    0.35    0.04
  -9  13   2    0.37    0.03
  -8  13   1    0.39    0.03
  -7  13   0    0.55    0.04
  -6  13  -1    0.01    0.02
  -6  13  -1    0.01    0.01
  -5  13  -2    3.54    0.13
  -5  13  -2    3.46    0.12
  -4  13  -3   16.20    0.49
  -4  13  -3   16.14    0.51
  -3  13  -4    0.29    0.03
  -3  13  -4    0.37    0.04
  -2  13  -5    1.62    0.07
   1 -13   6    1.56    0.07
  -1  13  -6    1.48    0.07
   0 -13   7    0.02    0.02
   0  13  -7    0.01    0.02
   1  13  -8    0.52    0.04
  -9  13   1    0.07    0.02
  -8  13   0   -0.01    0.02
  -7  13  -1    0.01    0.02
  -6  13  -2    0.22    0.03
  -6  13  -2    0.21    0.03
  -5  13  -3    0.58    0.05
  -5  13  -3    0.57    0.04
  -4  13  -4    1.17    0.05
  -4  13  -4    1.12    0.06
  -3  13  -5    1.92    0.08
  -3  13  -5    1.93    0.08
   2 -13   6    0.80    0.05
  -2  13  -6    0.75    0.05
   1 -13   7    0.06    0.02
  -1  13  -7    0.02    0.02
   0 -13   8    0.01    0.02
   0  13  -8    0.04    0.02
   1  13  -9    0.15    0.03
  -8  13  -1    0.78    0.05
  -7  13  -2    0.12    0.03
  -7  13  -2    0.09    0.02
  -6  13  -3    0.00    0.02
  -6  13  -3    0.00    0.02
  -5  13  -4    0.13    0.03
  -5  13  -4    0.12    0.02
  -4  13  -5    0.16    0.02
  -4  13  -5    0.11    0.03
   3 -13   6    0.72    0.05
  -3  13  -6    0.76    0.05
   2 -13   7    1.78    0.08
  -2  13  -7    1.66    0.08
   1 -13   8    0.02    0.02
  -1  13  -8    0.03    0.02
  -8  13  -2    0.09    0.02
  -7  13  -3    1.37    0.07
  -7  13  -3    1.31    0.06
  -6  13  -4    0.57    0.05
  -6  13  -4    0.58    0.04
  -5  13  -5    1.72    0.08
  -5  13  -5    1.69    0.07
   4 -13   6    0.18    0.03
  -4  13  -6    0.13    0.03
   3 -13   7    0.01    0.02
  -3  13  -7    0.01    0.02
  -8  13  -3    0.34    0.04
  -7  13  -4    0.09    0.03
  -6  13  -5    0.03    0.03
  -4 -14  -6    0.03    0.03
   4  14   6    0.04    0.02
  -5 -14  -5    0.02    0.02
   5  14   5    0.00    0.02
  -6 -14  -4    0.02    0.02
   6  14   4   -0.01    0.02
  -7 -14  -3    0.05    0.03
   7  14   3    0.03    0.02
   1  14   8    0.33    0.04
  -2 -14  -7    0.24    0.04
   2  14   7    0.33    0.03
  -3 -14  -6    0.30    0.04
   3  14   6    0.32    0.03
  -4 -14  -5    0.38    0.04
   4  14   5    0.42    0.04
  -5 -14  -4    0.09    0.03
   5  14   4    0.08    0.03
  -6 -14  -3    0.02    0.02
   6  14   3    0.02    0.02
  -7 -14  -2    0.05    0.02
   7  14   2    0.00    0.02
  -8 -14  -1    1.22    0.07
   8  14   1    1.17    0.06
   0 -14  -8   -0.04    0.04
   0  14   8    0.01    0.02
  -1 -14  -7    1.00    0.07
   1  14   7    1.01    0.05
  -2 -14  -6    0.37    0.05
   2  14   6    0.40    0.03
   2  14   6    0.39    0.03
  -3 -14  -5    3.61    0.15
   3  14   5    3.65    0.13
  -4 -14  -4    0.20    0.03
   4  14   4    0.19    0.03
  -5 -14  -3    2.62    0.11
   5  14   3    2.58    0.10
  -6 -14  -2    0.78    0.05
   6  14   2    0.78    0.05
  -7 -14  -1    1.23    0.07
   7  14   1    1.21    0.06
  -8 -14   0    0.03    0.03
   8  14   0    0.01    0.02
   9  14  -1    0.26    0.03
   1 -14  -8   -0.03    0.04
  -1  14   8    0.03    0.02
   0 -14  -7    0.04    0.04
   0  14   7    0.05    0.02
  -1 -14  -6    0.18    0.04
   1  14   6    0.16    0.02
  -2 -14  -5    0.00    0.03
   2  14   5    0.01    0.01
   2  14   5    0.03    0.02
  -3 -14  -4    0.13    0.03
   3  14   4    0.19    0.02
  -4 -14  -3   14.74    0.53
   4  14   3   14.71    0.46
  -5 -14  -2    0.43    0.04
   5  14   2    0.35    0.04
  -6 -14  -1    1.03    0.06
   6  14   1    1.03    0.05
  -7 -14   0    0.39    0.04
   7  14   0    0.40    0.03
  -8 -14   1    0.96    0.06
   8  14  -1    0.94    0.05
   9  14  -2    0.02    0.02
   2 -14  -8    0.31    0.06
  -2  14   8    0.43    0.03
   1 -14  -7    0.15    0.05
   0 -14  -6    1.89    0.10
   0  14   6    1.78    0.07
  -1 -14  -5    1.22    0.07
   1  14   5    0.98    0.05
   1  14   5    1.11    0.05
  -2 -14  -4    0.00    0.02
   2  14   4    0.05    0.02
   2  14   4    0.02    0.01
  -3 -14  -3    4.95    0.18
   3  14   3    4.56    0.16
  -4 -14  -2    0.27    0.04
   4  14   2    0.24    0.03
  -5 -14  -1    6.12    0.23
   5  14   1    6.05    0.20
  -6 -14   0    0.13    0.03
   6  14   0    0.12    0.02
  -7 -14   1    0.04    0.02
   7  14  -1    0.03    0.02
  -8 -14   2    0.08    0.03
   8  14  -2    0.04    0.02
   3 -14  -8   -0.02    0.05
  -3  14   8    0.02    0.02
   2 -14  -7   -0.01    0.04
  -2  14   7    0.04    0.02
   1 -14  -6    0.05    0.04
  -1  14   6    0.04    0.02
   0 -14  -5    0.00    0.03
   0  14   5    0.02    0.02
  -1 -14  -4    0.62    0.04
   1  14   4    0.55    0.03
   1  14   4    0.59    0.03
  -2 -14  -3    9.46    0.33
   2  14   3    8.80    0.29
  -3 -14  -2    2.50    0.10
   3  14   2    2.45    0.09
  -4 -14  -1    0.42    0.04
   4  14   1    0.36    0.03
  -5 -14   0    5.61    0.21
   5  14   0    5.65    0.19
  -6 -14   1    0.15    0.03
   6  14  -1    0.10    0.02
  -7 -14   2   -0.04    0.02
   7  14  -2   -0.01    0.01
  -8 -14   3    0.01    0.03
   8  14  -3    0.01    0.02
   4 -14  -8    0.08    0.05
   3 -14  -7    0.79    0.08
  -3  14   7    0.98    0.05
   2 -14  -6   -0.01    0.04
  -2  14   6    0.02    0.02
   1 -14  -5    1.93    0.10
  -1  14   5    1.73    0.07
   0 -14  -4    0.00    0.03
   0  14   4   -0.01    0.01
   0  14   4    0.00    0.01
  -1 -14  -3    0.00    0.02
   1  14   3    0.02    0.01
   1  14   3    0.02    0.01
  -2 -14  -2    0.05    0.02
   2  14   2    0.06    0.01
  -3 -14  -1   23.66    0.83
   3  14   1   23.64    0.73
  -4 -14   0    1.55    0.07
   4  14   0    1.44    0.06
  -5 -14   1    0.47    0.04
   5  14  -1    0.36    0.03
  -6 -14   2    0.07    0.02
   6  14  -2    0.06    0.02
  -7 -14   3    0.79    0.05
   7  14  -3    0.81    0.04
  -8 -14   4    0.20    0.04
   5 -14  -8   -0.02    0.04
   4 -14  -7    0.63    0.07
  -4  14   7    0.59    0.04
   3 -14  -6    0.23    0.05
  -3  14   6    0.23    0.03
   2 -14  -5    0.02    0.04
  -2  14   5   -0.05    0.02
   1 -14  -4    1.65    0.08
  -1  14   4    1.59    0.06
  -1  14   4    1.63    0.06
   0 -14  -3    1.58    0.07
   0  14   3    1.55    0.06
   0  14   3    1.29    0.05
   1  14   2    2.33    0.08
   1  14   2    2.32    0.08
  -2 -14  -1   10.05    0.36
   2  14   1    9.87    0.31
  -3 -14   0    1.93    0.08
   3  14   0    1.90    0.07
  -4 -14   1   35.80    1.23
   4  14  -1   34.58    1.07
  -5 -14   2    0.04    0.02
   5  14  -2   -0.01    0.01
  -6 -14   3    2.48    0.11
   6  14  -3    2.46    0.09
  -7 -14   4    0.25    0.04
   7  14  -4    0.23    0.03
  -8 -14   5    0.27    0.04
   5 -14  -7    0.95    0.08
  -5  14   7    0.99    0.05
   4 -14  -6    0.91    0.08
  -4  14   6    1.09    0.05
   3 -14  -5    6.50    0.27
  -3  14   5    7.14    0.22
   2 -14  -4    0.02    0.03
  -2  14   4    0.00    0.02
   1 -14  -3    7.42    0.27
  -1  14   3    7.48    0.23
  -1  14   3    7.33    0.23
   0 -14  -2    0.56    0.03
   0  14   2    0.50    0.03
   0  14   2    0.53    0.03
  -1 -14  -1    1.94    0.08
   1  14   1    2.07    0.07
   1  14   1    1.92    0.07
  -2 -14   0    8.43    0.30
   2  14   0    8.39    0.27
  -3 -14   1    0.14    0.02
   3  14  -1    0.21    0.02
  -4 -14   2    3.03    0.12
   4  14  -2    3.03    0.11
  -5 -14   3    1.85    0.09
   5  14  -3    1.92    0.07
  -6 -14   4    0.02    0.02
   6  14  -4    0.03    0.02
   5 -14  -6    0.38    0.05
  -5  14   6    0.38    0.03
   4 -14  -5    8.45    0.33
  -4  14   5    9.06    0.28
   3 -14  -4    0.13    0.04
  -3  14   4    0.12    0.02
   2 -14  -3    0.43    0.04
  -2  14   3    0.43    0.03
  -2  14   3    0.40    0.03
   1 -14  -2    1.63    0.07
  -1  14   2    1.60    0.06
   0 -14  -1    2.39    0.09
   0  14   1    2.44    0.08
   0  14   1    2.34    0.08
  -1 -14   0    0.65    0.03
   1  14   0    0.63    0.03
   1  14   0    0.70    0.03
  -2 -14   1   18.25    0.63
   2  14  -1   17.49    0.55
  -3 -14   2    0.27    0.03
   3  14  -2    0.39    0.03
  -4 -14   3   17.46    0.63
   4  14  -3   17.92    0.55
  -5 -14   4    1.44    0.07
   5  14  -4    1.48    0.06
   6  14  -5    0.13    0.02
   7  14  -6    0.03    0.02
  -6  14   6    0.03    0.02
  -5  14   5    0.24    0.03
   4 -14  -4    0.25    0.04
  -4  14   4    0.32    0.03
   3 -14  -3    6.28    0.26
  -3  14   3    7.26    0.21
   2 -14  -2    0.54    0.04
  -2  14   2    0.54    0.03
  -2  14   2    0.52    0.03
   1 -14  -1    5.82    0.21
  -1  14   1    5.94    0.18
  -1  14   1    5.90    0.19
   0 -14   0   17.50    0.61
   0  14   0   17.30    0.52
   0  14   0   17.72    0.54
  -1 -14   1    6.02    0.22
   1  14  -1    5.97    0.18
   1  14  -1    5.91    0.19
  -2 -14   2    0.51    0.03
   2  14  -2    0.55    0.03
  -3 -14   3    7.47    0.28
   3  14  -3    7.68    0.24
  -4 -14   4    0.27    0.04
   4  14  -4    0.30    0.03
   5  14  -5    0.21    0.03
   5  14  -5    0.19    0.02
   6  14  -6    0.06    0.02
  -6  14   5    0.11    0.02
  -5  14   4    1.49    0.06
  -4  14   3   17.43    0.53
  -3  14   2    0.36    0.03
  -3  14   2    0.29    0.03
  -2  14   1    8.26    0.26
  -1  14   0    0.66    0.03
  -1  14   0    0.67    0.03
   0  14  -1    2.42    0.08
   0  14  -1    2.55    0.09
   1  14  -2    1.56    0.06
   1  14  -2    1.56    0.05
  -2 -14   3    0.43    0.03
   2  14  -3    0.43    0.03
   3  14  -4    0.30    0.03
   4  14  -5    4.85    0.19
   5  14  -6    0.37    0.04
   5  14  -6    0.38    0.03
  -7  14   5    0.09    0.02
  -6  14   4    0.03    0.02
  -5  14   3    1.87    0.07
  -4  14   2    3.01    0.11
  -3  14   1    0.14    0.02
  -3  14   1    0.15    0.02
  -2  14   0    8.15    0.26
  -2  14   0    8.18    0.25
  -1  14  -1    1.95    0.07
  -1  14  -1    1.91    0.07
   0  14  -2    0.57    0.03
   0  14  -2    0.52    0.03
   1  14  -3    7.07    0.23
   1  14  -3    6.92    0.21
   2  14  -4    0.05    0.02
   3  14  -5    7.55    0.25
   4  14  -6    1.17    0.06
  -7  14   4    0.29    0.03
  -6  14   3    2.40    0.09
  -5  14   2    0.01    0.02
  -4  14   1   35.47    1.07
  -4  14   1   36.67    1.10
  -3  14   0    1.75    0.07
  -3  14   0    1.86    0.07
  -2  14  -1    9.75    0.31
  -2  14  -1    9.92    0.30
  -1  14  -2    2.28    0.08
  -1  14  -2    2.30    0.08
   0  14  -3    1.54    0.06
   0  14  -3    1.48    0.06
   1  14  -4    1.68    0.07
   2  14  -5    0.01    0.02
   3  14  -6    0.24    0.03
   4  14  -7    0.64    0.04
  -8  14   4    0.18    0.03
  -7  14   3    0.78    0.04
  -6  14   2    0.09    0.02
  -5  14   1    0.43    0.03
  -4  14   0    1.38    0.06
  -3  14  -1   23.26    0.72
  -3  14  -1   23.30    0.70
  -2  14  -2    0.06    0.02
  -2  14  -2    0.08    0.01
  -1  14  -3    0.04    0.01
  -1  14  -3    0.02    0.01
   0  14  -4    0.01    0.01
   0  14  -4    0.00    0.01
   1  14  -5    1.83    0.08
   2  14  -6    0.04    0.02
   3  14  -7    0.95    0.05
  -8  14   3    0.00    0.02
  -7  14   2    0.01    0.02
  -6  14   1    0.12    0.02
  -5  14   0    5.57    0.19
  -5  14   0    6.01    0.19
  -4  14  -1    0.43    0.04
  -4  14  -1    0.35    0.03
  -3  14  -2    2.42    0.09
  -3  14  -2    2.42    0.09
  -2  14  -3    8.35    0.27
  -2  14  -3    8.57    0.26
  -1  14  -4    0.59    0.03
  -1  14  -4    0.52    0.04
   0 -14   5    0.01    0.01
   0  14  -5    0.09    0.02
   1  14  -6    0.07    0.02
   2  14  -7    0.04    0.02
  -8  14   2    0.05    0.02
  -7  14   1    0.04    0.02
  -6  14   0    0.14    0.02
  -5  14  -1    5.91    0.19
  -5  14  -1    6.17    0.20
  -4  14  -2    0.20    0.02
  -4  14  -2    0.20    0.03
  -3  14  -3    4.35    0.15
  -3  14  -3    4.49    0.15
  -2  14  -4    0.00    0.01
  -2  14  -4    0.00    0.01
   1 -14   5    1.09    0.05
  -1  14  -5    1.02    0.05
   0 -14   6    1.73    0.07
   0  14  -6    1.60    0.07
   1  14  -7    0.10    0.02
   2  14  -8    0.38    0.04
  -8  14   1    1.01    0.05
  -7  14   0    0.38    0.03
  -6  14  -1    0.96    0.05
  -6  14  -1    1.00    0.05
  -5  14  -2    0.39    0.04
  -5  14  -2    0.41    0.03
  -4  14  -3   13.87    0.42
  -4  14  -3   13.32    0.43
  -3  14  -4    0.17    0.02
  -3  14  -4    0.17    0.03
  -2  14  -5    0.02    0.02
   1 -14   6    0.18    0.03
  -1  14  -6    0.14    0.03
   0 -14   7    0.06    0.02
   0  14  -7    0.06    0.02
   1  14  -8    0.00    0.02
  -8  14   0    0.02    0.02
  -7  14  -1    1.14    0.05
  -6  14  -2    0.72    0.04
  -6  14  -2    0.75    0.05
  -5  14  -3    2.53    0.10
  -5  14  -3    2.43    0.09
  -4  14  -4    0.17    0.03
  -4  14  -4    0.17    0.02
  -3  14  -5    3.08    0.12
  -3  14  -5    3.06    0.11
   2 -14   6    0.35    0.03
  -2  14  -6    0.26    0.03
   1 -14   7    1.04    0.06
  -1  14  -7    0.96    0.06
   0  14  -8   -0.02    0.02
  -8  14  -1    1.11    0.06
  -7  14  -2    0.00    0.02
  -7  14  -2    0.02    0.02
  -6  14  -3   -0.01    0.02
  -6  14  -3   -0.01    0.02
  -5  14  -4    0.09    0.03
  -5  14  -4    0.07    0.02
  -4  14  -5    0.28    0.03
  -4  14  -5    0.29    0.04
   3 -14   6    0.30    0.04
  -3  14  -6    0.29    0.04
   2 -14   7    0.24    0.03
  -2  14  -7    0.22    0.03
   1 -14   8    0.29    0.04
  -7  14  -3    0.05    0.03
  -7  14  -3    0.05    0.02
  -6  14  -4   -0.01    0.02
  -6  14  -4   -0.02    0.02
  -5  14  -5    0.01    0.02
  -5  14  -5    0.00    0.02
   4 -14   6    0.01    0.02
  -4  14  -6   -0.03    0.02
   3 -14   7    1.23    0.06
  -8  14  -3    0.10    0.03
   4  15   6    0.14    0.03
  -5 -15  -5    0.73    0.06
   5  15   5    0.67    0.05
  -6 -15  -4    0.10    0.03
   6  15   4    0.08    0.03
   1  15   8    0.01    0.02
  -2 -15  -7    0.03    0.03
  -3 -15  -6    0.01    0.03
   3  15   6    0.09    0.02
  -4 -15  -5    0.30    0.04
   4  15   5    0.31    0.03
  -5 -15  -4    0.03    0.02
   5  15   4    0.04    0.02
  -6 -15  -3    0.70    0.05
   6  15   3    0.74    0.05
  -7 -15  -2    0.02    0.02
   7  15   2   -0.01    0.02
   0  15   8    0.04    0.02
  -1 -15  -7    0.71    0.06
   1  15   7    0.66    0.04
  -2 -15  -6    3.30    0.14
   2  15   6    3.14    0.12
  -3 -15  -5    1.52    0.08
   3  15   5    1.49    0.07
  -4 -15  -4    0.14    0.03
   4  15   4    0.14    0.03
  -5 -15  -3    0.02    0.02
   5  15   3    0.04    0.02
  -6 -15  -2    0.77    0.05
   6  15   2    0.75    0.05
  -7 -15  -1    2.09    0.10
   7  15   1    2.15    0.09
  -8 -15   0    0.02    0.02
   8  15   0    0.02    0.02
  -1  15   8    0.04    0.02
   0 -15  -7    0.08    0.04
   0  15   7    0.09    0.02
  -1 -15  -6    1.20    0.07
   1  15   6    1.12    0.05
  -2 -15  -5    0.44    0.04
   2  15   5    0.41    0.03
  -3 -15  -4    0.76    0.05
   3  15   4    0.78    0.04
  -4 -15  -3    3.68    0.15
   4  15   3    3.55    0.13
  -5 -15  -2    0.42    0.04
   5  15   2    0.35    0.04
  -6 -15  -1    0.94    0.06
   6  15   1    0.89    0.05
  -7 -15   0    0.13    0.03
   7  15   0    0.10    0.02
  -8 -15   1    0.32    0.04
   8  15  -1    0.31    0.03
   9  15  -2    0.24    0.03
   2 -15  -8    0.14    0.05
  -2  15   8    0.19    0.03
   1 -15  -7    0.01    0.04
  -1  15   7    0.00    0.02
   0 -15  -6    0.01    0.03
   0  15   6   -0.01    0.02
  -1 -15  -5    0.17    0.03
   1  15   5    0.16    0.02
   1  15   5    0.12    0.02
  -2 -15  -4   -0.02    0.02
   2  15   4    0.01    0.01
  -3 -15  -3    7.57    0.28
   3  15   3    7.36    0.24
  -4 -15  -2    0.03    0.02
   4  15   2    0.01    0.02
  -5 -15  -1    4.86    0.19
   5  15   1    4.79    0.17
  -6 -15   0    1.02    0.06
   6  15   0    1.06    0.05
  -7 -15   1    0.02    0.02
   7  15  -1    0.03    0.02
  -8 -15   2    0.62    0.05
   8  15  -2    0.63    0.04
   3 -15  -8    0.21    0.06
   2 -15  -7    0.85    0.08
  -2  15   7    0.87    0.05
   1 -15  -6    0.26    0.05
  -1  15   6    0.27    0.03
   0 -15  -5    3.25    0.14
   0  15   5    3.11    0.11
  -1 -15  -4    0.76    0.05
   1  15   4    0.78    0.04
   1  15   4    0.75    0.04
  -2 -15  -3   -0.01    0.02
   2  15   3    0.01    0.01
  -3 -15  -2    0.07    0.02
   3  15   2    0.08    0.02
  -4 -15  -1    2.05    0.09
   4  15   1    1.88    0.08
  -5 -15   0    0.49    0.04
   5  15   0    0.43    0.04
  -6 -15   1    1.05    0.06
   6  15  -1    1.01    0.05
  -7 -15   2    0.46    0.04
   7  15  -2    0.45    0.04
  -8 -15   3    0.09    0.03
   8  15  -3    0.08    0.02
   4 -15  -8    0.04    0.05
   3 -15  -7   -0.02    0.04
  -3  15   7    0.02    0.02
   2 -15  -6    4.10    0.18
  -2  15   6    4.16    0.14
   1 -15  -5    0.74    0.06
  -1  15   5    0.76    0.04
   0 -15  -4    0.58    0.04
   0  15   4    0.64    0.03
   0  15   4    0.51    0.03
  -1 -15  -3    0.47    0.04
   1  15   3    0.46    0.03
   1  15   3    0.44    0.03
  -2 -15  -2    0.14    0.02
   2  15   2    0.18    0.02
  -3 -15  -1    0.14    0.02
   3  15   1    0.21    0.03
  -4 -15   0   11.76    0.43
   4  15   0   11.85    0.37
  -5 -15   1    0.08    0.02
   5  15  -1    0.07    0.02
  -6 -15   2    0.03    0.02
   6  15  -2    0.05    0.02
  -7 -15   3    0.08    0.03
   7  15  -3    0.07    0.02
  -8 -15   4    0.14    0.03
   4 -15  -7    1.01    0.09
  -4  15   7    1.20    0.06
   3 -15  -6    2.14    0.12
  -3  15   6    2.41    0.09
   2 -15  -5    0.84    0.07
  -2  15   5    0.83    0.04
   1 -15  -4    0.22    0.03
  -1  15   4    0.18    0.02
   0 -15  -3    1.85    0.08
   0  15   3    1.90    0.07
   0  15   3    1.76    0.07
  -1 -15  -2    0.30    0.03
   1  15   2    0.30    0.02
   1  15   2    0.26    0.02
  -2 -15  -1    0.47    0.03
   2  15   1    0.46    0.03
  -3 -15   0    0.06    0.02
   3  15   0    0.10    0.02
  -4 -15   1   10.22    0.37
   4  15  -1    9.95    0.32
  -5 -15   2    4.80    0.19
   5  15  -2    4.82    0.16
  -6 -15   3    0.03    0.02
   6  15  -3   -0.01    0.02
  -7 -15   4    0.04    0.03
   7  15  -4    0.04    0.02
   5 -15  -7    0.01    0.04
   4 -15  -6    0.04    0.04
  -4  15   6    0.07    0.02
   3 -15  -5    1.02    0.08
  -3  15   5    1.26    0.06
   2 -15  -4   10.68    0.39
  -2  15   4   10.53    0.33
   1 -15  -3    1.89    0.09
  -1  15   3    1.92    0.07
  -1  15   3    1.89    0.07
   0 -15  -2    0.41    0.03
   0  15   2    0.32    0.02
   0  15   2    0.33    0.02
  -1 -15  -1    0.01    0.01
   1  15   1    0.03    0.01
   1  15   1    0.02    0.01
  -2 -15   0    0.00    0.01
   2  15   0    0.00    0.01
  -3 -15   1   11.36    0.41
   3  15  -1   11.30    0.36
  -4 -15   2   19.73    0.70
   4  15  -2   19.94    0.61
  -5 -15   3    0.31    0.04
   5  15  -3    0.30    0.03
  -6 -15   4   -0.01    0.02
   6  15  -4    0.01    0.02
  -5  15   6    0.18    0.02
  -4  15   5    0.08    0.02
   3 -15  -4   20.19    0.77
  -3  15   4   22.64    0.64
   2 -15  -3    0.79    0.05
  -2  15   3    0.79    0.04
   1 -15  -2    0.43    0.03
  -1  15   2    0.45    0.03
   0 -15  -1    5.25    0.19
   0  15   1    5.19    0.17
   0  15   1    5.41    0.16
  -1 -15   0    1.98    0.08
   1  15   0    2.06    0.07
   1  15   0    1.92    0.06
  -2 -15   1    3.67    0.14
   2  15  -1    3.57    0.12
  -3 -15   2   35.59    1.22
   3  15  -2   34.55    1.07
  -4 -15   3    4.16    0.16
   4  15  -3    4.23    0.14
  -5 -15   4    0.85    0.05
   5  15  -4    0.78    0.04
   6  15  -5    0.73    0.04
   7  15  -6    0.14    0.03
  -6  15   6   -0.01    0.02
  -5  15   5    0.01    0.02
  -4  15   4    0.04    0.02
  -3  15   3    8.36    0.26
  -2  15   2    0.26    0.02
  -2  15   2    0.30    0.02
  -1  15   1    0.14    0.02
  -1  15   1    0.16    0.02
   0  15   0    0.02    0.01
   0  15   0    0.01    0.01
  -1 -15   1    0.14    0.02
   1  15  -1    0.10    0.02
  -2 -15   2    0.28    0.03
   2  15  -2    0.28    0.02
  -3 -15   3    8.31    0.30
   3  15  -3    8.18    0.27
  -4 -15   4    0.02    0.02
   4  15  -4    0.09    0.02
   5  15  -5   -0.01    0.02
   5  15  -5    0.00    0.02
   6  15  -6    0.01    0.02
  -6  15   5    0.70    0.04
  -5  15   4    0.84    0.04
  -4  15   3    4.24    0.14
  -3  15   2   36.23    1.11
  -3  15   2   36.44    1.08
  -2  15   1    3.82    0.12
  -2  15   1    3.23    0.12
  -1  15   0    1.99    0.07
  -1  15   0    2.02    0.07
   0  15  -1    5.20    0.17
   0  15  -1    5.41    0.16
   1  15  -2    0.44    0.03
   2  15  -3    0.82    0.04
   3  15  -4   22.77    0.70
   4  15  -5    0.08    0.02
   5  15  -6    0.18    0.03
  -7  15   5    0.85    0.05
  -6  15   4    0.01    0.02
  -5  15   3    0.31    0.03
  -4  15   2   20.46    0.62
  -3  15   1   11.89    0.37
  -3  15   1   11.85    0.36
  -2  15   0    0.01    0.01
  -2  15   0   -0.01    0.01
  -1  15  -1    0.01    0.01
  -1  15  -1    0.02    0.01
   0  15  -2    0.33    0.03
   0  15  -2    0.33    0.02
   1  15  -3    1.75    0.07
   2  15  -4   10.42    0.33
   3  15  -5    1.25    0.06
   4  15  -6    0.03    0.02
  -7  15   4    0.01    0.02
  -6  15   3    0.01    0.02
  -5  15   2    5.05    0.17
  -4  15   1   10.70    0.33
  -4  15   1    9.89    0.32
  -3  15   0    0.06    0.01
  -3  15   0    0.08    0.02
  -2  15  -1    0.49    0.03
  -2  15  -1    0.41    0.03
  -1  15  -2    0.29    0.03
  -1  15  -2    0.30    0.02
   0  15  -3    1.63    0.07
   0  15  -3    1.77    0.06
   1  15  -4    0.16    0.02
   2  15  -5    0.96    0.05
   3  15  -6    2.57    0.10
   4  15  -7    1.31    0.06
  -7  15   3    0.09    0.02
  -6  15   2    0.01    0.01
  -5  15   1    0.05    0.02
  -4  15   0   11.41    0.31
  -4  15   0    8.69    0.32
  -3  15  -1    0.16    0.02
  -3  15  -1    0.15    0.02
  -2  15  -2    0.17    0.02
  -2  15  -2    0.15    0.02
  -1  15  -3    0.40    0.03
  -1  15  -3    0.43    0.03
   0  15  -4    0.60    0.04
   0  15  -4    0.59    0.03
   1  15  -5    0.79    0.04
   2  15  -6    4.26    0.15
   3  15  -7    0.02    0.02
  -8  15   3    0.09    0.02
  -7  15   2    0.47    0.03
  -6  15   1    0.96    0.05
  -5  15   0    0.46    0.03
  -5  15   0    0.40    0.03
  -4  15  -1    1.88    0.08
  -4  15  -1    1.86    0.07
  -3  15  -2    0.08    0.02
  -3  15  -2    0.08    0.02
  -2  15  -3    0.00    0.01
  -2  15  -3   -0.01    0.01
  -1  15  -4    0.72    0.04
  -1  15  -4    0.74    0.04
   0  15  -5    2.90    0.11
   1  15  -6    0.31    0.03
   2  15  -7    0.87    0.05
  -8  15   2    0.61    0.04
  -7  15   1    0.07    0.02
  -6  15   0    1.00    0.05
  -5  15  -1    4.93    0.17
  -5  15  -1    4.71    0.16
  -4  15  -2    0.03    0.02
  -4  15  -2    0.06    0.02
  -3  15  -3    6.75    0.23
  -3  15  -3    7.12    0.22
  -2  15  -4    0.00    0.02
  -2  15  -4    0.01    0.01
   1 -15   5    0.13    0.02
  -1  15  -5    0.15    0.02
   0 -15   6    0.01    0.02
   0  15  -6    0.00    0.02
   1  15  -7    0.01    0.02
   2  15  -8    0.19    0.03
  -8  15   1    0.31    0.03
  -7  15   0    0.13    0.02
  -6  15  -1    0.86    0.05
  -6  15  -1    0.99    0.05
  -5  15  -2    0.43    0.04
  -5  15  -2    0.37    0.03
  -4  15  -3    3.37    0.13
  -4  15  -3    3.50    0.12
  -3  15  -4    0.73    0.04
  -3  15  -4    0.73    0.05
  -2  15  -5    0.35    0.03
  -2  15  -5    0.40    0.04
   1 -15   6    1.13    0.06
  -1  15  -6    1.04    0.06
   0  15  -7    0.11    0.03
   1  15  -8    0.04    0.02
  -8  15   0   -0.02    0.02
  -7  15  -1    2.03    0.08
  -6  15  -2    0.72    0.04
  -6  15  -2    0.77    0.05
  -5  15  -3    0.02    0.02
  -5  15  -3    0.02    0.02
  -4  15  -4    0.08    0.03
  -4  15  -4    0.11    0.02
  -3  15  -5    1.27    0.07
  -3  15  -5    1.28    0.06
   2 -15   6    2.87    0.11
  -2  15  -6    2.58    0.11
   1 -15   7    0.63    0.04
  -1  15  -7    0.65    0.05
  -7  15  -2    0.00    0.02
  -7  15  -2    0.00    0.02
  -6  15  -3    0.67    0.05
  -6  15  -3    0.65    0.04
  -5  15  -4    0.04    0.02
  -5  15  -4    0.04    0.02
  -4  15  -5    0.25    0.03
  -4  15  -5    0.24    0.03
   3 -15   6    0.03    0.02
  -3  15  -6    0.02    0.02
   2 -15   7    0.05    0.02
  -2  15  -7    0.05    0.03
   1 -15   8    0.01    0.02
  -7  15  -3    0.00    0.02
  -6  15  -4    0.06    0.02
  -6  15  -4    0.06    0.03
  -5  15  -5    0.63    0.05
  -5  15  -5    0.60    0.04
   4 -15   6    0.09    0.03
   4  16   6    0.08    0.03
   5  16   5    2.86    0.12
  -3 -16  -6    0.28    0.04
   3  16   6    0.32    0.03
  -4 -16  -5    0.04    0.03
   4  16   5    0.05    0.02
  -5 -16  -4    0.03    0.03
   5  16   4    0.02    0.02
  -6 -16  -3    0.30    0.04
   6  16   3    0.34    0.04
  -7 -16  -2    0.31    0.04
   7  16   2    0.40    0.04
  -1 -16  -7    0.34    0.05
   1  16   7    0.39    0.03
  -2 -16  -6    0.11    0.03
  -3 -16  -5    0.16    0.03
   3  16   5    0.19    0.03
  -4 -16  -4    0.58    0.05
   4  16   4    0.57    0.04
  -5 -16  -3    2.66    0.12
   5  16   3    2.67    0.11
  -6 -16  -2    0.05    0.03
   6  16   2    0.06    0.02
  -7 -16  -1    0.56    0.05
   7  16   1    0.63    0.04
   0 -16  -7    0.26    0.05
   0  16   7    0.28    0.03
  -1 -16  -6    0.09    0.03
   1  16   6    0.11    0.02
  -2 -16  -5    0.13    0.03
   2  16   5    0.11    0.02
  -3 -16  -4    0.26    0.03
   3  16   4    0.18    0.03
  -4 -16  -3    1.79    0.08
   4  16   3    1.61    0.07
  -5 -16  -2    0.60    0.05
   5  16   2    0.63    0.04
  -6 -16  -1    1.91    0.09
   6  16   1    1.95    0.08
  -7 -16   0    0.73    0.05
   7  16   0    0.78    0.05
  -8 -16   1    0.01    0.03
   8  16  -1    0.01    0.02
   1 -16  -7    0.08    0.04
  -1  16   7    0.12    0.02
   0 -16  -6    0.31    0.04
   0  16   6    0.35    0.03
  -1 -16  -5    0.18    0.03
   1  16   5    0.18    0.02
   1  16   5    0.15    0.02
  -2 -16  -4    0.82    0.05
   2  16   4    0.75    0.04
  -3 -16  -3    1.84    0.09
   3  16   3    1.86    0.08
  -4 -16  -2    4.44    0.17
   4  16   2    4.15    0.15
  -5 -16  -1    1.02    0.06
   5  16   1    0.96    0.05
  -6 -16   0    0.06    0.02
   6  16   0    0.04    0.02
  -7 -16   1    1.35    0.08
   7  16  -1    1.43    0.07
  -8 -16   2   -0.02    0.02
   8  16  -2    0.02    0.02
   2 -16  -7    0.00    0.04
  -2  16   7    0.04    0.02
   1 -16  -6    0.54    0.06
  -1  16   6    0.51    0.03
   0 -16  -5    0.99    0.06
   0  16   5    0.99    0.05
  -1 -16  -4    1.07    0.06
   1  16   4    1.00    0.05
   1  16   4    1.09    0.05
  -2 -16  -3    0.25    0.03
   2  16   3    0.29    0.03
  -3 -16  -2    7.31    0.27
   3  16   2    6.97    0.23
  -4 -16  -1   58.04    1.96
   4  16   1   54.68    1.72
  -5 -16   0    0.02    0.02
   5  16   0   -0.01    0.02
  -6 -16   1    0.00    0.02
   6  16  -1    0.07    0.02
  -7 -16   2    0.06    0.03
   7  16  -2    0.02    0.02
  -8 -16   3    0.12    0.03
   8  16  -3    0.08    0.02
   3 -16  -7    0.03    0.05
  -3  16   7    0.07    0.02
   2 -16  -6    1.92    0.11
  -2  16   6    2.01    0.08
   1 -16  -5    1.01    0.07
  -1  16   5    0.90    0.05
   0 -16  -4    0.41    0.04
   0  16   4    0.25    0.02
   0  16   4    0.38    0.03
  -1 -16  -3    0.24    0.03
   1  16   3    0.25    0.02
   1  16   3    0.28    0.02
  -2 -16  -2    1.22    0.06
   2  16   2    1.26    0.05
  -3 -16  -1    1.05    0.06
   3  16   1    1.10    0.05
  -4 -16   0    0.38    0.04
   4  16   0    0.26    0.03
  -5 -16   1    4.16    0.17
   5  16  -1    4.28    0.15
  -6 -16   2    0.67    0.05
   6  16  -2    0.69    0.04
  -7 -16   3    0.25    0.04
   7  16  -3    0.20    0.03
   4 -16  -7    0.04    0.05
  -4  16   7    0.12    0.02
   3 -16  -6    0.95    0.08
  -3  16   6    1.03    0.05
   2 -16  -5    4.79    0.20
  -2  16   5    4.88    0.16
   1 -16  -4    3.50    0.14
  -1  16   4    3.46    0.12
   0 -16  -3    6.96    0.25
   0  16   3    6.80    0.22
   0  16   3    6.82    0.21
  -1 -16  -2    0.62    0.04
   1  16   2    0.59    0.03
  -2 -16  -1   -0.01    0.01
   2  16   1    0.01    0.01
  -3 -16   0    5.17    0.19
   3  16   0    4.88    0.17
  -4 -16   1    8.86    0.32
   4  16  -1    8.49    0.28
  -5 -16   2    0.92    0.05
   5  16  -2    0.87    0.05
  -6 -16   3    0.24    0.03
   6  16  -3    0.23    0.03
  -7 -16   4    0.08    0.03
   7  16  -4    0.10    0.02
  -4  16   6    0.06    0.02
   3 -16  -5    0.22    0.05
  -3  16   5    0.25    0.03
   2 -16  -4    1.73    0.09
  -2  16   4    1.73    0.07
   1 -16  -3    1.31    0.06
  -1  16   3    1.21    0.05
  -1  16   3    1.26    0.05
   0 -16  -2    0.52    0.03
   0  16   2    0.48    0.03
   0  16   2    0.53    0.03
  -1 -16  -1    0.28    0.02
   1  16   1    0.27    0.02
  -2 -16   0    2.71    0.11
   2  16   0    2.93    0.10
  -3 -16   1   42.24    1.47
   3  16  -1   42.06    1.29
  -4 -16   2    0.57    0.04
   4  16  -2    0.47    0.04
  -5 -16   3    0.03    0.02
   5  16  -3    0.00    0.02
  -6 -16   4    0.41    0.04
   6  16  -4    0.47    0.04
  -5  16   6    0.04    0.02
  -4  16   5    1.63    0.07
  -3  16   4    0.04    0.02
  -2  16   3    0.26    0.03
  -1  16   2    0.01    0.01
  -1  16   2   -0.01    0.01
   0  16   1    1.69    0.06
   0  16   1    1.66    0.06
  -1 -16   0    0.04    0.01
   1  16   0    0.04    0.01
  -2 -16   1    0.06    0.02
   2  16  -1    0.10    0.02
  -3 -16   2    0.22    0.03
  -4 -16   3    0.16    0.03
   4  16  -3    0.15    0.02
  -5 -16   4    0.12    0.03
   5  16  -4    0.12    0.02
   6  16  -5    0.00    0.02
  -5  16   5    0.00    0.02
  -4  16   4    0.34    0.03
  -3  16   3   31.47    0.94
  -2  16   2    4.23    0.14
  -2  16   2    4.41    0.14
  -1  16   1    0.30    0.02
  -1  16   1    0.31    0.02
   0  16   0    0.00    0.01
   0  16   0    0.02    0.01
   1  16  -1    0.31    0.02
   2  16  -2    4.14    0.14
   3  16  -3   30.28    0.93
   4  16  -4    0.33    0.03
   5  16  -5    0.01    0.02
  -6  16   5    0.01    0.02
  -5  16   4    0.12    0.02
  -4  16   3    0.14    0.02
  -3  16   2    0.29    0.03
  -2  16   1    0.07    0.01
  -2  16   1    0.08    0.02
  -1  16   0    0.03    0.01
  -1  16   0    0.05    0.01
   0  16  -1    1.66    0.07
   0  16  -1    1.69    0.06
   1  16  -2    0.00    0.01
   2  16  -3    0.30    0.03
   3  16  -4    0.03    0.02
   4  16  -5    1.55    0.07
   5  16  -6    0.02    0.02
  -6  16   4    0.51    0.04
  -5  16   3    0.03    0.02
  -4  16   2    0.56    0.04
  -3  16   1   36.72    1.20
  -3  16   1   41.81    1.16
  -2  16   0    2.60    0.09
  -2  16   0    2.63    0.09
  -1  16  -1    0.32    0.03
  -1  16  -1    0.31    0.02
   0  16  -2    0.48    0.03
   0  16  -2    0.46    0.03
   1  16  -3    1.25    0.06
   2  16  -4    1.74    0.07
   3  16  -5    0.21    0.03
   4  16  -6    0.05    0.02
  -7  16   4    0.10    0.02
  -6  16   3    0.23    0.03
  -5  16   2    0.84    0.04
  -4  16   1    9.05    0.29
  -4  16   1    8.87    0.28
  -3  16   0    5.13    0.17
  -3  16   0    4.91    0.16
  -2  16  -1    0.02    0.01
  -2  16  -1    0.01    0.01
  -1  16  -2    0.58    0.04
  -1  16  -2    0.63    0.03
   0  16  -3    6.52    0.20
   0  16  -3    6.28    0.21
   1  16  -4    3.20    0.12
   2  16  -5    4.81    0.17
   3  16  -6    1.00    0.05
   4  16  -7    0.12    0.03
  -7  16   3    0.26    0.03
  -6  16   2    0.62    0.04
  -5  16   1    4.08    0.14
  -4  16   0    0.22    0.03
  -4  16   0    0.36    0.03
  -3  16  -1    1.10    0.05
  -3  16  -1    1.08    0.05
  -2  16  -2    1.27    0.05
  -2  16  -2    1.23    0.06
  -1  16  -3    0.23    0.02
  -1  16  -3    0.28    0.03
   0  16  -4    0.39    0.03
   0  16  -4    0.39    0.03
   1  16  -5    0.87    0.05
   2  16  -6    2.00    0.08
   3  16  -7    0.07    0.02
  -7  16   2    0.00    0.02
  -6  16   1    0.00    0.01
  -5  16   0   -0.01    0.01
  -5  16   0   -0.01    0.01
  -4  16  -1   56.07    1.70
  -4  16  -1   55.32    1.65
  -3  16  -2    6.96    0.22
  -3  16  -2    6.90    0.23
  -2  16  -3    0.33    0.03
  -2  16  -3    0.31    0.03
  -1  16  -4    1.04    0.05
  -1  16  -4    0.99    0.05
   0  16  -5    0.95    0.05
   1  16  -6    0.59    0.04
   2  16  -7    0.04    0.02
  -7  16   1    1.40    0.06
  -6  16   0    0.05    0.02
  -5  16  -1    0.98    0.05
  -5  16  -1    1.05    0.06
  -4  16  -2    3.97    0.14
  -4  16  -2    4.11    0.15
  -3  16  -3    1.71    0.08
  -3  16  -3    1.76    0.07
  -2  16  -4    0.66    0.04
  -2  16  -4    0.75    0.04
   1 -16   5    0.13    0.02
  -1  16  -5    0.14    0.02
   0  16  -6    0.31    0.04
   1  16  -7    0.14    0.03
   2  16  -8    0.77    0.05
  -7  16   0    0.78    0.05
  -6  16  -1    1.91    0.08
  -6  16  -1    1.91    0.08
  -5  16  -2    0.55    0.04
  -5  16  -2    0.53    0.04
  -4  16  -3    1.62    0.07
  -4  16  -3    1.58    0.07
  -3  16  -4    0.19    0.03
  -3  16  -4    0.13    0.02
  -2  16  -5    0.10    0.02
  -2  16  -5    0.10    0.02
   1 -16   6    0.13    0.02
  -1  16  -6    0.12    0.03
   0  16  -7    0.26    0.03
  -7  16  -1    0.62    0.04
  -6  16  -2    0.04    0.02
  -6  16  -2    0.05    0.02
  -5  16  -3    2.39    0.09
  -5  16  -3    2.28    0.10
  -4  16  -4    0.49    0.04
  -4  16  -4    0.51    0.04
  -3  16  -5    0.17    0.03
  -3  16  -5    0.16    0.03
   2 -16   6    0.10    0.02
  -2  16  -6    0.07    0.03
   1 -16   7    0.37    0.04
  -1  16  -7    0.32    0.04
  -7  16  -2    0.34    0.03
  -6  16  -3    0.29    0.04
  -6  16  -3    0.28    0.03
  -5  16  -4    0.03    0.02
  -5  16  -4    0.00    0.02
  -4  16  -5    0.03    0.02
  -4  16  -5    0.05    0.02
   3 -16   6    0.24    0.03
  -3  16  -6    0.22    0.03
   2 -16   7    0.00    0.02
  -7  16  -3    0.40    0.04
  -6  16  -4    0.05    0.02
  -3 -17  -6    0.20    0.04
   3  17   6    0.20    0.03
  -4 -17  -5    0.43    0.05
   4  17   5    0.48    0.04
  -5 -17  -4    0.98    0.07
   5  17   4    0.98    0.06
  -6 -17  -3    0.00    0.02
   6  17   3    0.03    0.02
  -2 -17  -6    0.22    0.04
  -3 -17  -5    1.38    0.08
   3  17   5    1.36    0.06
  -4 -17  -4    1.56    0.08
   4  17   4    1.58    0.07
  -5 -17  -3    9.17    0.34
   5  17   3    8.82    0.30
  -6 -17  -2    0.00    0.02
   6  17   2    0.04    0.02
  -7 -17  -1    0.53    0.05
   7  17   1    0.56    0.04
   0 -17  -7   -0.02    0.03
   0  17   7   -0.01    0.02
  -1 -17  -6   -0.01    0.03
  -2 -17  -5    1.32    0.07
   2  17   5    1.24    0.06
  -3 -17  -4    0.30    0.04
   3  17   4    0.30    0.03
  -4 -17  -3    0.04    0.02
   4  17   3    0.06    0.02
  -5 -17  -2    0.79    0.06
   5  17   2    0.74    0.05
  -6 -17  -1    0.74    0.05
   6  17   1    0.73    0.05
  -7 -17   0    0.13    0.03
   7  17   0    0.14    0.03
   1 -17  -7    0.26    0.05
  -1  17   7    0.24    0.03
   0 -17  -6    0.10    0.04
   0  17   6    0.12    0.02
  -1 -17  -5    0.31    0.04
  -2 -17  -4    0.96    0.06
   2  17   4    0.90    0.05
  -3 -17  -3    0.72    0.05
   3  17   3    0.71    0.04
  -4 -17  -2    3.82    0.15
   4  17   2    3.66    0.13
  -5 -17  -1    0.30    0.03
   5  17   1    0.24    0.03
  -6 -17   0    1.12    0.06
   6  17   0    1.14    0.06
  -7 -17   1    1.82    0.09
   7  17  -1    1.84    0.08
   8  17  -2    0.00    0.02
   2 -17  -7    0.27    0.05
  -2  17   7    0.35    0.03
   1 -17  -6    2.36    0.12
  -1  17   6    2.37    0.09
   0 -17  -5    0.53    0.05
   0  17   5    0.57    0.04
  -1 -17  -4    1.99    0.09
   1  17   4    1.82    0.07
  -2 -17  -3    0.51    0.04
   2  17   3    0.56    0.03
  -3 -17  -2    2.51    0.11
   3  17   2    2.62    0.10
  -4 -17  -1    5.26    0.20
   4  17   1    5.08    0.18
  -5 -17   0    0.02    0.02
   5  17   0    0.02    0.02
  -6 -17   1    0.42    0.04
   6  17  -1    0.42    0.04
  -7 -17   2    0.10    0.03
   7  17  -2    0.12    0.02
   8  17  -3    1.22    0.06
   3 -17  -7    0.08    0.05
  -3  17   7    0.13    0.02
   2 -17  -6    1.02    0.07
  -2  17   6    1.02    0.05
   1 -17  -5   -0.02    0.03
  -1  17   5    0.01    0.02
   0 -17  -4    0.06    0.02
   0  17   4    0.04    0.02
   0  17   4    0.02    0.01
  -1 -17  -3    0.23    0.03
  -2 -17  -2    0.65    0.04
   2  17   2    0.65    0.04
  -3 -17  -1    0.09    0.02
   3  17   1    0.12    0.02
  -4 -17   0    5.17    0.20
   4  17   0    5.03    0.17
  -5 -17   1    1.78    0.08
   5  17  -1    1.73    0.07
  -6 -17   2    0.06    0.02
   6  17  -2    0.07    0.02
  -7 -17   3    0.05    0.03
   7  17  -3    0.04    0.02
   3 -17  -6    3.72    0.17
  -3  17   6    3.81    0.13
   2 -17  -5    1.63    0.09
  -2  17   5    1.50    0.06
   1 -17  -4    0.78    0.05
  -1  17   4    0.79    0.04
   0 -17  -3    0.02    0.02
   0  17   3    0.01    0.01
   0  17   3    0.01    0.01
  -1 -17  -2    0.04    0.02
   1  17   2    0.04    0.01
  -2 -17  -1    1.83    0.08
   2  17   1    1.83    0.07
  -3 -17   0    4.90    0.19
   3  17   0    4.89    0.17
  -4 -17   1   10.41    0.38
   4  17  -1   10.47    0.33
  -5 -17   2    0.07    0.02
   5  17  -2    0.06    0.02
  -6 -17   3    0.49    0.04
   6  17  -3    0.44    0.04
  -7 -17   4    0.12    0.03
   7  17  -4    0.12    0.02
  -4  17   6    0.30    0.03
  -3  17   5    0.36    0.03
  -2  17   4    2.65    0.10
  -1  17   3    0.01    0.01
  -1  17   3    0.02    0.01
   0 -17  -2    0.01    0.01
   0  17   2    0.01    0.01
   0  17   2   -0.01    0.01
  -1 -17  -1    0.02    0.01
   1  17   1    0.02    0.01
  -2 -17   0    0.13    0.02
   2  17   0    0.19    0.02
  -3 -17   1    3.99    0.15
   3  17  -1    3.86    0.14
  -4 -17   2    2.69    0.11
   4  17  -2    2.68    0.10
  -5 -17   3    0.01    0.02
   5  17  -3   -0.01    0.02
  -6 -17   4   -0.01    0.02
   6  17  -4    0.01    0.02
  -5  17   6    0.12    0.02
  -4  17   5    0.11    0.02
  -3  17   4    6.34    0.20
  -2  17   3    0.55    0.03
  -1  17   2    0.14    0.02
  -1  17   2    0.15    0.02
   0  17   1    1.78    0.06
   0  17   1    1.77    0.07
   1  17   0    0.91    0.04
   2  17  -1    0.02    0.02
   3  17  -2    1.49    0.06
   4  17  -3    8.01    0.26
   5  17  -4    0.00    0.02
   6  17  -5    0.25    0.03
  -5  17   5    0.44    0.04
  -4  17   4    4.16    0.14
  -3  17   3    0.73    0.04
  -2  17   2    1.59    0.07
  -2  17   2    1.75    0.06
  -1  17   1    0.43    0.03
  -1  17   1    0.45    0.03
   0  17   0   -0.01    0.01
   0  17   0    0.02    0.01
   1  17  -1    0.43    0.03
   2  17  -2    1.52    0.06
   3  17  -3    0.68    0.04
   4  17  -4    3.96    0.14
   5  17  -5    0.37    0.04
  -6  17   5    0.25    0.03
  -5  17   4    0.04    0.02
  -4  17   3    8.12    0.26
  -3  17   2    1.54    0.06
  -2  17   1    0.01    0.01
  -2  17   1   -0.02    0.01
  -1  17   0    0.85    0.04
  -1  17   0    0.88    0.04
   0  17  -1    1.78    0.07
   0  17  -1    1.80    0.06
   1  17  -2    0.12    0.02
   2  17  -3    0.51    0.04
   3  17  -4    6.26    0.21
   4  17  -5    0.13    0.03
   5  17  -6    0.13    0.02
  -6  17   4    0.01    0.02
  -5  17   3    0.00    0.02
  -4  17   2    2.63    0.10
  -3  17   1    3.94    0.13
  -2  17   0    0.14    0.02
  -2  17   0    0.16    0.02
  -1  17  -1    0.01    0.01
  -1  17  -1    0.00    0.01
   0  17  -2    0.01    0.01
   0  17  -2    0.03    0.01
   1  17  -3    0.00    0.01
   2  17  -4    2.63    0.10
   3  17  -5    0.36    0.03
   4  17  -6    0.25    0.03
  -6  17   3    0.47    0.03
  -5  17   2    0.09    0.02
  -4  17   1   10.52    0.33
  -3  17   0    4.77    0.16
  -3  17   0    4.62    0.15
  -2  17  -1    1.89    0.08
  -2  17  -1    1.86    0.07
  -1  17  -2    0.05    0.02
  -1  17  -2    0.03    0.01
   0  17  -3    0.03    0.02
   1  17  -4    0.74    0.04
   2  17  -5    1.66    0.07
   3  17  -6    3.85    0.14
   4  17  -7    0.44    0.04
  -7  17   3    0.03    0.02
  -6  17   2    0.06    0.02
  -5  17   1    1.79    0.07
  -4  17   0    5.11    0.17
  -4  17   0    5.29    0.18
  -3  17  -1    0.10    0.02
  -3  17  -1    0.13    0.02
  -2  17  -2    0.69    0.03
  -2  17  -2    0.63    0.04
  -1  17  -3    0.04    0.02
  -1  17  -3    0.07    0.02
   0  17  -4    0.07    0.02
   1  17  -5    0.03    0.02
   2  17  -6    1.03    0.06
   3  17  -7    0.13    0.03
  -7  17   2    0.07    0.02
  -6  17   1    0.39    0.03
  -5  17   0   -0.03    0.02
  -4  17  -1    5.32    0.18
  -4  17  -1    5.10    0.17
  -3  17  -2    2.51    0.09
  -3  17  -2    2.65    0.10
  -2  17  -3    0.54    0.04
  -2  17  -3    0.53    0.03
  -1  17  -4    1.82    0.07
  -1  17  -4    1.67    0.07
   0  17  -5    0.52    0.04
   1  17  -6    2.27    0.09
   2  17  -7    0.32    0.04
  -7  17   1    1.80    0.08
  -6  17   0    1.12    0.05
  -5  17  -1    0.30    0.04
  -5  17  -1    0.23    0.03
  -4  17  -2    3.60    0.13
  -4  17  -2    3.70    0.13
  -3  17  -3    0.68    0.04
  -3  17  -3    0.71    0.04
  -2  17  -4    0.85    0.04
  -2  17  -4    0.82    0.05
   1 -17   5    0.31    0.03
  -1  17  -5    0.26    0.03
   0  17  -6    0.13    0.03
   1  17  -7    0.23    0.03
  -7  17   0    0.14    0.03
  -6  17  -1    0.74    0.04
  -5  17  -2    0.68    0.04
  -5  17  -2    0.71    0.05
  -4  17  -3    0.02    0.02
  -4  17  -3    0.03    0.02
  -3  17  -4    0.24    0.03
  -3  17  -4    0.27    0.03
  -2  17  -5    1.09    0.06
  -2  17  -5    1.14    0.05
  -1  17  -6    0.00    0.02
   0  17  -7   -0.02    0.02
  -7  17  -1    0.50    0.04
  -6  17  -2    0.02    0.02
  -6  17  -2   -0.02    0.02
  -5  17  -3    7.96    0.26
  -5  17  -3    8.26    0.27
  -4  17  -4    1.39    0.07
  -4  17  -4    1.43    0.06
  -3  17  -5    1.26    0.07
  -3  17  -5    1.25    0.06
   2 -17   6    0.20    0.03
  -2  17  -6    0.22    0.03
  -6  17  -3    0.00    0.02
  -6  17  -3    0.00    0.02
  -5  17  -4    0.89    0.06
  -5  17  -4    0.88    0.05
  -4  17  -5    0.43    0.04
  -4  17  -5    0.44    0.05
   3 -17   6    0.23    0.03
   2 -17   7    0.01    0.02
   3  18   6    0.24    0.03
   4  18   5    0.65    0.05
  -5 -18  -4    0.03    0.03
  -2 -18  -6    1.20    0.08
  -3 -18  -5    0.17    0.03
   3  18   5    0.15    0.03
  -4 -18  -4    0.31    0.04
   4  18   4    0.34    0.04
  -5 -18  -3    1.75    0.09
   5  18   3    1.80    0.08
  -6 -18  -2    0.18    0.03
   6  18   2    0.18    0.03
   0 -18  -7    0.00    0.03
   0  18   7   -0.01    0.02
  -1 -18  -6    0.47    0.05
  -2 -18  -5   -0.04    0.02
   2  18   5    0.00    0.02
  -3 -18  -4    0.61    0.05
   3  18   4    0.65    0.04
  -4 -18  -3    0.10    0.03
   4  18   3    0.11    0.02
  -5 -18  -2    0.11    0.03
   5  18   2    0.08    0.02
  -6 -18  -1    0.00    0.02
   6  18   1    0.01    0.02
  -7 -18   0    0.37    0.04
   7  18   0    0.36    0.04
   1 -18  -7    0.18    0.05
  -1  18   7    0.23    0.03
   0 -18  -6   -0.05    0.02
   0  18   6   -0.01    0.02
  -1 -18  -5    0.16    0.03
  -2 -18  -4    0.06    0.03
   2  18   4    0.04    0.02
  -3 -18  -3    0.08    0.03
   3  18   3    0.05    0.02
  -4 -18  -2    0.26    0.03
   4  18   2    0.25    0.03
  -5 -18  -1    1.77    0.09
   5  18   1    1.72    0.07
  -6 -18   0    0.49    0.04
   6  18   0    0.52    0.04
  -7 -18   1    0.31    0.04
   7  18  -1    0.34    0.04
   2 -18  -7    0.31    0.05
  -2  18   7    0.35    0.04
   1 -18  -6    0.05    0.04
  -1  18   6    0.05    0.02
   0 -18  -5    0.02    0.03
   0  18   5    0.01    0.02
  -1 -18  -4    6.00    0.22
   1  18   4    5.43    0.19
  -2 -18  -3    0.00    0.02
   2  18   3   -0.01    0.01
  -3 -18  -2    0.01    0.02
   3  18   2    0.01    0.02
  -4 -18  -1    0.27    0.04
   4  18   1    0.19    0.03
  -5 -18   0    0.27    0.03
   5  18   0    0.22    0.03
  -6 -18   1    0.00    0.02
   6  18  -1    0.00    0.02
  -7 -18   2    0.42    0.04
   7  18  -2    0.46    0.04
   2 -18  -6    3.96    0.17
  -2  18   6    3.83    0.13
   1 -18  -5    0.28    0.04
  -1  18   5    0.26    0.03
   0 -18  -4    0.56    0.05
   0  18   4    0.60    0.04
  -1 -18  -3    0.08    0.02
   1  18   3    0.04    0.02
  -2 -18  -2   -0.01    0.02
   2  18   2   -0.01    0.01
  -3 -18  -1    2.00    0.09
   3  18   1    1.92    0.08
  -4 -18   0    1.46    0.07
   4  18   0    1.48    0.06
  -5 -18   1    1.63    0.08
   5  18  -1    1.63    0.07
  -6 -18   2    0.03    0.02
   6  18  -2    0.02    0.02
  -7 -18   3    0.75    0.06
   7  18  -3    0.72    0.05
  -3  18   6    0.06    0.02
  -2  18   5    1.31    0.06
  -1  18   4    0.00    0.02
   0 -18  -3    4.39    0.17
   0  18   3    4.18    0.14
   0  18   3    4.31    0.14
  -1 -18  -2    4.53    0.17
   1  18   2    4.22    0.15
  -2 -18  -1    0.62    0.04
   2  18   1    0.65    0.04
  -3 -18   0    3.00    0.12
   3  18   0    2.93    0.11
  -4 -18   1    2.47    0.11
   4  18  -1    2.42    0.09
  -5 -18   2    0.04    0.02
   5  18  -2    0.01    0.02
  -6 -18   3    0.62    0.05
   6  18  -3    0.64    0.04
  -7 -18   4    0.00    0.03
   7  18  -4    0.02    0.02
  -4  18   6    0.03    0.02
  -3  18   5    0.67    0.04
  -2  18   4    0.02    0.02
  -1  18   3    0.22    0.02
  -1  18   3    0.19    0.02
   0  18   2    7.11    0.23
   0  18   2    7.50    0.23
   1  18   1    0.28    0.03
   2  18   0    0.49    0.03
   3  18  -1    1.27    0.06
   4  18  -2    4.21    0.15
   5  18  -3   -0.01    0.02
   6  18  -4    0.01    0.02
  -4  18   5    0.84    0.05
  -3  18   4   11.68    0.36
  -2  18   3    7.07    0.22
  -1  18   2    1.22    0.05
  -1  18   2    1.27    0.05
   0  18   1    0.01    0.01
   1  18   0    4.48    0.15
   2  18  -1    0.50    0.03
   3  18  -2    0.12    0.02
   4  18  -3    0.04    0.02
   5  18  -4    0.46    0.04
   6  18  -5    0.50    0.04
  -5  18   5    0.65    0.04
  -4  18   4    0.12    0.02
  -3  18   3    0.21    0.02
  -2  18   2    2.55    0.10
  -2  18   2    2.92    0.10
  -1  18   1    1.45    0.06
  -1  18   1    1.46    0.06
   0  18   0   15.23    0.47
   1  18  -1    1.40    0.06
   2  18  -2    2.66    0.10
   3  18  -3    0.19    0.03
   4  18  -4    0.07    0.02
   5  18  -5    0.68    0.05
  -5  18   4    0.47    0.04
  -4  18   3    0.08    0.02
  -3  18   2    0.17    0.02
  -2  18   1    0.54    0.03
  -2  18   1    0.47    0.03
  -1  18   0    4.29    0.15
  -1  18   0    4.33    0.14
   0  18  -1    0.01    0.01
   1  18  -2    1.18    0.06
   2  18  -3    6.50    0.22
   3  18  -4   10.63    0.34
   4  18  -5    0.72    0.05
   5  18  -6    0.03    0.02
  -6  18   4    0.02    0.02
  -5  18   3    0.01    0.02
  -4  18   2    4.57    0.15
  -3  18   1    1.25    0.05
  -2  18   0    0.44    0.03
  -2  18   0    0.48    0.03
  -1  18  -1    0.34    0.02
  -1  18  -1    0.30    0.03
   0  18  -2    6.82    0.22
   1  18  -3    0.22    0.03
   2  18  -4    0.06    0.02
   3  18  -5    0.75    0.05
   4  18  -6    0.01    0.02
  -6  18   3    0.68    0.04
  -5  18   2   -0.01    0.02
  -4  18   1    2.49    0.09
  -3  18   0    2.92    0.11
  -3  18   0    2.85    0.10
  -2  18  -1    0.63    0.03
  -2  18  -1    0.61    0.04
  -1  18  -2    4.11    0.15
  -1  18  -2    4.28    0.14
   0  18  -3    3.93    0.14
   1  18  -4    0.01    0.02
   2  18  -5    1.35    0.06
   3  18  -6    0.05    0.02
   4  18  -7    0.00    0.02
  -6  18   2    0.01    0.02
  -5  18   1    1.62    0.07
  -4  18   0    1.48    0.07
  -4  18   0    1.49    0.06
  -3  18  -1    1.94    0.08
  -3  18  -1    1.86    0.07
  -2  18  -2    0.00    0.01
  -2  18  -2   -0.01    0.02
  -1  18  -3    0.08    0.02
  -1  18  -3    0.05    0.02
   0  18  -4    0.50    0.04
   1  18  -5    0.24    0.03
   2  18  -6    3.89    0.14
   3  18  -7    0.25    0.03
  -7  18   2    0.41    0.04
  -6  18   1   -0.01    0.02
  -5  18   0    0.23    0.03
  -4  18  -1    0.31    0.04
  -4  18  -1    0.21    0.03
  -3  18  -2    0.03    0.02
  -3  18  -2    0.01    0.02
  -2  18  -3   -0.01    0.01
  -2  18  -3    0.00    0.02
  -1  18  -4    5.38    0.17
  -1  18  -4    5.26    0.18
   0  18  -5    0.02    0.02
   1  18  -6    0.08    0.03
   2  18  -7    0.33    0.04
  -7  18   1    0.34    0.03
  -6  18   0    0.54    0.04
  -5  18  -1    1.73    0.08
  -5  18  -1    1.65    0.07
  -4  18  -2    0.26    0.03
  -4  18  -2    0.22    0.03
  -3  18  -3    0.09    0.02
  -3  18  -3    0.06    0.02
  -2  18  -4    0.07    0.02
  -2  18  -4    0.07    0.02
  -1  18  -5    0.17    0.03
   0  18  -6   -0.01    0.02
  -6  18  -1    0.01    0.02
  -5  18  -2    0.07    0.02
  -5  18  -2    0.09    0.03
  -4  18  -3    0.11    0.03
  -4  18  -3    0.13    0.02
  -3  18  -4    0.59    0.04
  -3  18  -4    0.61    0.05
  -2  18  -5   -0.01    0.02
  -2  18  -5    0.03    0.02
  -1  18  -6    0.47    0.04
  -6  18  -2    0.15    0.03
  -6  18  -2    0.16    0.03
  -5  18  -3    1.59    0.07
  -5  18  -3    1.59    0.08
  -4  18  -4    0.35    0.04
  -4  18  -4    0.33    0.03
  -3  18  -5    0.19    0.03
  -3  18  -5    0.18    0.03
   2 -18   6    1.04    0.06
  -6  18  -3    0.48    0.05
  -5  18  -4    0.03    0.02
  -4  18  -5    0.64    0.04
   3 -18   6    0.22    0.03
  -3 -19  -5    0.31    0.04
   3  19   5    0.32    0.03
  -4 -19  -4    3.35    0.14
   4  19   4    3.17    0.12
  -5 -19  -3    0.04    0.03
   5  19   3    0.04    0.02
  -6 -19  -2    0.24    0.04
  -1 -19  -6    0.39    0.05
  -2 -19  -5    0.24    0.04
   2  19   5    0.28    0.03
  -3 -19  -4   -0.01    0.02
   3  19   4    0.03    0.02
  -4 -19  -3    2.14    0.10
   4  19   3    2.15    0.09
  -5 -19  -2    3.34    0.14
   5  19   2    3.38    0.13
  -6 -19  -1    0.14    0.03
   6  19   1    0.18    0.03
   1 -19  -7    0.01    0.04
  -1  19   7    0.01    0.02
   0 -19  -6    0.02    0.03
  -1 -19  -5    0.81    0.06
  -2 -19  -4    0.20    0.03
   2  19   4    0.21    0.03
  -3 -19  -3    0.00    0.02
   3  19   3    0.02    0.02
  -4 -19  -2    0.39    0.04
   4  19   2    0.35    0.03
  -5 -19  -1    1.16    0.07
   5  19   1    1.17    0.06
  -6 -19   0    0.04    0.02
   6  19   0    0.03    0.02
  -7 -19   1    2.15    0.11
   1 -19  -6    0.42    0.05
  -1  19   6    0.45    0.04
   0 -19  -5    0.43    0.05
  -1 -19  -4    0.48    0.04
   1  19   4    0.41    0.03
  -2 -19  -3    0.22    0.03
   2  19   3    0.23    0.02
  -3 -19  -2    0.74    0.05
   3  19   2    0.69    0.04
  -4 -19  -1    0.23    0.03
   4  19   1    0.24    0.03
  -5 -19   0    0.52    0.04
   5  19   0    0.49    0.04
  -6 -19   1    0.11    0.03
   6  19  -1    0.09    0.02
  -7 -19   2    1.16    0.07
  -2  19   6    0.61    0.04
  -1  19   5    0.06    0.02
   0 -19  -4    0.04    0.02
  -1 -19  -3    1.58    0.07
   1  19   3    1.42    0.06
  -2 -19  -2    1.52    0.07
   2  19   2    1.38    0.06
  -3 -19  -1   -0.01    0.02
   3  19   1    0.01    0.02
  -4 -19   0    1.61    0.08
   4  19   0    1.72    0.07
  -5 -19   1    1.21    0.07
   5  19  -1    1.22    0.06
  -6 -19   2    0.01    0.02
   6  19  -2    0.00    0.02
  -7 -19   3    6.76    0.27
  -3  19   6    0.32    0.03
  -2  19   5    0.31    0.03
  -1  19   4    0.03    0.02
   0  19   3    0.00    0.02
   1  19   2    1.65    0.07
   2  19   1    0.05    0.02
   3  19   0    0.69    0.04
   4  19  -1    0.19    0.03
   5  19  -2    0.13    0.02
   6  19  -3    0.42    0.04
  -3  19   5    1.70    0.07
  -2  19   4    0.87    0.05
  -1  19   3    1.45    0.06
   0  19   2    1.16    0.05
   1  19   1    0.19    0.02
   2  19   0    0.02    0.02
   3  19  -1    2.45    0.09
   4  19  -2    0.07    0.02
   5  19  -3    2.07    0.09
   6  19  -4    0.05    0.02
  -4  19   5    0.13    0.02
  -3  19   4    0.61    0.04
  -2  19   3    0.12    0.02
  -1  19   2    0.80    0.04
  -1  19   2    0.77    0.04
   0  19   1    2.76    0.10
   1  19   0    0.03    0.02
   2  19  -1    3.38    0.12
   3  19  -2    0.42    0.04
   4  19  -3    0.33    0.03
   5  19  -4    0.05    0.02
   6  19  -5    3.18    0.12
  -5  19   5    0.04    0.02
  -4  19   4    0.44    0.04
  -3  19   3    0.43    0.03
  -2  19   2    0.48    0.03
  -1  19   1    1.22    0.05
  -1  19   1    1.16    0.05
   0  19   0    0.05    0.02
   1  19  -1    1.18    0.06
   2  19  -2    0.86    0.05
   3  19  -3    0.35    0.03
   4  19  -4    0.36    0.04
   5  19  -5    0.04    0.02
  -5  19   4    0.08    0.02
  -4  19   3    0.37    0.03
  -3  19   2    0.47    0.03
  -2  19   1    3.86    0.13
  -2  19   1    3.74    0.13
  -1  19   0    0.03    0.02
  -1  19   0    0.01    0.01
   0  19  -1    2.77    0.10
   1  19  -2    0.76    0.04
   2  19  -3    0.11    0.02
   3  19  -4    0.58    0.04
   4  19  -5    0.12    0.03
  -5  19   3    2.09    0.08
  -4  19   2    0.06    0.02
  -3  19   1    2.65    0.09
  -2  19   0   -0.02    0.01
  -2  19   0    0.01    0.01
  -1  19  -1    0.19    0.02
  -1  19  -1    0.19    0.02
   0  19  -2    1.08    0.05
   1  19  -3    1.30    0.06
   2  19  -4    0.79    0.05
   3  19  -5    1.61    0.07
   4  19  -6    0.27    0.03
  -6  19   3    0.47    0.04
  -5  19   2    0.11    0.02
  -4  19   1    0.19    0.02
  -3  19   0    0.73    0.04
  -3  19   0    0.73    0.04
  -2  19  -1    0.03    0.01
  -2  19  -1    0.03    0.02
  -1  19  -2    1.59    0.07
  -1  19  -2    1.62    0.06
   0  19  -3    0.03    0.02
   1  19  -4    0.02    0.02
   2  19  -5    0.34    0.04
   3  19  -6    0.30    0.04
  -6  19   2    0.03    0.02
  -5  19   1    1.12    0.05
  -4  19   0    1.74    0.07
  -4  19   0    1.71    0.07
  -3  19  -1    0.00    0.02
  -3  19  -1    0.00    0.01
  -2  19  -2    1.36    0.06
  -2  19  -2    1.31    0.06
  -1  19  -3    1.43    0.07
   0  19  -4    0.07    0.02
   1  19  -5    0.07    0.02
   2  19  -6    0.54    0.05
  -6  19   1    0.08    0.02
  -5  19   0    0.49    0.04
  -4  19  -1    0.23    0.03
  -4  19  -1    0.27    0.03
  -3  19  -2    0.69    0.04
  -3  19  -2    0.72    0.04
  -2  19  -3    0.20    0.02
  -2  19  -3    0.22    0.03
  -1  19  -4    0.42    0.04
   0  19  -5    0.36    0.04
   1  19  -6    0.46    0.04
  -6  19   0    0.03    0.02
  -5  19  -1    1.10    0.05
  -5  19  -1    1.21    0.06
  -4  19  -2    0.31    0.04
  -4  19  -2    0.35    0.03
  -3  19  -3    0.06    0.02
  -3  19  -3    0.01    0.02
  -2  19  -4    0.22    0.03
  -2  19  -4    0.21    0.02
  -1  19  -5    0.66    0.05
   0  19  -6    0.05    0.02
  -6  19  -1    0.16    0.03
  -5  19  -2    3.17    0.12
  -5  19  -2    3.40    0.13
  -4  19  -3    1.89    0.09
  -4  19  -3    1.99    0.08
  -3  19  -4    0.01    0.02
  -3  19  -4   -0.01    0.02
  -2  19  -5    0.18    0.03
  -2  19  -5    0.23    0.03
  -6  19  -2    0.20    0.03
  -5  19  -3    0.03    0.03
  -5  19  -3    0.03    0.02
  -4  19  -4    2.81    0.12
  -4  19  -4    2.80    0.11
  -3  19  -5    0.31    0.03
   3  20   5    0.02    0.02
  -4 -20  -4    0.11    0.03
  -5 -20  -3    0.00    0.03
  -1 -20  -6    0.02    0.03
  -2 -20  -5    0.01    0.03
  -3 -20  -4    0.01    0.03
   3  20   4    0.03    0.02
  -4 -20  -3    1.17    0.07
   4  20   3    1.00    0.05
  -5 -20  -2    0.39    0.04
   5  20   2    0.33    0.03
  -6 -20  -1    0.12    0.03
   0 -20  -6    0.52    0.05
  -1 -20  -5    0.04    0.03
  -2 -20  -4   -0.01    0.02
   2  20   4    0.00    0.02
  -3 -20  -3    0.01    0.02
   3  20   3    0.04    0.02
  -4 -20  -2    0.51    0.05
   4  20   2    0.50    0.04
  -5 -20  -1    0.35    0.04
   5  20   1    0.35    0.04
  -6 -20   0    0.03    0.03
  -1  20   6    0.21    0.03
  -1 -20  -4    1.71    0.08
   1  20   4    1.49    0.07
  -2 -20  -3   -0.01    0.02
   2  20   3    0.00    0.02
  -3 -20  -2    0.02    0.02
   3  20   2    0.02    0.02
  -4 -20  -1    0.03    0.02
   4  20   1    0.04    0.02
  -5 -20   0    0.06    0.02
   5  20   0    0.07    0.02
  -6 -20   1    0.47    0.05
   6  20  -1    0.48    0.04
  -2  20   6    0.45    0.04
  -1  20   5    1.30    0.06
   1  20   3    1.82    0.07
   2  20   2    1.08    0.05
   3  20   1    0.03    0.02
   4  20   0    0.53    0.04
   5  20  -1    0.06    0.02
   6  20  -2    0.50    0.04
  -2  20   5    2.36    0.09
  -1  20   4    5.61    0.18
   0  20   3    0.49    0.03
   1  20   2    0.41    0.03
   2  20   1    0.10    0.02
   3  20   0    0.12    0.02
   4  20  -1    1.19    0.06
   5  20  -2    1.05    0.06
   6  20  -3    0.03    0.02
  -3  20   5    0.20    0.03
  -2  20   4    0.01    0.02
  -1  20   3    0.02    0.02
   0  20   2    8.06    0.26
   1  20   1    0.01    0.02
   2  20   0    1.70    0.07
   3  20  -1    0.39    0.03
   4  20  -2    0.39    0.04
   5  20  -3    0.04    0.02
  -4  20   5    0.04    0.02
  -3  20   4    0.13    0.02
  -2  20   3    0.07    0.02
  -1  20   2    0.10    0.02
  -1  20   2    0.12    0.02
   0  20   1    2.34    0.09
   1  20   0    0.65    0.04
   2  20  -1    0.10    0.02
   3  20  -2    0.11    0.02
   4  20  -3    0.15    0.02
   5  20  -4    0.54    0.04
  -4  20   4    0.18    0.03
  -3  20   3    1.47    0.06
  -2  20   2    3.88    0.13
  -1  20   1    0.05    0.02
   0  20   0    1.03    0.05
   1  20  -1    0.03    0.02
   2  20  -2    3.59    0.13
   3  20  -3    1.33    0.06
   4  20  -4    0.12    0.02
  -5  20   4    0.58    0.04
  -4  20   3    0.18    0.02
  -3  20   2    0.14    0.02
  -2  20   1    0.10    0.02
  -2  20   1    0.11    0.02
  -1  20   0    0.67    0.04
   0  20  -1    2.34    0.09
   1  20  -2    0.08    0.02
   2  20  -3    0.02    0.02
   3  20  -4    0.11    0.03
   4  20  -5    0.03    0.02
  -5  20   3    0.06    0.02
  -4  20   2    0.50    0.04
  -3  20   1    0.42    0.03
  -2  20   0    1.85    0.07
  -2  20   0    1.71    0.07
  -1  20  -1    0.02    0.02
   0  20  -2    7.79    0.26
   1  20  -3    0.00    0.02
   2  20  -4    0.01    0.02
   3  20  -5    0.18    0.03
  -5  20   2    1.06    0.05
  -4  20   1    1.23    0.05
  -3  20   0    0.14    0.02
  -3  20   0    0.13    0.02
  -2  20  -1    0.11    0.02
  -2  20  -1    0.11    0.02
  -1  20  -2    0.48    0.04
   0  20  -3    0.44    0.04
   1  20  -4    4.96    0.17
   2  20  -5    2.30    0.10
  -6  20   2    0.44    0.04
  -5  20   1    0.05    0.02
  -4  20   0    0.51    0.03
  -3  20  -1    0.02    0.02
  -3  20  -1    0.01    0.01
  -2  20  -2    1.06    0.05
  -2  20  -2    1.10    0.06
  -1  20  -3    1.78    0.08
   0  20  -4    0.87    0.05
   1  20  -5    1.24    0.07
  -6  20   1    0.54    0.04
  -5  20   0    0.05    0.02
  -4  20  -1    0.05    0.02
  -4  20  -1    0.02    0.02
  -3  20  -2    0.02    0.01
  -3  20  -2    0.00    0.02
  -2  20  -3    0.00    0.02
  -2  20  -3    0.00    0.01
  -1  20  -4    1.48    0.07
   0  20  -5    0.00    0.02
  -6  20   0    0.02    0.02
  -5  20  -1    0.34    0.03
  -4  20  -2    0.44    0.04
  -4  20  -2    0.46    0.03
  -3  20  -3    0.01    0.02
  -3  20  -3    0.06    0.02
  -2  20  -4   -0.01    0.02
  -2  20  -4    0.01    0.02
  -1  20  -5    0.04    0.02
  -5  20  -2    0.30    0.03
  -5  20  -2    0.29    0.04
  -4  20  -3    1.05    0.05
  -4  20  -3    0.95    0.06
  -3  20  -4    0.02    0.02
  -3  20  -4    0.01    0.02
  -5  20  -3    0.01    0.02
  -4  20  -4    0.08    0.02
  -3  20  -5    0.00    0.02
  -2 -21  -5   -0.02    0.03
  -3 -21  -4    0.73    0.06
   3  21   4    0.60    0.04
  -4 -21  -3    0.19    0.04
  -5 -21  -2    0.32    0.04
  -2 -21  -4    0.12    0.03
   2  21   4    0.12    0.02
  -3 -21  -3    0.07    0.03
   3  21   3    0.05    0.02
  -4 -21  -2    0.16    0.03
   4  21   2    0.08    0.02
  -5 -21  -1    0.06    0.03
  -6 -21   0    0.38    0.04
   2  21   3   -0.01    0.02
   3  21   2    0.51    0.04
   4  21   1    0.95    0.05
   5  21   0    0.03    0.02
  -2  21   6    0.01    0.02
   1  21   3    0.59    0.04
   2  21   2    0.04    0.02
   3  21   1   -0.01    0.02
   4  21   0    0.43    0.04
   5  21  -1    0.52    0.04
  -2  21   5    0.03    0.02
   0  21   3    0.04    0.02
   1  21   2    0.29    0.03
   2  21   1    0.01    0.02
   3  21   0    0.03    0.02
   4  21  -1   -0.02    0.02
   5  21  -2    0.02    0.02
  -3  21   5    0.77    0.05
  -2  21   4   -0.01    0.02
   0  21   2    2.56    0.10
   1  21   1    0.61    0.04
   2  21   0    0.62    0.04
   3  21  -1    0.92    0.05
   4  21  -2    0.03    0.02
   5  21  -3    0.18    0.03
  -3  21   4    0.34    0.03
  -2  21   3    0.40    0.03
  -1  21   2    0.35    0.03
   0  21   1    0.02    0.02
   1  21   0    0.86    0.05
   2  21  -1    0.14    0.02
   3  21  -2    0.27    0.03
   4  21  -3    0.00    0.02
  -4  21   4    0.09    0.02
  -3  21   3    0.41    0.03
  -2  21   2    0.08    0.02
  -1  21   1    0.41    0.03
   0  21   0    0.04    0.02
   1  21  -1    0.40    0.03
   2  21  -2    0.08    0.02
   3  21  -3    0.35    0.04
   4  21  -4    0.06    0.02
  -4  21   3   -0.01    0.02
  -3  21   2    0.28    0.03
  -2  21   1    0.17    0.02
  -2  21   1    0.16    0.02
  -1  21   0    0.96    0.05
   0  21  -1    0.02    0.02
   1  21  -2    0.30    0.03
   2  21  -3    0.33    0.03
   3  21  -4    0.30    0.03
  -5  21   3    0.20    0.03
  -4  21   2    0.04    0.02
  -3  21   1    1.02    0.05
  -2  21   0    0.68    0.04
  -2  21   0    0.69    0.04
  -1  21  -1    0.63    0.04
   0  21  -2    2.46    0.10
   1  21  -3    0.72    0.05
   2  21  -4    0.00    0.02
  -5  21   2    0.03    0.02
  -4  21   1    0.01    0.02
  -3  21   0    0.05    0.02
  -3  21   0    0.05    0.02
  -2  21  -1    0.00    0.02
  -2  21  -1   -0.01    0.01
  -1  21  -2    0.32    0.03
   0  21  -3    0.03    0.02
   1  21  -4    0.03    0.02
   2  21  -5    0.02    0.02
  -5  21   1    0.54    0.04
  -4  21   0    0.43    0.03
  -3  21  -1   -0.01    0.02
  -3  21  -1    0.00    0.01
  -2  21  -2    0.07    0.02
  -1  21  -3    0.57    0.04
   0  21  -4    0.13    0.03
   1  21  -5    0.05    0.02
  -5  21   0    0.06    0.02
  -4  21  -1    0.97    0.05
  -4  21  -1    0.93    0.06
  -3  21  -2    0.49    0.04
  -3  21  -2    0.53    0.04
  -2  21  -3    0.00    0.02
  -1  21  -4    1.03    0.06
  -5  21  -1    0.04    0.02
  -4  21  -2    0.05    0.02
  -4  21  -2    0.05    0.02
  -3  21  -3    0.06    0.02
  -3  21  -3    0.04    0.02
  -2  21  -4    0.12    0.03
  -5  21  -2    0.32    0.04
  -4  21  -3    0.16    0.03
  -4  21  -3    0.20    0.03
  -3  21  -4    0.58    0.04
  -3 -22  -4    0.53    0.05
  -4 -22  -3   -0.01    0.03
   2  22   4    0.05    0.02
   3  22   3    0.97    0.05
   2  22   3    0.14    0.02
   3  22   2    0.07    0.02
   4  22   1    0.38    0.04
   1  22   3    0.06    0.02
   2  22   2    0.70    0.04
   3  22   1    0.02    0.02
   4  22   0    1.36    0.06
   1  22   2    1.58    0.07
   2  22   1    0.89    0.05
   3  22   0    0.21    0.03
   4  22  -1    0.07    0.02
  -2  22   4    0.09    0.02
   0  22   2    0.38    0.03
   1  22   1    0.42    0.03
   2  22   0    0.68    0.04
   3  22  -1    0.57    0.04
   4  22  -2    0.08    0.02
  -3  22   4    0.29    0.03
  -1  22   2    0.12    0.02
   0  22   1    0.07    0.02
   1  22   0    0.28    0.03
   2  22  -1    0.66    0.04
   3  22  -2    2.83    0.11
  -3  22   3    0.00    0.02
  -1  22   1    1.32    0.06
   0  22   0    5.77    0.20
   1  22  -1    1.27    0.06
   2  22  -2    0.01    0.02
   3  22  -3    0.02    0.02
  -4  22   3    0.02    0.02
  -3  22   2    3.02    0.11
  -2  22   1    0.73    0.04
  -1  22   0    0.33    0.03
   0  22  -1    0.07    0.02
   1  22  -2    0.08    0.02
   2  22  -3    0.02    0.02
  -4  22   2    0.08    0.02
  -3  22   1    0.64    0.04
  -2  22   0    0.70    0.04
  -1  22  -1    0.43    0.04
   0  22  -2    0.37    0.04
   1  22  -3    0.77    0.05
   2  22  -4    0.11    0.03
  -5  22   2    0.14    0.02
  -4  22   1    0.07    0.02
  -3  22   0    0.20    0.03
  -3  22   0    0.22    0.03
  -2  22  -1    0.82    0.05
  -1  22  -2    1.56    0.07
   0  22  -3    0.19    0.03
   1  22  -4   -0.01    0.02
  -5  22   1    0.18    0.03
  -4  22   0    1.48    0.07
  -3  22  -1   -0.01    0.02
  -3  22  -1    0.04    0.02
  -2  22  -2    0.73    0.05
  -1  22  -3    0.09    0.02
   0  22  -4    0.04    0.02
  -5  22   0    0.28    0.03
  -4  22  -1    0.37    0.03
  -4  22  -1    0.43    0.04
  -3  22  -2    0.06    0.02
  -3  22  -2    0.03    0.02
  -2  22  -3    0.16    0.03
  -4  22  -2    0.62    0.04
  -4  22  -2    0.55    0.05
  -3  22  -3    0.89    0.06
  -3  22  -3    0.97    0.05
   2  23   3    0.00    0.02
   1  23   3    0.69    0.04
   2  23   2    0.32    0.03
   3  23   1    0.08    0.02
   1  23   2    0.64    0.04
   2  23   1    0.12    0.02
   3  23   0    0.81    0.05
   0  23   2    0.02    0.02
   1  23   1    0.51    0.04
   2  23   0    0.03    0.02
   3  23  -1    0.08    0.02
  -3  23   4   -0.02    0.02
   0  23   1    0.02    0.02
   1  23   0    0.01    0.02
   2  23  -1    0.27    0.03
   3  23  -2    0.23    0.03
  -3  23   3    0.91    0.05
  -1  23   1    0.04    0.02
   0  23   0    0.02    0.02
   1  23  -1    0.06    0.02
   2  23  -2    0.13    0.03
  -4  23   3    0.04    0.02
  -3  23   2    0.26    0.03
  -1  23   0    0.04    0.02
   0  23  -1    0.02    0.02
   1  23  -2    0.19    0.03
  -4  23   2    0.02    0.02
  -3  23   1    0.12    0.02
  -2  23   0    0.01    0.02
  -1  23  -1    0.52    0.04
   0  23  -2    0.05    0.02
   1  23  -3    0.75    0.05
  -4  23   1    0.63    0.04
  -3  23   0    0.87    0.05
  -3  23   0    0.84    0.05
  -2  23  -1    0.16    0.03
  -1  23  -2    0.64    0.05
   0  23  -3    0.37    0.04
  -4  23   0    0.36    0.03
  -3  23  -1    0.10    0.03
  -2  23  -2    0.22    0.03
  -1  23  -3    0.64    0.05
  -4  23  -1    0.05    0.02
  -4  23  -1    0.07    0.02
  -3  23  -2    0.14    0.03
   1  24   3    0.81    0.05
   2  24   2    0.24    0.03
   1  24   2    0.03    0.02
   2  24   1    0.01    0.02
   0  24   2    0.02    0.02
   1  24   1    0.11    0.02
   2  24   0    0.27    0.03
   0  24   1    0.27    0.03
   1  24   0    0.23    0.03
  -1  24   1    0.05    0.02
   0  24   0    0.31    0.03
   1  24  -1    0.03    0.02
  -1  24   0    0.20    0.03
   0  24  -1    0.22    0.03
  -2  24   0    0.25    0.03
  -1  24  -1    0.13    0.03
   0  24  -2    0.00    0.02
  -4  24   1    0.40    0.04
  -2  24  -1    0.00    0.02
  -1  24  -2    0.05    0.02
  -4  24   0    0.05    0.02
  -3  24  -1    0.19    0.03
   0  25   1    0.24    0.03
  -1  25   1    0.16    0.03
   0  25   0    0.00    0.02
  -1  25   0    0.02    0.02
  -2  25   0    0.18    0.03
   0   0   0    0.00    0.00
;
_shelx_hkl_checksum     49426
_shelx_res_file
;
    b.res created by SHELXL-2014/7
TITL B in P2(1)/c
CELL 0.71073 8.6393 20.0446 8.1165 90 101.326 90
ZERR 4 0.0081 0.012 0.0049 0 0.005 0
LATT 1
SYMM -X,0.5+Y,0.5-Z
SFAC C H N O
UNIT 52 52 12 24
L.S. 4
PLAN  20
TEMP 23
BOND $h
fmap 2
acta
REM <olex2.extras>
REM <HklSrc "%.\\b.hkl">
REM </olex2.extras>
WGHT    0.060500    0.430600
FVAR       0.17407
O2    4    0.118537    0.303395    0.047328    11.00000    0.03429    0.05684 =
         0.05078   -0.00124    0.00657   -0.00541
AFIX 147
H2    2    0.085599    0.300914   -0.054359    11.00000   -1.50000
AFIX   0
C3    1   -0.032524    0.518942    0.255497    11.00000    0.04001    0.03907 =
         0.04446   -0.00137    0.00397    0.00173
AFIX  43
H3    2   -0.043219    0.564394    0.233156    11.00000   -1.20000
AFIX   0
C4    1    0.100319    0.484315    0.232860    11.00000    0.03560    0.03872 =
         0.04134   -0.00158    0.00529   -0.00434
C5    1    0.405489    0.303357    0.080262    11.00000    0.03400    0.04113 =
         0.03951   -0.00122    0.00637   -0.00079
C6    1    0.123666    0.416366    0.269009    11.00000    0.04031    0.03946 =
         0.03765   -0.00194    0.00621    0.00098
C7    1   -0.148313    0.483572    0.312352    11.00000    0.03797    0.05127 =
         0.04118   -0.00719    0.00752    0.00238
N8    3   -0.292712    0.519168    0.332731    11.00000    0.04282    0.07169 =
         0.05588   -0.00744    0.01343    0.00629
N9    3    0.218536    0.524308    0.167141    11.00000    0.04238    0.04206 =
         0.06607   -0.00007    0.01215   -0.00676
N10   3    0.684278    0.230626    0.091286    11.00000    0.03658    0.05757 =
         0.06587    0.00499    0.00942    0.00649
C11   1    0.256869    0.343802    0.079800    11.00000    0.03372    0.04079 =
         0.04327    0.00316    0.00655    0.00006
AFIX  13
H11   2    0.248161    0.378724   -0.006032    11.00000   -1.20000
AFIX   0
O12   4    0.303179    0.497570    0.084294    11.00000    0.06449    0.06150 =
         0.08407   -0.00202    0.03775   -0.00958
C13   1    0.413330    0.235954    0.117966    11.00000    0.03516    0.04270 =
         0.05766    0.00285    0.00951   -0.00286
AFIX  43
H13   2    0.325437    0.213714    0.140798    11.00000   -1.20000
AFIX   0
O14   4   -0.303977    0.578099    0.298011    11.00000    0.06687    0.06979 =
         0.10595    0.00217    0.02715    0.02575
C15   1    0.003353    0.384463    0.330889    11.00000    0.05993    0.03816 =
         0.05209    0.00225    0.01996   -0.00029
AFIX  43
H15   2    0.015434    0.339566    0.359417    11.00000   -1.20000
AFIX   0
C16   1   -0.132760    0.416597    0.351616    11.00000    0.05017    0.05201 =
         0.05345   -0.00313    0.02115   -0.00886
AFIX  43
H16   2   -0.211884    0.393747    0.390977    11.00000   -1.20000
AFIX   0
C17   1    0.553115    0.202089    0.121308    11.00000    0.04243    0.04408 =
         0.07175    0.00572    0.01002    0.00340
AFIX  43
H17   2    0.555967    0.156740    0.145928    11.00000   -1.20000
AFIX   0
C18   1    0.267992    0.376315    0.253040    11.00000    0.04225    0.04334 =
         0.04421    0.00043    0.00490    0.00615
AFIX  23
H18A  2    0.283869    0.341679    0.338159    11.00000   -1.20000
H18B  2    0.359553    0.405358    0.274734    11.00000   -1.20000
AFIX   0
C19   1    0.540706    0.333405    0.047200    11.00000    0.04067    0.04436 =
         0.06614    0.00633    0.01442   -0.00246
AFIX  43
H19   2    0.540693    0.378529    0.020547    11.00000   -1.20000
AFIX   0
O20   4    0.224379    0.583216    0.198624    11.00000    0.09771    0.04349 =
         0.19294   -0.01340    0.07733   -0.01908
C21   1    0.675047    0.295638    0.054295    11.00000    0.03455    0.06065 =
         0.07075    0.00582    0.01492   -0.00357
AFIX  43
H21   2    0.764693    0.316645    0.032004    11.00000   -1.20000
AFIX   0
O22   4   -0.392494    0.487381    0.385492    11.00000    0.06453    0.10942 =
         0.14279    0.01356    0.05986    0.00925
O1    4   -0.005791    0.697897    0.282949    11.00000    0.03787    0.06069 =
         0.06007   -0.00859    0.00337   -0.00239
H1A   2   -0.044416    0.728209    0.324331    11.00000    0.07159
H1B   2    0.094015    0.700654    0.318922    11.00000    0.07226
HKLF 4
REM  B in P2(1)/c
REM R1 =  0.0452 for    2531 Fo > 4sig(Fo)  and  0.0502 for all    2889 data
REM    208 parameters refined using      0 restraints
END
WGHT      0.0605      0.4306
REM Highest difference peak  0.369,  deepest hole -0.237,  1-sigma level  0.052
Q1    1   0.1536  0.5716  0.0897  11.00000  0.05    0.37
Q2    1  -0.4101  0.4897  0.2734  11.00000  0.05    0.20
Q3    1   0.2543  0.5563  0.2994  11.00000  0.05    0.19
Q4    1   0.1935  0.3995  0.2586  11.00000  0.05    0.17
Q5    1   0.4824  0.3225  0.0980  11.00000  0.05    0.16
Q6    1   0.5782  0.1560  0.2209  11.00000  0.05    0.16
Q7    1   0.1012  0.4464  0.2180  11.00000  0.05    0.15
Q8    1   0.4188  0.2781  0.1482  11.00000  0.05    0.15
Q9    1   0.2282  0.3349  0.3288  11.00000  0.05    0.14
Q10   1  -0.1610  0.4501  0.2856  11.00000  0.05    0.14
Q11   1   0.8468  0.3791  0.0430  11.00000  0.05    0.14
Q12   1   0.4953  0.2283  0.1958  11.00000  0.05    0.13
Q13   1   0.2607  0.3505  0.1814  11.00000  0.05    0.13
Q14   1   0.8045  0.3317  0.1082  11.00000  0.05    0.13
Q15   1   0.3358  0.3203  0.0833  11.00000  0.05    0.13
Q16   1   0.1386  0.4549  0.2917  11.00000  0.05    0.13
Q17   1   0.4953  0.0971  0.2567  11.00000  0.05    0.13
Q18   1   0.1045  0.3409  0.4223  11.00000  0.05    0.13
Q19   1   0.2392  0.5987  0.2081  11.00000  0.05    0.12
Q20   1   0.1140  0.5698 -0.0364  11.00000  0.05    0.12
;
_shelx_res_checksum     57899
