# Supplementary material for: 2-(2,4-Di­nitro­phen­yl)-1-(pyridin-4-yl)ethanol monohydrate
Source: IUCrdata. 2021 Feb 2;6(Pt 2):x201640. doi: 10.1107/S2414314620016405 (PMC9462314; doi:10.1107/S2414314620016405)
Supplement: Supplementary file 2 [file x-06-x201640-Isup2.hkl]

data_I                                                                          
_shelx_title ' B in P2(1)/c'                                                    
_shelx_refln_list_code          4                                               
_shelx_F_calc_maximum      207.44                                               
_exptl_crystal_F_000       640.00                                               
_reflns_d_resolution_high  0.7758                                               
                                                                                
loop_                                                                           
 _space_group_symop_operation_xyz                                               
 'x, y, z'                                                                      
 '-x, y+1/2, -z+1/2'                                                            
 '-x, -y, -z'                                                                   
 'x, -y-1/2, z-1/2'                                                             
                                                                                
_cell_length_a     8.6393                                                       
_cell_length_b    20.0446                                                       
_cell_length_c     8.1165                                                       
_cell_angle_alpha  90.000                                                       
_cell_angle_beta  101.326                                                       
_cell_angle_gamma  90.000                                                       
                                                                                
_shelx_F_squared_multiplier     1.000                                           
                                                                                
loop_                                                                           
 _refln_index_h                                                                 
 _refln_index_k                                                                 
 _refln_index_l                                                                 
 _refln_F_squared_calc                                                          
 _refln_F_squared_meas                                                          
 _refln_F_squared_sigma                                                         
 _refln_observed_status                                                         
   1   0   0        421.56        383.84        13.53 o                         
   2   0   0       2624.89       2471.68        85.81 o                         
   3   0   0       3783.08       2771.10        76.07 o                         
   4   0   0        149.78        119.73         6.94 o                         
   5   0   0        338.21        314.47        10.36 o                         
   6   0   0          7.25          8.58         0.62 o                         
   7   0   0       1784.31       1781.82        44.23 o                         
   8   0   0         68.35         62.38         2.97 o                         
   9   0   0        218.35        222.78         8.58 o                         
  10   0   0         74.42         75.91         3.63 o                         
   1   1   0        589.33        527.98        21.25 o                         
   2   1   0        745.89        740.75        11.45 o                         
   3   1   0        353.40        369.01        11.65 o                         
   4   1   0        206.64        203.60        10.21 o                         
   5   1   0         32.96         40.94         0.80 o                         
   6   1   0          6.52          6.52         0.38 o                         
   7   1   0        961.05        953.37        13.55 o                         
   8   1   0        356.75        359.16         6.04 o                         
   9   1   0          3.89          4.07         0.70 o                         
  10   1   0          0.22          0.00         0.66 o                         
   0   2   0       2483.85       2298.64        43.90 o                         
   1   2   0       3716.02       3456.69        49.68 o                         
   2   2   0       6774.41       6192.27        89.97 o                         
   3   2   0         83.20         97.97         2.45 o                         
   4   2   0          0.07          7.70         0.68 o                         
   5   2   0        125.40        147.83         2.45 o                         
   6   2   0          1.66          0.73         0.17 o                         
   7   2   0         52.40         48.56         1.63 o                         
   8   2   0         10.97          9.86         0.56 o                         
   9   2   0         88.41         83.66         2.03 o                         
  10   2   0          0.10          0.33         0.66 o                         
   1   3   0        469.85        469.35         6.61 o                         
   2   3   0       2192.77       2176.38        30.72 o                         
   3   3   0        962.51       1086.10        15.32 o                         
   4   3   0       4417.12       4692.85        66.23 o                         
   5   3   0          1.39          0.88         0.19 o                         
   6   3   0        587.02        546.49        12.68 o                         
   7   3   0        332.60        330.63         5.38 o                         
   8   3   0          6.17          7.52         0.50 o                         
   9   3   0          2.70          4.46         0.70 o                         
  10   3   0          3.08          2.97         0.99 o                         
   0   4   0      10081.71       8563.21       158.96 o                         
   1   4   0        653.44        708.53        10.13 o                         
   2   4   0          0.78          3.01         0.62 o                         
   3   4   0       1420.25       1511.18        21.40 o                         
   4   4   0       1539.22       1681.69        21.57 o                         
   5   4   0          9.77         10.67         0.28 o                         
   6   4   0         19.23         23.20         0.55 o                         
   7   4   0         15.94         17.00         0.95 o                         
   8   4   0        185.96        199.35         3.90 o                         
   9   4   0          3.04          3.30         0.55 o                         
  10   4   0         77.72         89.77         4.29 o                         
   1   5   0       1707.88       1725.50        41.76 o                         
   2   5   0        240.90        262.28         3.78 o                         
   3   5   0       2428.90       2591.18        36.62 o                         
   4   5   0         42.01         30.12         0.69 o                         
   5   5   0          3.93         10.07         0.28 o                         
   6   5   0         56.83         60.45         1.09 o                         
   7   5   0         87.43         95.91         1.64 o                         
   8   5   0          0.00          0.44         0.30 o                         
   9   5   0         16.95         17.02         0.81 o                         
  10   5   0          0.14          0.33         0.99 o                         
   0   6   0       3437.43       3242.40        59.72 o                         
   1   6   0         95.90         98.10         1.38 o                         
   2   6   0        510.26        556.77         7.90 o                         
   3   6   0         84.61        103.06         1.87 o                         
   4   6   0        149.76        177.94         2.36 o                         
   5   6   0          1.18          0.59         0.15 o                         
   6   6   0         52.49         57.82         1.02 o                         
   7   6   0          2.39          1.32         0.21 o                         
   8   6   0         10.94          7.66         0.51 o                         
   9   6   0          2.03          0.66         0.38 o                         
  10   6   0          2.91          3.71         0.55 o                         
   1   7   0          7.27          6.94         0.27 o                         
   2   7   0        744.13        802.80        13.15 o                         
   3   7   0          1.01          1.72         0.33 o                         
   4   7   0       1111.56       1263.53        17.34 o                         
   5   7   0         49.91         50.72         0.91 o                         
   6   7   0          2.56          4.39         0.33 o                         
   7   7   0         10.01          7.32         0.39 o                         
   8   7   0          5.36          2.00         0.38 o                         
   9   7   0          2.18          1.98         0.42 o                         
  10   7   0          6.67          8.45         0.62 o                         
   0   8   0         48.19         42.22         0.87 o                         
   1   8   0        104.43         90.99         1.22 o                         
   2   8   0        756.89        689.06        13.52 o                         
   3   8   0        611.93        655.11        10.60 o                         
   4   8   0        123.73        139.82         2.11 o                         
   5   8   0          1.08          0.33         0.17 o                         
   6   8   0         22.89         19.65         0.56 o                         
   7   8   0          0.01          0.19         0.28 o                         
   8   8   0         11.98         13.26         0.62 o                         
   9   8   0        111.10        107.93         2.39 o                         
  10   8   0          3.01          3.21         0.50 o                         
   1   9   0          6.40          5.39         0.19 o                         
   2   9   0         64.42         51.70         0.98 o                         
   3   9   0        389.62        393.00         7.86 o                         
   4   9   0         43.28         42.75         1.14 o                         
   5   9   0        505.16        530.71         8.57 o                         
   6   9   0          0.22          0.05         0.18 o                         
   7   9   0         33.14         28.91         0.87 o                         
   8   9   0          0.72          1.10         0.41 o                         
   9   9   0          2.37          4.05         0.42 o                         
  10   9   0         10.71         11.41         0.70 o                         
   0  10   0      10210.88      10036.84       183.81 o                         
   1  10   0        765.99        811.18        10.36 o                         
   2  10   0         60.12         77.58         1.07 o                         
   3  10   0        190.08        187.77         3.15 o                         
   4  10   0        210.26        186.26        13.83 o                         
   5  10   0         12.59          8.36         0.39 o                         
   6  10   0         66.43         66.47         1.30 o                         
   7  10   0        178.31        164.76         3.35 o                         
   8  10   0         22.84         17.23         0.84 o                         
   9  10   0         71.19         71.52         1.73 o                         
  10  10   0         40.90         45.88         2.31 o                         
   1  11   0         13.95         15.35         0.30 o                         
   2  11   0        322.76        328.60         4.28 o                         
   3  11   0        136.62        135.56         3.88 o                         
   4  11   0        231.21        157.08        46.91 o                         
   5  11   0         43.31         37.33         0.92 o                         
   6  11   0         33.29         33.18         0.86 o                         
   7  11   0          5.50          4.29         0.39 o                         
   8  11   0         17.62         15.58         1.00 o                         
   9  11   0          2.74          3.82         0.42 o                         
   0  12   0        702.89        783.41        14.20 o                         
   1  12   0         78.54         51.15         0.79 o                         
   2  12   0        740.63        675.96         9.38 o                         
   3  12   0        124.92        137.46         2.43 o                         
   4  12   0         52.19         55.88         1.61 o                         
   5  12   0        215.69        206.61         4.00 o                         
   6  12   0         24.16         21.37         0.66 o                         
   7  12   0          0.12          0.33         0.38 o                         
   8  12   0          0.08          0.44         0.38 o                         
   9  12   0          9.51          6.80         0.70 o                         
   1  13   0         61.16         53.18         0.80 o                         
   2  13   0         72.40         69.53         2.11 o                         
   3  13   0         38.50         36.95         0.80 o                         
   4  13   0        527.72        523.41         9.65 o                         
   5  13   0          3.35          2.91         0.33 o                         
   6  13   0         33.21         32.68         1.01 o                         
   7  13   0         15.41         17.64         0.76 o                         
   8  13   0          0.91          0.33         0.38 o                         
   9  13   0         19.85         24.09         1.65 o                         
   0  14   0        533.01        577.68        10.53 o                         
   1  14   0         27.13         21.88         0.44 o                         
   2  14   0        270.72        273.13         4.43 o                         
   3  14   0         64.51         61.33         1.19 o                         
   4  14   0         47.83         47.88         1.41 o                         
   5  14   0        190.57        188.79         3.21 o                         
   6  14   0          4.50          4.31         0.42 o                         
   7  14   0         10.96         12.88         0.62 o                         
   8  14   0          1.63          0.62         0.42 o                         
   1  15   0         61.05         65.70         1.02 o                         
   2  15   0          0.00          0.00         0.17 o                         
   3  15   0          3.01          2.37         0.29 o                         
   4  15   0        380.82        360.67        21.31 o                         
   5  15   0         13.54         14.63         0.57 o                         
   6  15   0         35.67         33.93         1.01 o                         
   7  15   0          4.38          3.95         0.42 o                         
   8  15   0          0.28          0.22         0.41 o                         
   0  16   0          1.19          0.33         0.33 o                         
   1  16   0          1.12          1.36         0.17 o                         
   2  16   0         95.09         89.53         1.98 o                         
   3  16   0        167.34        165.50         2.83 o                         
   4  16   0          8.59         10.24         1.24 o                         
   5  16   0          0.13         -0.17         0.21 o                         
   6  16   0          1.27          1.65         0.38 o                         
   7  16   0         20.01         25.22         0.95 o                         
   1  17   0         34.87         29.07         0.76 o                         
   2  17   0          3.75          5.23         0.38 o                         
   3  17   0        161.48        157.77         2.73 o                         
   4  17   0        155.33        169.84         2.95 o                         
   5  17   0          0.30          0.11         0.52 o                         
   6  17   0         38.83         37.16         1.07 o                         
   7  17   0          4.47          4.52         0.57 o                         
   0  18   0        562.04        502.65        15.51 o                         
   1  18   0        141.40        144.11         2.79 o                         
   2  18   0         17.78         15.54         0.57 o                         
   3  18   0         90.14         96.34         1.80 o                         
   4  18   0         53.07         48.80         1.06 o                         
   5  18   0          8.92          7.99         0.57 o                         
   6  18   0         12.55         17.08         0.76 o                         
   7  18   0          8.17         12.05         0.93 o                         
   1  19   0          0.51          0.66         0.27 o                         
   2  19   0          0.05          0.00         0.39 o                         
   3  19   0         25.14         23.67         0.76 o                         
   4  19   0         56.46         56.16         1.19 o                         
   5  19   0         18.51         16.52         0.76 o                         
   6  19   0          1.67          1.10         0.38 o                         
   0  20   0         42.96         33.99         1.65 o                         
   1  20   0         25.64         21.79         0.93 o                         
   2  20   0         61.40         57.96         1.52 o                         
   3  20   0          4.38          4.31         0.38 o                         
   4  20   0         17.61         17.08         0.79 o                         
   5  20   0          3.26          2.00         0.38 o                         
   6  20   0          0.62          0.79         0.55 o                         
   1  21   0         32.45         30.12         1.65 o                         
   2  21   0         20.04         21.94         0.76 o                         
   3  21   0          1.84          1.43         0.38 o                         
   4  21   0         12.35         14.19         0.79 o                         
   5  21   0          3.35          1.49         0.50 o                         
   6  21   0         12.41         12.54         1.32 o                         
   0  22   0        212.69        190.43         6.60 o                         
   1  22   0         10.18         10.13         0.83 o                         
   2  22   0         23.58         22.78         0.93 o                         
   3  22   0          7.03          6.94         0.57 o                         
   4  22   0         40.52         46.65         1.98 o                         
   5  22   0         11.07          9.24         0.99 o                         
   1  23   0          0.25          0.83         0.50 o                         
   2  23   0          0.16          0.66         0.47 o                         
   3  23   0         23.44         27.75         0.95 o                         
   4  23   0         11.26         11.88         0.99 o                         
   0  24   0         10.82         10.23         0.99 o                         
   1  24   0         10.05          7.13         0.70 o                         
   2  24   0          7.81          8.59         0.70 o                         
   4  24   0          2.83          1.65         0.66 o                         
   1  25   0          0.51          0.66         0.66 o                         
   2  25   0          5.64          5.94         0.99 o                         
 -11   1   1          0.06         -0.66         0.99 o                         
 -10   1   1          0.19          0.79         0.55 o                         
  -9   1   1          4.99          7.93         0.70 o                         
  -8   1   1        503.46        516.39         9.94 o                         
  -7   1   1        671.70        684.43         9.76 o                         
  -6   1   1         16.32         16.03         0.34 o                         
  -5   1   1         28.23         32.53         0.59 o                         
  -4   1   1         20.90         24.63         0.49 o                         
  -3   1   1       1782.37       1795.34        26.11 o                         
  -2   1   1          4.09          5.25         0.27 o                         
  -1   1   1        149.28        160.13         2.28 o                         
   0   1   1         63.13         50.27         1.00 o                         
   1   1   1        888.45        839.79        14.24 o                         
   2   1   1       3364.09       3311.85        52.77 o                         
   3   1   1        192.77        186.14         3.00 o                         
   4   1   1        979.69       1002.53        13.79 o                         
   5   1   1        428.89        440.47         5.73 o                         
   6   1   1         55.04         52.85         0.89 o                         
   7   1   1        105.49        107.99         1.79 o                         
   8   1   1        202.46        225.99         3.98 o                         
   9   1   1         37.91         33.80         1.14 o                         
  10   1   1          0.33          0.33         0.66 o                         
 -10   2   1         19.56         19.80         1.65 o                         
  -9   2   1         18.42         20.30         1.17 o                         
  -8   2   1         62.67         61.77         2.84 o                         
  -7   2   1        607.91        610.37        10.03 o                         
  -6   2   1          3.97          4.87         0.46 o                         
  -5   2   1         52.15         64.22         0.95 o                         
  -4   2   1        703.07        746.80         9.58 o                         
  -3   2   1       1456.26       1450.57        18.61 o                         
  -2   2   1        246.43        227.05         2.94 o                         
  -1   2   1         22.32         18.75         0.30 o                         
   0   2   1        491.05        500.81         6.37 o                         
   1   2   1       1427.08       1407.42        18.27 o                         
   2   2   1        719.77        663.88         8.46 o                         
   3   2   1         29.41         37.83         0.71 o                         
   4   2   1        715.97        724.26         9.30 o                         
   5   2   1        236.54        224.71         5.10 o                         
   6   2   1        131.83        130.51         1.96 o                         
   7   2   1         53.56         52.03         1.11 o                         
   8   2   1        255.18        265.33         4.43 o                         
   9   2   1          0.14          0.22         0.38 o                         
  10   2   1          2.07          2.31         0.99 o                         
 -10   3   1         18.61         15.18         1.65 o                         
  -9   3   1         10.13          7.65         0.70 o                         
  -8   3   1        783.61        804.57        15.42 o                         
  -7   3   1          7.97          5.88         0.79 o                         
  -6   3   1        338.55        343.76         5.56 o                         
  -5   3   1          0.64          0.94         0.27 o                         
  -4   3   1        753.26        798.59        10.99 o                         
  -3   3   1         32.45         42.51         0.61 o                         
  -2   3   1        491.62        486.75         6.24 o                         
  -1   3   1        226.92        230.89         3.00 o                         
   0   3   1       3254.94       3132.68        67.98 o                         
   1   3   1       3477.41       3435.64        43.86 o                         
   2   3   1        417.18        446.78         5.73 o                         
   3   3   1        761.72        763.76         9.79 o                         
   4   3   1        650.67        621.32         8.00 o                         
   5   3   1         69.87         92.24         1.33 o                         
   6   3   1         12.07         13.54         0.34 o                         
   7   3   1         10.80         13.46         0.53 o                         
   8   3   1         79.78         82.73         1.64 o                         
   9   3   1         67.16         68.33         1.77 o                         
  10   3   1          0.05          0.00         0.66 o                         
 -10   4   1          3.24          5.28         0.99 o                         
  -9   4   1         14.38         12.33         0.83 o                         
  -8   4   1        120.46        113.52         2.80 o                         
  -7   4   1          0.03          0.42         0.33 o                         
  -6   4   1         33.17         24.74         0.93 o                         
  -5   4   1        192.24        175.55         2.38 o                         
  -4   4   1        712.24        809.82        10.36 o                         
  -3   4   1        157.01        158.70         2.09 o                         
  -2   4   1       7457.86       6971.24        92.86 o                         
  -1   4   1       5093.59       4938.73        70.21 o                         
   0   4   1          2.21          1.50         0.17 o                         
   1   4   1          2.37          3.20         0.15 o                         
   2   4   1       2879.80       2922.48        37.92 o                         
   3   4   1         95.21        114.93         3.23 o                         
   4   4   1        473.83        524.18         6.75 o                         
   5   4   1          0.20          0.07         0.15 o                         
   6   4   1        214.88        216.15         3.29 o                         
   7   4   1        523.67        527.57         7.65 o                         
   8   4   1         33.01         32.51         0.90 o                         
   9   4   1         49.25         47.07         1.51 o                         
  10   4   1          2.40          2.64         0.70 o                         
 -10   5   1         12.01         15.84         1.65 o                         
  -9   5   1          6.27          5.70         0.42 o                         
  -8   5   1         76.40         79.76         2.15 o                         
  -7   5   1          1.31          1.62         0.66 o                         
  -6   5   1        160.99        152.27         2.34 o                         
  -5   5   1        691.53        622.63         8.01 o                         
  -4   5   1         44.36         60.92         0.86 o                         
  -3   5   1          6.75          8.46         0.67 o                         
  -2   5   1        413.38        413.41         5.88 o                         
  -1   5   1        285.83        281.26         3.63 o                         
   0   5   1       2166.08       2008.41        51.20 o                         
   1   5   1       1028.19        986.04        13.62 o                         
   2   5   1        206.95        150.43         1.99 o                         
   3   5   1         30.09         25.67         0.44 o                         
   4   5   1        148.72        177.43         2.41 o                         
   5   5   1        224.37        210.13         2.83 o                         
   6   5   1        104.30        116.04         1.88 o                         
   7   5   1         32.05         25.15         1.07 o                         
   8   5   1        273.09        270.73         4.55 o                         
   9   5   1        163.91        159.20         3.39 o                         
  10   5   1          5.82          6.93         1.32 o                         
 -10   6   1          3.80          2.97         0.99 o                         
  -9   6   1         22.80         19.03         0.81 o                         
  -8   6   1         10.29          8.03         0.42 o                         
  -7   6   1         18.06         13.96         0.52 o                         
  -6   6   1          5.97          5.72         0.36 o                         
  -5   6   1         36.53         38.64         0.76 o                         
  -4   6   1       2103.32       2335.16        33.16 o                         
  -3   6   1       7580.30       7994.85       113.03 o                         
  -2   6   1        195.18        177.07         2.58 o                         
  -1   6   1        724.54        711.50         9.12 o                         
   0   6   1       6247.95       5814.24        76.34 o                         
   1   6   1        316.00        298.25         4.17 o                         
   2   6   1          6.29          5.06         0.16 o                         
   3   6   1          3.59          4.86         0.20 o                         
   4   6   1       3473.16       3773.35        48.24 o                         
   5   6   1        306.78        313.68         4.15 o                         
   6   6   1        218.76        222.58         3.69 o                         
   7   6   1        187.32        187.89         3.19 o                         
   8   6   1          0.50          0.82         0.86 o                         
   9   6   1          7.85          9.90         0.83 o                         
  10   6   1          0.13          0.73         0.55 o                         
 -10   7   1         22.02         27.67         1.82 o                         
  -9   7   1          2.30          1.43         0.38 o                         
  -8   7   1         60.29         52.80         1.31 o                         
  -7   7   1         15.36         18.75         0.62 o                         
  -6   7   1         18.35         17.85         0.70 o                         
  -5   7   1         76.86         84.34         1.38 o                         
  -4   7   1       2522.38       2711.50        45.03 o                         
  -3   7   1        298.47        327.28         4.75 o                         
  -2   7   1        397.66        455.70         5.84 o                         
  -1   7   1         95.64        107.46         2.93 o                         
   0   7   1        330.68        326.73         4.16 o                         
   1   7   1        491.02        490.63         6.78 o                         
   2   7   1         19.62         13.53         0.38 o                         
   3   7   1        613.09        668.55         8.58 o                         
   4   7   1          1.98          3.70         0.34 o                         
   5   7   1        178.36        182.32         3.54 o                         
   6   7   1          4.02          4.35         0.33 o                         
   7   7   1         35.35         25.25         0.87 o                         
   8   7   1          3.20          2.68         0.63 o                         
   9   7   1         22.88         21.17         0.81 o                         
  10   7   1          1.73          2.82         0.47 o                         
 -10   8   1          0.77          1.32         0.66 o                         
  -9   8   1          0.00          0.11         0.38 o                         
  -8   8   1         69.63         57.79         1.43 o                         
  -7   8   1         63.02         55.81         1.31 o                         
  -6   8   1        193.24        168.33         2.94 o                         
  -5   8   1          7.83          8.27         0.31 o                         
  -4   8   1          0.00          1.45         0.19 o                         
  -3   8   1        279.49        259.62         3.78 o                         
  -2   8   1         29.12         23.88         0.40 o                         
  -1   8   1        406.03        425.46         9.96 o                         
   0   8   1        548.42        576.42         7.40 o                         
   1   8   1        452.44        458.28         6.37 o                         
   2   8   1        144.56        156.16         2.20 o                         
   3   8   1         19.18         23.75         0.62 o                         
   4   8   1         93.21        103.52         1.58 o                         
   5   8   1          1.53          2.81         0.25 o                         
   6   8   1         25.77         21.46         0.60 o                         
   7   8   1          4.40          3.31         0.33 o                         
   8   8   1          2.36          4.54         0.36 o                         
   9   8   1          0.11          0.54         0.42 o                         
  10   8   1          2.68          1.65         0.66 o                         
 -10   9   1          1.99          2.97         0.66 o                         
  -9   9   1         12.38         11.66         0.65 o                         
  -8   9   1         95.72         85.87         1.89 o                         
  -7   9   1          1.22          0.40         0.22 o                         
  -6   9   1         13.23         12.77         0.57 o                         
  -5   9   1         79.38         81.35         1.34 o                         
  -4   9   1         33.76         31.79         0.61 o                         
  -3   9   1         26.06         21.09         0.66 o                         
  -2   9   1        275.92        286.64         4.11 o                         
  -1   9   1        463.72        479.30         6.81 o                         
   0   9   1        769.24        851.52        10.88 o                         
   1   9   1         22.10         23.63         0.48 o                         
   2   9   1        119.78        130.10         2.68 o                         
   3   9   1         65.98         67.99         1.06 o                         
   4   9   1        165.72        172.92         2.86 o                         
   5   9   1         47.38         40.73         0.90 o                         
   6   9   1        139.97        117.26         2.14 o                         
   7   9   1         32.97         29.98         0.77 o                         
   8   9   1         32.56         32.70         1.01 o                         
   9   9   1          4.57          4.95         0.48 o                         
 -10  10   1          4.50          3.96         0.99 o                         
  -9  10   1          7.04          4.71         0.42 o                         
  -8  10   1         41.23         30.49         1.01 o                         
  -7  10   1         55.35         34.48         1.01 o                         
  -6  10   1         12.38          9.63         0.42 o                         
  -5  10   1          1.90          2.69         0.21 o                         
  -4  10   1         12.77         12.30         0.60 o                         
  -3  10   1         36.75         37.62         0.67 o                         
  -2  10   1          3.74          1.16         0.15 o                         
  -1  10   1          3.12          3.71         0.28 o                         
   0  10   1         10.88          9.40         0.27 o                         
   1  10   1         18.28         34.09         0.59 o                         
   2  10   1        323.40        323.46         4.51 o                         
   3  10   1         55.61         53.20         0.87 o                         
   4  10   1         41.27         28.39         0.69 o                         
   5  10   1         21.10         20.72         1.48 o                         
   6  10   1          9.73         12.75         0.50 o                         
   7  10   1         66.02         66.06         1.36 o                         
   8  10   1          0.00          0.44         0.38 o                         
   9  10   1          1.60          2.42         0.42 o                         
  -9  11   1          0.18          0.22         0.38 o                         
  -8  11   1        115.39        103.81         2.27 o                         
  -7  11   1         15.03         11.37         0.62 o                         
  -6  11   1          3.99          6.08         0.42 o                         
  -5  11   1         17.29         20.79         0.76 o                         
  -4  11   1         92.96         95.39         1.72 o                         
  -3  11   1        269.69        252.30         3.69 o                         
  -2  11   1          6.70         10.81         0.44 o                         
  -1  11   1        119.73        154.93         2.05 o                         
   0  11   1        549.85        595.07         7.65 o                         
   1  11   1         91.92        105.90         1.58 o                         
   2  11   1        144.36        137.93         2.03 o                         
   3  11   1         10.14          9.87         0.39 o                         
   4  11   1         36.71         34.74         0.80 o                         
   5  11   1         24.51         24.11         0.71 o                         
   6  11   1         14.77         14.41         0.63 o                         
   7  11   1         61.50         53.05         1.19 o                         
   8  11   1          0.09          0.11         0.38 o                         
   9  11   1         22.29         16.42         1.16 o                         
  -9  12   1          2.92          0.87         0.42 o                         
  -8  12   1         12.43         11.71         0.62 o                         
  -7  12   1        108.61         89.86         2.01 o                         
  -6  12   1          0.15          0.00         0.22 o                         
  -5  12   1         21.45         17.44         0.62 o                         
  -4  12   1        307.22        315.35         5.09 o                         
  -3  12   1        983.26        972.96        15.13 o                         
  -2  12   1          0.16         -0.13         0.15 o                         
  -1  12   1         78.45         73.38         1.04 o                         
   0  12   1         95.25        154.27         2.07 o                         
   1  12   1        135.54        137.78         2.03 o                         
   2  12   1         13.74         19.52         0.40 o                         
   3  12   1        582.22        596.42         9.39 o                         
   4  12   1       1398.00       1387.81        21.65 o                         
   5  12   1        147.66        143.03         2.50 o                         
   6  12   1         11.88         12.62         0.50 o                         
   7  12   1         16.29          9.61         0.52 o                         
   8  12   1          4.56          4.38         0.49 o                         
  -9  13   1          0.23          2.68         0.47 o                         
  -8  13   1         17.11         13.75         0.71 o                         
  -7  13   1          1.28          1.75         0.49 o                         
  -6  13   1         10.80         13.68         0.62 o                         
  -5  13   1          1.93          1.04         0.53 o                         
  -4  13   1       1114.09       1064.89        16.68 o                         
  -3  13   1        114.77        113.02         1.93 o                         
  -2  13   1         76.06         75.26         1.40 o                         
  -1  13   1          2.27          4.32         0.18 o                         
   0  13   1        176.09        200.59         2.70 o                         
   1  13   1         13.03         19.43         0.40 o                         
   2  13   1         53.13         59.46         0.99 o                         
   3  13   1        138.71        121.35         2.14 o                         
   4  13   1        258.67        250.11         4.14 o                         
   5  13   1          7.37          8.20         0.79 o                         
   6  13   1          0.77          0.40         0.25 o                         
   7  13   1          2.34          0.99         0.38 o                         
   8  13   1         27.07         25.78         1.01 o                         
  -9  14   1          6.19          8.58         0.99 o                         
  -8  14   1         41.82         32.08         1.01 o                         
  -7  14   1          1.03          1.21         0.38 o                         
  -6  14   1          5.21          3.96         0.42 o                         
  -5  14   1         16.93         13.73         0.96 o                         
  -4  14   1       1226.77       1175.61        18.35 o                         
  -3  14   1          5.78          5.46         0.53 o                         
  -2  14   1        606.25        417.64       115.33 o                         
  -1  14   1        195.37        195.63         2.61 o                         
   0  14   1         90.85         80.07         1.23 o                         
   1  14   1         62.79         64.71         1.06 o                         
   2  14   1        354.74        326.36         5.24 o                         
   3  14   1        772.23        773.94        12.22 o                         
   4  14   1         10.45         12.65         0.67 o                         
   5  14   1        189.13        199.88         3.36 o                         
   6  14   1         35.31         33.13         0.86 o                         
   7  14   1         33.44         39.08         1.11 o                         
   8  14   1         41.18         38.39         1.20 o                         
  -8  15   1          6.56         10.31         0.62 o                         
  -7  15   1          0.35          1.37         0.48 o                         
  -6  15   1         31.30         33.10         1.01 o                         
  -5  15   1          2.20          2.25         0.38 o                         
  -4  15   1        332.26        336.32         5.50 o                         
  -3  15   1        398.67        383.41         6.16 o                         
  -2  15   1        133.83        118.14         3.29 o                         
  -1  15   1          3.58          4.57         0.33 o                         
   0  15   1        178.32        174.97         2.49 o                         
   1  15   1          0.02          0.59         0.15 o                         
   2  15   1         13.99         15.16         0.50 o                         
   3  15   1          6.45          5.30         0.39 o                         
   4  15   1         53.13         63.01         1.30 o                         
   5  15   1        163.79        159.03         2.83 o                         
   6  15   1         29.62         30.40         0.86 o                         
   7  15   1         68.22         68.85         1.69 o                         
  -8  16   1          0.07          0.33         0.55 o                         
  -7  16   1         38.90         46.14         1.31 o                         
  -6  16   1          0.02          0.65         0.70 o                         
  -5  16   1        138.99        137.67         2.89 o                         
  -4  16   1        280.51        290.95         4.81 o                         
  -3  16   1       1409.45       1342.45        38.30 o                         
  -2  16   1          3.05          2.51         0.25 o                         
  -1  16   1         12.82         10.12         0.38 o                         
   0  16   1         44.84         55.32         1.02 o                         
   1  16   1          4.26          9.65         0.38 o                         
   2  16   1          0.32          0.25         0.17 o                         
   3  16   1         31.64         35.83         0.86 o                         
   4  16   1       1837.38       1845.51        28.82 o                         
   5  16   1         37.40         32.93         0.90 o                         
   6  16   1         65.49         63.39         1.36 o                         
   7  16   1         16.73         20.15         0.81 o                         
  -7  17   1         50.18         60.07         1.58 o                         
  -6  17   1         13.91         13.41         0.68 o                         
  -5  17   1         61.52         58.28         1.39 o                         
  -4  17   1        345.04        345.62         6.56 o                         
  -3  17   1        120.62        129.66         2.65 o                         
  -2  17   1          0.07          0.00         0.39 o                         
  -1  17   1         15.38         14.42         0.57 o                         
   0  17   1         64.49         58.87         1.06 o                         
   1  17   1          0.78          0.41         0.17 o                         
   2  17   1         59.37         61.12         1.23 o                         
   3  17   1          3.78          3.71         0.33 o                         
   4  17   1        166.93        171.16         3.00 o                         
   5  17   1          9.00          8.83         0.62 o                         
   6  17   1         18.54         24.33         0.87 o                         
   7  17   1         13.75         17.53         0.81 o                         
  -7  18   1          9.61         10.98         0.68 o                         
  -6  18   1          0.22         -0.11         0.38 o                         
  -5  18   1         58.18         53.68         1.39 o                         
  -4  18   1         80.17         81.16         1.82 o                         
  -3  18   1         42.80         41.53         1.27 o                         
  -2  18   1         13.60         16.67         0.58 o                         
  -1  18   1         50.39         47.43         1.14 o                         
   0  18   1          0.28          0.33         0.23 o                         
   1  18   1         17.12         10.51         0.61 o                         
   2  18   1         20.94         20.73         0.60 o                         
   3  18   1         68.94         63.45         1.30 o                         
   4  18   1          7.56          7.96         0.86 o                         
   5  18   1         62.31         56.49         1.26 o                         
   6  18   1          0.08          0.22         0.38 o                         
  -7  19   1         74.52         70.96         3.63 o                         
  -6  19   1          3.35          3.00         0.42 o                         
  -5  19   1         41.39         38.76         1.11 o                         
  -4  19   1          5.22          6.27         0.55 o                         
  -3  19   1         95.09         84.29         3.30 o                         
  -2  19   1        123.45        120.68         4.38 o                         
  -1  19   1         44.30         39.21         1.01 o                         
   0  19   1        108.60         91.26         2.33 o                         
   1  19   1          6.68          6.27         0.38 o                         
   2  19   1          1.62          1.16         0.27 o                         
   3  19   1          0.01          0.00         0.25 o                         
   4  19   1          8.47          8.04         0.50 o                         
   5  19   1         36.67         38.13         0.97 o                         
   6  19   1          6.46          5.34         0.57 o                         
  -6  20   1         14.62         16.58         0.81 o                         
  -5  20   1          1.59          1.82         0.47 o                         
  -4  20   1         42.88         40.06         1.27 o                         
  -3  20   1         13.16         13.38         0.70 o                         
  -2  20   1          5.20          3.42         0.38 o                         
  -1  20   1          1.73          1.32         0.47 o                         
   0  20   1         79.54         77.23         2.10 o                         
   1  20   1          0.27          0.50         0.47 o                         
   2  20   1          4.29          3.53         0.38 o                         
   3  20   1          0.28          0.58         0.27 o                         
   4  20   1          0.74          1.16         0.33 o                         
   5  20   1          9.86         11.40         0.68 o                         
   6  20   1          5.04          3.96         0.99 o                         
  -5  21   1         18.50         17.50         0.93 o                         
  -4  21   1          0.25         -0.17         0.50 o                         
  -3  21   1         29.80         32.10         1.65 o                         
  -2  21   1          5.89          5.20         0.38 o                         
  -1  21   1         17.65         13.37         0.70 o                         
   0  21   1          0.00          0.66         0.47 o                         
   1  21   1         21.44         20.47         0.93 o                         
   2  21   1          0.11         -0.08         0.27 o                         
   3  21   1          0.02         -0.17         0.27 o                         
   4  21   1         33.21         31.44         1.01 o                         
   5  21   1          3.61          1.58         0.55 o                         
  -5  22   1          5.65          5.94         0.99 o                         
  -4  22   1          2.50          2.31         0.47 o                         
  -3  22   1         16.80         20.03         1.16 o                         
  -2  22   1         20.81         23.00         1.16 o                         
  -1  22   1         46.43         42.76         1.40 o                         
   0  22   1          2.97          2.31         0.47 o                         
   1  22   1         14.48         13.98         0.79 o                         
   2  22   1         31.30         28.27         1.17 o                         
   3  22   1          0.57          0.55         0.41 o                         
   4  22   1         11.14         12.88         0.68 o                         
  -4  23   1         20.12         20.79         1.32 o                         
  -3  23   1          2.44          3.43         0.66 o                         
  -2  23   1          8.19          8.91         0.99 o                         
  -1  23   1          0.64          1.65         0.47 o                         
   0  23   1          0.02          0.66         0.47 o                         
   1  23   1         18.59         17.00         0.93 o                         
   2  23   1          4.40          4.45         0.66 o                         
   3  23   1          3.71          2.88         0.55 o                         
   4  23   1          1.14          2.01         0.47 o                         
  -4  24   1         11.24         13.20         1.32 o                         
  -1  24   1          1.01          1.32         0.47 o                         
   0  24   1          6.70          8.17         0.83 o                         
   1  24   1          6.85          3.86         0.55 o                         
   2  24   1          0.10          0.17         0.47 o                         
   3  24   1          4.29          6.27         0.99 o                         
  -1  25   1          6.43          5.28         0.99 o                         
   0  25   1          5.89          7.92         0.99 o                         
 -11   0   2          4.79          4.95         1.32 o                         
 -10   0   2          0.36          0.66         0.66 o                         
  -9   0   2         16.97         14.85         1.32 o                         
  -8   0   2         61.33         57.76         2.97 o                         
  -7   0   2       1448.36       1425.74        31.99 o                         
  -6   0   2          8.69         10.34         0.55 o                         
  -5   0   2        330.54        369.54         8.55 o                         
  -4   0   2       1873.53       1784.83        32.37 o                         
  -3   0   2        736.49        674.41        15.41 o                         
  -2   0   2         35.55         22.67         1.19 o                         
  -1   0   2        233.94        241.14         4.41 o                         
   0   0   2       7471.41       7079.68       134.08 o                         
   1   0   2      43031.26      32296.52       846.89 o                         
   2   0   2        124.00        143.00         3.91 o                         
   3   0   2        185.77        224.49         4.24 o                         
   4   0   2        383.74        392.16         7.26 o                         
   5   0   2         62.49         63.41         1.45 o                         
   6   0   2         78.07         59.47         1.45 o                         
   7   0   2        145.68        149.12         3.85 o                         
   8   0   2        518.18        566.48        13.34 o                         
   9   0   2          1.17          0.99         0.99 o                         
  10   0   2         20.80         24.42         1.98 o                         
 -11   1   2          6.22          6.27         1.32 o                         
 -10   1   2          3.31          3.99         0.70 o                         
  -9   1   2         23.61         24.41         1.49 o                         
  -8   1   2         91.41         94.31         2.81 o                         
  -7   1   2       1138.25       1142.90        16.17 o                         
  -6   1   2        229.85        225.66         2.98 o                         
  -5   1   2         53.29         50.36         0.82 o                         
  -4   1   2        279.49        298.63         4.87 o                         
  -3   1   2        174.92        172.08         2.27 o                         
  -2   1   2        860.07        865.82        13.90 o                         
  -1   1   2       2671.17       2611.08        33.74 o                         
   0   1   2       9806.30       9156.11       122.91 o                         
   1   1   2       5479.18       5474.03        76.64 o                         
   2   1   2       1315.15       1258.72        17.37 o                         
   3   1   2        811.65        859.05        11.84 o                         
   4   1   2        527.17        517.28         8.82 o                         
   5   1   2        113.46        111.27         1.97 o                         
   6   1   2          2.49          2.59         0.23 o                         
   7   1   2         13.38         14.40         0.48 o                         
   8   1   2         20.88         25.12         0.79 o                         
   9   1   2         12.43         12.90         0.85 o                         
  10   1   2          3.60          4.84         0.70 o                         
 -10   2   2          1.31          2.31         0.70 o                         
  -9   2   2         91.05         95.55         3.03 o                         
  -8   2   2          9.53         10.81         0.72 o                         
  -7   2   2        247.23        246.57         4.95 o                         
  -6   2   2         63.85         56.28         1.01 o                         
  -5   2   2        356.29        326.72         4.27 o                         
  -4   2   2       1977.09       2212.09        30.40 o                         
  -3   2   2         80.75         77.35         1.16 o                         
  -2   2   2          7.50          9.59         0.24 o                         
  -1   2   2       6530.71       6282.57       108.72 o                         
   0   2   2      14394.15      13045.95       186.19 o                         
   1   2   2      11226.83      10256.67       235.49 o                         
   2   2   2       2247.52       2203.06        28.32 o                         
   3   2   2       1687.30       1720.60        22.04 o                         
   4   2   2         10.05         14.84         0.34 o                         
   5   2   2        616.07        625.47         9.00 o                         
   6   2   2        344.40        351.90         5.16 o                         
   7   2   2        348.10        341.73         5.10 o                         
   8   2   2         27.71         27.40         1.00 o                         
   9   2   2          4.68          2.42         0.57 o                         
  10   2   2          0.84          2.89         0.83 o                         
 -10   3   2         16.95         20.79         1.65 o                         
  -9   3   2         70.83         68.65         2.33 o                         
  -8   3   2         16.21          9.91         2.81 o                         
  -7   3   2        318.72        307.24         5.53 o                         
  -6   3   2        305.53        312.84         4.50 o                         
  -5   3   2        506.75        510.65         7.10 o                         
  -4   3   2       1093.76       1150.17        14.66 o                         
  -3   3   2       1191.52       1306.18        16.72 o                         
  -2   3   2         24.56         18.24         0.33 o                         
  -1   3   2         82.13         91.98         1.81 o                         
   0   3   2      12383.29      11249.42       149.97 o                         
   1   3   2        473.29        461.37         9.16 o                         
   2   3   2        371.62        411.77         5.33 o                         
   3   3   2        256.22        284.79         3.72 o                         
   4   3   2          0.95          6.47         0.27 o                         
   5   3   2        158.24        165.02         2.30 o                         
   6   3   2        116.49        116.03         1.72 o                         
   7   3   2          0.11          0.53         0.32 o                         
   8   3   2         24.68         25.73         0.77 o                         
   9   3   2         57.29         53.90         1.58 o                         
  10   3   2          5.17          5.69         0.70 o                         
 -10   4   2          7.01         11.88         1.65 o                         
  -9   4   2         26.63         24.83         1.03 o                         
  -8   4   2         87.39         76.71         1.75 o                         
  -7   4   2          0.94          0.46         0.75 o                         
  -6   4   2         29.47         33.18         0.82 o                         
  -5   4   2         59.68         49.43         0.72 o                         
  -4   4   2        167.73        193.78         2.54 o                         
  -3   4   2       2226.99       2462.94        31.73 o                         
  -2   4   2       3524.54       3589.16        45.87 o                         
  -1   4   2        165.27        157.81         3.07 o                         
   0   4   2         19.03         16.85         0.43 o                         
   1   4   2       3497.80       3434.14        63.23 o                         
   2   4   2        149.06        169.68         2.28 o                         
   3   4   2          6.31         16.32         0.49 o                         
   4   4   2         20.16         30.97         0.57 o                         
   5   4   2         90.27         84.92         1.32 o                         
   6   4   2          0.36          0.91         0.17 o                         
   7   4   2         71.37         65.60         1.30 o                         
   8   4   2         36.82         37.04         0.97 o                         
   9   4   2          2.95          4.17         0.43 o                         
  10   4   2          0.26          0.50         0.70 o                         
 -10   5   2         98.77        118.48         5.28 o                         
  -9   5   2         10.50         11.67         0.83 o                         
  -8   5   2         64.77         68.30         1.43 o                         
  -7   5   2         55.47         55.80         1.12 o                         
  -6   5   2         32.18         28.67         0.73 o                         
  -5   5   2        408.20        413.94         5.37 o                         
  -4   5   2        849.20        976.88        12.50 o                         
  -3   5   2       2885.75       3073.22        39.24 o                         
  -2   5   2         42.68         46.04         0.68 o                         
  -1   5   2          1.58          2.54         0.29 o                         
   0   5   2          5.33          5.48         0.31 o                         
   1   5   2        340.22        360.39         4.64 o                         
   2   5   2         22.20         22.51         0.42 o                         
   3   5   2        738.56        730.96         9.43 o                         
   4   5   2        700.13        717.52         9.25 o                         
   5   5   2          6.06          4.78         0.27 o                         
   6   5   2         64.66         64.53         1.30 o                         
   7   5   2         28.56         21.29         0.66 o                         
   8   5   2         90.72         91.60         1.80 o                         
   9   5   2          2.70          2.87         0.43 o                         
 -10   6   2          5.68          2.97         0.99 o                         
  -9   6   2          0.09          0.22         0.83 o                         
  -8   6   2         65.46         56.59         1.23 o                         
  -7   6   2          1.20          1.65         0.27 o                         
  -6   6   2         47.95         42.90         0.90 o                         
  -5   6   2        379.87        407.60         5.92 o                         
  -4   6   2        554.02        625.33         8.05 o                         
  -3   6   2        445.59        531.87         6.81 o                         
  -2   6   2       1891.74       1892.37        24.35 o                         
  -1   6   2         71.01         66.61         0.95 o                         
   0   6   2       1522.95       1441.72        20.83 o                         
   1   6   2       3163.09       3181.10        41.73 o                         
   2   6   2        130.74        109.53         1.50 o                         
   3   6   2         37.69         39.67         0.64 o                         
   4   6   2        442.84        452.80         5.86 o                         
   5   6   2         36.35         33.10         0.67 o                         
   6   6   2          8.67          7.69         0.43 o                         
   7   6   2         41.45         36.21         0.94 o                         
   8   6   2          0.01         -0.17         0.38 o                         
   9   6   2          2.93          5.05         0.50 o                         
 -10   7   2          1.52          2.05         0.55 o                         
  -9   7   2         28.93         33.62         1.32 o                         
  -8   7   2          3.43          2.31         0.38 o                         
  -7   7   2        360.32        320.87         5.32 o                         
  -6   7   2        121.68        116.98         2.13 o                         
  -5   7   2          1.96          1.89         0.24 o                         
  -4   7   2        151.20        187.49         2.79 o                         
  -3   7   2         72.71         94.05         1.25 o                         
  -2   7   2         78.30         94.19         1.49 o                         
  -1   7   2          3.93          3.77         0.34 o                         
   0   7   2        794.69        832.44        11.76 o                         
   1   7   2       1051.65       1079.74        13.77 o                         
   2   7   2        460.18        450.30         6.42 o                         
   3   7   2         16.89         12.52         0.37 o                         
   4   7   2         20.57         24.96         0.52 o                         
   5   7   2        183.11        207.10         3.47 o                         
   6   7   2         21.49         18.33         0.60 o                         
   7   7   2          9.51          7.84         0.64 o                         
   8   7   2         62.72         61.51         1.30 o                         
   9   7   2         10.55         11.82         0.63 o                         
 -10   8   2          0.01          0.00         0.66 o                         
  -9   8   2          3.48          3.63         0.55 o                         
  -8   8   2          2.79          2.34         0.38 o                         
  -7   8   2          8.63          8.58         0.70 o                         
  -6   8   2         61.25         62.73         1.29 o                         
  -5   8   2        168.80        183.28         3.16 o                         
  -4   8   2         49.11         41.45         1.14 o                         
  -3   8   2        441.95        423.32         5.46 o                         
  -2   8   2        870.45        913.08        11.67 o                         
  -1   8   2        105.34         97.80         1.38 o                         
   0   8   2        291.85        385.93         5.50 o                         
   1   8   2        494.08        496.69         6.37 o                         
   2   8   2        209.29        188.63         2.70 o                         
   3   8   2        125.04        123.77         2.10 o                         
   4   8   2        174.00        183.68         2.69 o                         
   5   8   2          0.05          1.85         0.28 o                         
   6   8   2        136.56        130.62         2.33 o                         
   7   8   2         15.71         14.25         0.60 o                         
   8   8   2          1.73          0.77         0.41 o                         
   9   8   2          2.82          3.83         0.48 o                         
 -10   9   2          5.21          6.93         0.99 o                         
  -9   9   2         16.12         16.78         0.85 o                         
  -8   9   2          2.44          1.68         1.02 o                         
  -7   9   2         97.98         88.09         1.93 o                         
  -6   9   2          0.28          1.62         0.21 o                         
  -5   9   2          7.38          8.92         0.39 o                         
  -4   9   2         21.31         30.68         0.61 o                         
  -3   9   2         72.34         76.01         1.23 o                         
  -2   9   2         14.89         16.47         0.30 o                         
  -1   9   2        108.56        116.36         1.94 o                         
   0   9   2        367.76        353.71         7.88 o                         
   1   9   2          0.17          3.59         0.33 o                         
   2   9   2        632.26        613.75         8.50 o                         
   3   9   2        133.56        137.52         2.76 o                         
   4   9   2          1.36          2.99         0.37 o                         
   5   9   2        359.23        383.90         6.19 o                         
   6   9   2          4.30          4.88         0.38 o                         
   7   9   2         43.99         41.91         1.02 o                         
   8   9   2          3.33          1.60         0.33 o                         
   9   9   2         10.42         14.95         0.81 o                         
 -10  10   2          1.57          3.63         0.66 o                         
  -9  10   2         10.73         10.56         0.79 o                         
  -8  10   2          1.54          1.21         0.41 o                         
  -7  10   2         50.05         39.75         1.04 o                         
  -6  10   2         39.05         38.98         1.01 o                         
  -5  10   2        329.89        351.33         5.76 o                         
  -4  10   2        156.34        146.09         2.19 o                         
  -3  10   2          2.92          2.46         0.28 o                         
  -2  10   2         67.65         75.09         1.37 o                         
  -1  10   2          6.09          3.65         0.20 o                         
   0  10   2        296.69        343.37         4.48 o                         
   1  10   2       1844.25       1995.82        28.08 o                         
   2  10   2        193.76        208.03         2.96 o                         
   3  10   2         37.96         33.07         0.64 o                         
   4  10   2        495.98        490.85         7.81 o                         
   5  10   2          7.50          6.50         0.62 o                         
   6  10   2          0.39          0.46         0.25 o                         
   7  10   2          6.15          5.76         0.43 o                         
   8  10   2         56.12         55.32         1.27 o                         
   9  10   2          0.54          0.66         0.66 o                         
  -9  11   2         16.96         15.19         0.64 o                         
  -8  11   2          0.07          0.45         0.42 o                         
  -7  11   2         13.88         13.80         0.62 o                         
  -6  11   2         76.93         82.28         1.82 o                         
  -5  11   2          0.02          1.56         1.98 o                         
  -4  11   2         38.29         39.95         1.62 o                         
  -3  11   2        105.88        109.36         1.72 o                         
  -2  11   2          1.82          2.35         0.16 o                         
  -1  11   2         10.17         15.00         0.32 o                         
   0  11   2          1.54          1.73         0.15 o                         
   1  11   2          1.45          1.96         0.20 o                         
   2  11   2        128.67        136.94         2.05 o                         
   3  11   2        148.86        143.21         2.20 o                         
   4  11   2        590.53        610.33         9.70 o                         
   5  11   2        399.35        415.77         7.29 o                         
   6  11   2         12.99         10.55         0.50 o                         
   7  11   2          6.69          7.11         0.50 o                         
   8  11   2         28.66         29.92         0.90 o                         
  -9  12   2         18.47         17.79         0.81 o                         
  -8  12   2          9.80         10.26         0.62 o                         
  -7  12   2         13.82         16.80         0.68 o                         
  -6  12   2         21.99         17.26         0.62 o                         
  -5  12   2        104.63         90.93         1.96 o                         
  -4  12   2        850.17        836.12        15.26 o                         
  -3  12   2         27.05         28.80         0.67 o                         
  -2  12   2          4.09          3.42         0.16 o                         
  -1  12   2        372.32        385.96         6.64 o                         
   0  12   2        117.54        144.97         1.99 o                         
   1  12   2        882.51        950.71        13.12 o                         
   2  12   2        296.06        290.88         4.17 o                         
   3  12   2        238.87        247.34         4.05 o                         
   4  12   2        289.04        272.48         4.50 o                         
   5  12   2         61.91         58.82         1.30 o                         
   6  12   2         25.56         34.65         0.94 o                         
   7  12   2          0.05          0.17         0.33 o                         
   8  12   2          1.11          1.73         0.42 o                         
  -9  13   2         14.52         11.74         0.70 o                         
  -8  13   2          3.22          3.39         0.42 o                         
  -7  13   2          0.01          0.11         0.38 o                         
  -6  13   2         52.72         44.23         1.20 o                         
  -5  13   2         23.80         16.40         0.72 o                         
  -4  13   2        170.10        172.11         3.32 o                         
  -3  13   2        742.83        674.34        16.86 o                         
  -2  13   2         50.09         56.87         0.99 o                         
  -1  13   2         47.09         53.21         0.89 o                         
   0  13   2        313.04        333.90         4.73 o                         
   1  13   2          1.58          2.20         0.16 o                         
   2  13   2         13.29         13.60         0.36 o                         
   3  13   2         51.31         47.70         1.10 o                         
   4  13   2          4.71          3.60         0.38 o                         
   5  13   2        109.93        117.22         2.17 o                         
   6  13   2          4.06          7.53         0.74 o                         
   7  13   2          3.57          3.65         0.43 o                         
   8  13   2          1.71          3.08         0.48 o                         
  -9  14   2          0.37          0.66         0.66 o                         
  -8  14   2          2.62          1.77         0.42 o                         
  -7  14   2          0.00         -0.41         0.41 o                         
  -6  14   2          3.15          2.49         0.38 o                         
  -5  14   2          0.70          0.25         0.41 o                         
  -4  14   2        104.34         99.77         2.15 o                         
  -3  14   2          8.61         11.05         0.91 o                         
  -2  14   2         18.36         17.55         0.46 o                         
  -1  14   2         44.04         52.23         0.97 o                         
   0  14   2         13.35         17.73         0.44 o                         
   1  14   2         68.23         76.16         1.32 o                         
   2  14   2          1.11          2.26         0.22 o                         
   3  14   2         88.13         80.70         1.52 o                         
   4  14   2          7.77          7.24         0.52 o                         
   5  14   2         12.12         13.18         0.60 o                         
   6  14   2         22.53         24.88         0.77 o                         
   7  14   2          0.04          0.58         0.33 o                         
  -9  15   2          9.71          7.92         0.99 o                         
  -8  15   2         18.85         20.47         0.81 o                         
  -7  15   2         18.13         15.25         0.68 o                         
  -6  15   2          1.15          0.83         0.35 o                         
  -5  15   2        175.24        161.58         3.28 o                         
  -4  15   2        662.27        662.41        12.19 o                         
  -3  15   2       1163.32       1178.64        18.41 o                         
  -2  15   2          8.20          9.27         0.36 o                         
  -1  15   2         13.64         14.53         0.57 o                         
   0  15   2          9.47         11.18         0.38 o                         
   1  15   2          8.84          9.56         0.33 o                         
   2  15   2          7.08          5.33         0.33 o                         
   3  15   2          0.57          2.57         0.33 o                         
   4  15   2          0.35          1.07         0.33 o                         
   5  15   2         11.71         12.92         0.62 o                         
   6  15   2         21.27         24.72         0.77 o                         
   7  15   2          0.30          0.08         0.33 o                         
  -8  16   2          0.12          0.00         0.66 o                         
  -7  16   2          0.92          0.74         0.49 o                         
  -6  16   2         20.85         21.79         0.81 o                         
  -5  16   2         27.03         28.78         0.87 o                         
  -4  16   2         16.46         17.73         0.96 o                         
  -3  16   2          8.72          8.57         1.16 o                         
  -2  16   2        140.18        140.70         2.67 o                         
  -1  16   2          0.01          0.00         0.19 o                         
   0  16   2         16.26         16.35         0.44 o                         
   1  16   2         24.30         20.04         0.56 o                         
   2  16   2         42.85         41.22         0.90 o                         
   3  16   2        228.80        231.57         3.88 o                         
   4  16   2        136.41        137.00         2.50 o                         
   5  16   2         14.94         19.08         0.71 o                         
   6  16   2          1.13          1.65         0.36 o                         
   7  16   2          7.72         11.59         0.79 o                         
  -8  17   2          0.66          0.00         0.66 o                         
  -7  17   2          4.54          3.34         0.42 o                         
  -6  17   2          3.45          2.10         0.38 o                         
  -5  17   2          2.84          2.49         0.38 o                         
  -4  17   2         89.58         87.97         1.96 o                         
  -3  17   2         47.19         50.01         1.40 o                         
  -2  17   2         49.08         53.77         2.09 o                         
  -1  17   2          4.12          4.55         0.38 o                         
   0  17   2          0.11          0.33         0.15 o                         
   1  17   2          2.03          1.27         0.21 o                         
   2  17   2         24.13         21.83         0.60 o                         
   3  17   2         77.81         84.92         1.64 o                         
   4  17   2        130.12        121.73         2.22 o                         
   5  17   2         20.55         23.80         0.80 o                         
   6  17   2          0.12          0.33         0.38 o                         
  -7  18   2         14.47         14.23         0.76 o                         
  -6  18   2          0.15          0.66         0.38 o                         
  -5  18   2          0.93          0.44         0.41 o                         
  -4  18   2        145.01        145.13         5.94 o                         
  -3  18   2          4.40          4.93         0.83 o                         
  -2  18   2         94.50         89.73         3.34 o                         
  -1  18   2         42.32         40.57         1.01 o                         
   0  18   2        266.28        235.80         5.56 o                         
   1  18   2        151.27        141.12         2.50 o                         
   2  18   2          0.17         -0.21         0.21 o                         
   3  18   2          1.13          0.50         0.33 o                         
   4  18   2          6.82          8.20         0.50 o                         
   5  18   2          3.13          2.80         0.39 o                         
   6  18   2          5.59          5.56         0.50 o                         
  -7  19   2         25.66         38.28         2.31 o                         
  -6  19   2          0.06          0.44         0.38 o                         
  -5  19   2          3.48          3.99         0.47 o                         
  -4  19   2          2.56          2.16         0.47 o                         
  -3  19   2         13.21         14.96         0.83 o                         
  -2  19   2         31.02         20.76         6.27 o                         
  -1  19   2         30.96         25.65         0.76 o                         
   0  19   2         41.52         37.01         1.32 o                         
   1  19   2         59.11         53.48         1.26 o                         
   2  19   2         40.67         45.78         1.16 o                         
   3  19   2         25.83         23.35         0.69 o                         
   4  19   2         10.00         11.61         0.56 o                         
   5  19   2        112.14        109.51         2.14 o                         
   6  19   2          7.36          7.13         0.79 o                         
  -6  20   2         13.83         15.58         0.99 o                         
  -5  20   2         31.09         34.85         1.27 o                         
  -4  20   2         12.89         14.91         1.82 o                         
  -3  20   2          3.39          4.18         0.50 o                         
  -2  20   2        126.56        123.46         4.79 o                         
  -1  20   2          3.45          3.39         0.38 o                         
   0  20   2        278.74        261.63         6.07 o                         
   1  20   2         17.69         14.45         1.16 o                         
   2  20   2         38.54         35.58         1.01 o                         
   3  20   2          0.41          0.53         0.25 o                         
   4  20   2         17.95         15.62         0.63 o                         
   5  20   2          9.68         10.81         0.62 o                         
  -5  21   2          1.43          0.83         0.47 o                         
  -4  21   2          1.07          1.16         0.47 o                         
  -3  21   2          7.83          9.08         0.70 o                         
  -2  21   2          1.91          2.64         0.47 o                         
  -1  21   2         13.34         10.79         0.83 o                         
   0  21   2         83.07         82.87         2.33 o                         
   1  21   2          6.15         10.09         0.70 o                         
   2  21   2          1.54          1.85         0.50 o                         
   3  21   2         18.31         16.85         0.76 o                         
   4  21   2          3.57          2.89         0.74 o                         
   5  21   2          7.40         10.56         0.93 o                         
  -5  22   2          6.11          4.62         0.66 o                         
  -4  22   2          3.12          2.64         0.47 o                         
  -3  22   2         89.06         96.64         3.14 o                         
  -2  22   2          0.16          0.33         0.66 o                         
  -1  22   2          3.46          3.43         0.66 o                         
   0  22   2         15.61         12.42         0.79 o                         
   1  22   2         63.46         51.82         1.63 o                         
   2  22   2         21.30         23.50         1.03 o                         
   3  22   2          1.19          1.79         0.38 o                         
   4  22   2         17.92         19.63         1.16 o                         
  -4  23   2          0.36          0.66         0.66 o                         
  -3  23   2          6.49          8.12         0.70 o                         
  -2  23   2          3.75          4.29         0.99 o                         
  -1  23   2         10.49          6.27         0.99 o                         
   0  23   2          0.56          1.16         0.50 o                         
   1  23   2         21.43         21.12         1.03 o                         
   2  23   2          8.76          9.22         1.65 o                         
   3  23   2          3.86          4.62         0.99 o                         
   0  24   2          0.45          0.33         0.47 o                         
   1  24   2          1.08          1.32         0.47 o                         
   2  24   2         10.32          7.92         0.99 o                         
 -10   1   3         10.44         15.18         1.65 o                         
  -9   1   3         32.29         35.64         2.31 o                         
  -8   1   3        194.00        195.72         5.37 o                         
  -7   1   3       2411.36       2428.97        68.32 o                         
  -6   1   3         95.53         84.69         2.67 o                         
  -5   1   3        181.44        172.46         2.53 o                         
  -4   1   3         81.30         67.13         0.92 o                         
  -3   1   3         10.54          5.67         0.24 o                         
  -2   1   3          0.03          0.17         0.23 o                         
  -1   1   3          2.42          3.54         0.27 o                         
   0   1   3       5067.94       5075.75        66.47 o                         
   1   1   3          6.66         12.65         0.30 o                         
   2   1   3        466.50        460.21         6.43 o                         
   3   1   3        707.39        665.56         9.25 o                         
   4   1   3        403.86        400.73         6.40 o                         
   5   1   3        269.94        249.55         3.67 o                         
   6   1   3         28.46         29.02         0.67 o                         
   7   1   3         49.30         48.51         0.97 o                         
   8   1   3         24.81         30.36         1.07 o                         
   9   1   3          8.25          9.81         0.93 o                         
 -11   2   3         20.91         26.07         1.98 o                         
 -10   2   3          0.56          1.16         0.70 o                         
  -9   2   3         35.72         38.13         1.63 o                         
  -8   2   3          1.51          1.60         0.32 o                         
  -7   2   3         38.54         35.37         2.81 o                         
  -6   2   3         21.51         23.48         0.49 o                         
  -5   2   3         12.00         18.58         0.37 o                         
  -4   2   3          4.08          4.29         0.29 o                         
  -3   2   3       1405.88       1472.58        20.78 o                         
  -2   2   3          3.35          1.44         0.20 o                         
  -1   2   3        495.82        526.45         6.77 o                         
   0   2   3       1667.34       1606.87        20.65 o                         
   1   2   3        538.23        488.93         6.81 o                         
   2   2   3         59.49         65.03         1.11 o                         
   3   2   3         37.73         32.72         0.67 o                         
   4   2   3        345.86        349.51         4.62 o                         
   5   2   3         63.15         62.73         1.03 o                         
   6   2   3         23.43         24.29         0.62 o                         
   7   2   3          5.66          8.02         0.67 o                         
   8   2   3         12.49         11.72         0.60 o                         
   9   2   3          0.00          0.19         0.59 o                         
 -10   3   3          0.65          0.99         0.70 o                         
  -9   3   3        213.19        233.84         6.30 o                         
  -8   3   3          1.85          0.41         0.29 o                         
  -7   3   3        957.48        965.53        18.40 o                         
  -6   3   3         16.36         15.88         0.47 o                         
  -5   3   3         21.23         23.98         0.49 o                         
  -4   3   3          0.20          2.47         0.21 o                         
  -3   3   3        720.78        780.78        11.03 o                         
  -2   3   3       1075.32       1096.78        15.49 o                         
  -1   3   3        357.80        374.10         4.88 o                         
   0   3   3       1897.94       1769.68        24.40 o                         
   1   3   3        109.84         83.18         1.21 o                         
   2   3   3        156.32        170.63         2.54 o                         
   3   3   3        532.37        548.88         7.13 o                         
   4   3   3        503.37        479.43         6.29 o                         
   5   3   3         63.14         63.72         1.03 o                         
   6   3   3          1.16          0.58         0.19 o                         
   7   3   3        191.03        184.74         4.10 o                         
   8   3   3         27.44         30.49         0.94 o                         
   9   3   3        140.23        150.21         3.30 o                         
 -10   4   3          3.71          6.55         1.32 o                         
  -9   4   3          0.32          0.46         0.55 o                         
  -8   4   3         25.09         24.76         0.87 o                         
  -7   4   3        394.94        400.60         7.81 o                         
  -6   4   3          0.27          0.22         0.21 o                         
  -5   4   3        228.29        249.44         3.62 o                         
  -4   4   3        131.77        176.31         2.57 o                         
  -3   4   3       1485.58       1556.15        23.98 o                         
  -2   4   3        212.73        236.20         3.07 o                         
  -1   4   3       2065.38       1744.39       193.46 o                         
   0   4   3        994.38       1086.44        13.84 o                         
   1   4   3          8.96         14.44         0.32 o                         
   2   4   3       1419.25       1430.40        18.27 o                         
   3   4   3        210.10        200.63         2.72 o                         
   4   4   3         73.77        101.68         1.45 o                         
   5   4   3        146.83        159.94         2.25 o                         
   6   4   3          3.93          1.74         0.30 o                         
   7   4   3          3.65          4.19         0.43 o                         
   8   4   3        229.36        234.96         4.24 o                         
   9   4   3         43.49         42.90         1.17 o                         
 -10   5   3         31.32         33.99         2.31 o                         
  -9   5   3         29.17         28.76         0.91 o                         
  -8   5   3         37.07         38.34         1.31 o                         
  -7   5   3         50.12         48.30         1.26 o                         
  -6   5   3        198.12        197.09         3.39 o                         
  -5   5   3         59.09         66.36         1.26 o                         
  -4   5   3          3.91          6.86         0.27 o                         
  -3   5   3          1.27          3.39         0.29 o                         
  -2   5   3        538.71        522.75         6.73 o                         
  -1   5   3        733.13        759.25        17.19 o                         
   0   5   3       1141.36       1078.94        17.69 o                         
   1   5   3       2243.03       2348.60        31.03 o                         
   2   5   3         34.54         42.32         1.12 o                         
   3   5   3          0.20          1.29         0.15 o                         
   4   5   3         29.14         21.92         1.00 o                         
   5   5   3         24.46         26.43         0.61 o                         
   6   5   3         86.85         69.51         1.26 o                         
   7   5   3         79.84         82.16         1.67 o                         
   8   5   3        115.86        117.30         2.30 o                         
   9   5   3         27.55         28.48         0.94 o                         
 -10   6   3          3.26          5.94         1.32 o                         
  -9   6   3          0.75          0.66         0.38 o                         
  -8   6   3         78.11         75.55         1.84 o                         
  -7   6   3        109.74        100.92         1.87 o                         
  -6   6   3          9.96         12.37         0.52 o                         
  -5   6   3         23.23         22.82         0.56 o                         
  -4   6   3          2.75          1.43         0.15 o                         
  -3   6   3       1099.15       1249.85        18.69 o                         
  -2   6   3          0.01          0.96         0.67 o                         
  -1   6   3         53.50         63.66         0.91 o                         
   0   6   3       1114.35       1107.53        14.14 o                         
   1   6   3        691.67        604.16         7.82 o                         
   2   6   3        148.42        154.73         2.09 o                         
   3   6   3        164.13        169.06         2.30 o                         
   4   6   3         41.56         41.70         0.82 o                         
   5   6   3         83.29         88.41         1.43 o                         
   6   6   3         27.05         25.90         0.77 o                         
   7   6   3          2.38          3.79         0.43 o                         
   8   6   3         34.53         33.18         0.94 o                         
   9   6   3          3.67          3.68         0.50 o                         
 -10   7   3          3.66          4.07         0.55 o                         
  -9   7   3         19.23         15.84         0.79 o                         
  -8   7   3         11.13          9.30         0.57 o                         
  -7   7   3          0.64          0.17         0.21 o                         
  -6   7   3          1.02          2.09         0.33 o                         
  -5   7   3        104.16        121.48         2.13 o                         
  -4   7   3        409.35        415.69         6.78 o                         
  -3   7   3        679.04        661.57         9.60 o                         
  -2   7   3         83.45        100.22         1.70 o                         
  -1   7   3         14.40         16.84         0.86 o                         
   0   7   3        387.82        397.85         6.85 o                         
   1   7   3        105.32         87.53         1.27 o                         
   2   7   3        173.42        156.94         2.16 o                         
   3   7   3        218.77        225.33         3.26 o                         
   4   7   3         20.47         15.50         0.69 o                         
   5   7   3         44.84         39.45         0.82 o                         
   6   7   3          7.88          8.64         0.43 o                         
   7   7   3          9.98          7.20         0.43 o                         
   8   7   3         16.82         18.97         0.77 o                         
   9   7   3         94.52         93.01         2.27 o                         
 -10   8   3         36.13         38.28         1.65 o                         
  -9   8   3          0.38          0.50         0.47 o                         
  -8   8   3          0.10          0.11         0.33 o                         
  -7   8   3          0.01          0.33         0.21 o                         
  -6   8   3         19.58         18.86         0.62 o                         
  -5   8   3          0.19          1.43         0.21 o                         
  -4   8   3          0.48          0.25         0.17 o                         
  -3   8   3        418.50        416.60         5.39 o                         
  -2   8   3         49.33         46.06         0.78 o                         
  -1   8   3        321.89        307.66         5.82 o                         
   0   8   3        192.34        217.53         2.89 o                         
   1   8   3        274.36        296.57         3.92 o                         
   2   8   3          0.07          1.82         0.33 o                         
   3   8   3         90.94         92.13         1.43 o                         
   4   8   3        125.24        118.59         1.88 o                         
   5   8   3          8.44          7.14         0.43 o                         
   6   8   3          0.73          0.73         0.29 o                         
   7   8   3         14.79         15.09         0.60 o                         
   8   8   3         15.36         16.85         0.73 o                         
   9   8   3          7.45          8.58         1.32 o                         
 -10   9   3         24.39         29.70         1.65 o                         
  -9   9   3          0.42          0.92         0.55 o                         
  -8   9   3          2.02          1.45         0.55 o                         
  -7   9   3        675.46        557.42        10.35 o                         
  -6   9   3         21.83         25.50         0.73 o                         
  -5   9   3         11.22         16.15         0.52 o                         
  -4   9   3         10.04          7.91         0.39 o                         
  -3   9   3        120.23        130.09         1.80 o                         
  -2   9   3          8.05          8.76         0.55 o                         
  -1   9   3         10.96          8.09         0.39 o                         
   0   9   3        373.02        366.14         4.79 o                         
   1   9   3         83.76         88.52         2.08 o                         
   2   9   3         30.83         44.31         0.79 o                         
   3   9   3         39.06         43.25         0.90 o                         
   4   9   3          3.89          4.26         0.30 o                         
   5   9   3         39.43         37.76         0.94 o                         
   6   9   3         31.54         33.86         0.94 o                         
   7   9   3         31.65         26.37         0.77 o                         
   8   9   3          1.22          0.77         0.38 o                         
   9   9   3          0.84          1.98         0.99 o                         
 -10  10   3          0.83          0.99         0.66 o                         
  -9  10   3          6.44          7.38         0.79 o                         
  -8  10   3          2.74          2.24         0.55 o                         
  -7  10   3         43.79         39.08         1.74 o                         
  -6  10   3         35.38         33.49         0.86 o                         
  -5  10   3          3.47          2.56         0.26 o                         
  -4  10   3          3.38          5.08         0.50 o                         
  -3  10   3         15.25         17.26         0.79 o                         
  -2  10   3        362.82        337.44         4.43 o                         
  -1  10   3        118.98        149.91         3.47 o                         
   0  10   3        904.58        949.46        13.47 o                         
   1  10   3        117.28        125.76         1.90 o                         
   2  10   3        155.87        158.77         2.35 o                         
   3  10   3         22.08         24.09         0.52 o                         
   4  10   3         54.61         59.48         1.19 o                         
   5  10   3        241.88        234.16         4.59 o                         
   6  10   3         73.70         73.89         1.77 o                         
   7  10   3         12.34          7.70         0.50 o                         
   8  10   3          0.11          0.25         0.33 o                         
  -9  11   3          5.82          5.84         0.55 o                         
  -8  11   3        157.89        128.38         2.70 o                         
  -7  11   3         66.76         56.98         1.39 o                         
  -6  11   3          4.05          0.59         0.22 o                         
  -5  11   3          6.16          5.16         0.33 o                         
  -4  11   3         26.51         25.06         0.73 o                         
  -3  11   3         32.98         34.45         0.80 o                         
  -2  11   3         49.44         39.35         0.65 o                         
  -1  11   3         64.57         69.15         1.40 o                         
   0  11   3        186.06        194.34         3.19 o                         
   1  11   3         29.81         33.55         0.61 o                         
   2  11   3         85.98         94.92         1.49 o                         
   3  11   3          2.24          2.57         0.20 o                         
   4  11   3          8.65         10.58         0.50 o                         
   5  11   3        109.93        108.90         2.05 o                         
   6  11   3          2.85          4.56         0.43 o                         
   7  11   3         28.39         26.95         0.86 o                         
   8  11   3         10.35         14.63         0.73 o                         
  -9  12   3          1.36          0.86         0.55 o                         
  -8  12   3          0.05          0.66         0.38 o                         
  -7  12   3         15.32         16.56         0.71 o                         
  -6  12   3          5.66          9.16         0.48 o                         
  -5  12   3         34.52         35.34         1.01 o                         
  -4  12   3         82.87         84.54         1.92 o                         
  -3  12   3        796.28        761.60        12.32 o                         
  -2  12   3         23.26         21.41         0.96 o                         
  -1  12   3         54.36         65.34         1.00 o                         
   0  12   3        324.21        331.45         5.27 o                         
   1  12   3          7.75          8.27         0.57 o                         
   2  12   3        166.89        172.66         2.58 o                         
   3  12   3         10.42          7.17         0.76 o                         
   4  12   3          1.71          2.31         0.33 o                         
   5  12   3        138.28        143.94         2.57 o                         
   6  12   3         30.98         34.69         0.94 o                         
   7  12   3         12.15         11.10         0.60 o                         
   8  12   3         10.06         12.54         1.32 o                         
  -8  13   3          8.13          8.38         0.62 o                         
  -7  13   3        118.27        101.15         2.20 o                         
  -6  13   3         31.42         32.65         1.09 o                         
  -5  13   3         40.12         37.89         1.01 o                         
  -4  13   3        170.69        162.24         3.21 o                         
  -3  13   3       1361.83       1311.22        40.60 o                         
  -2  13   3        469.34        440.92         6.41 o                         
  -1  13   3         17.29         14.25         0.40 o                         
   0  13   3          4.90          4.03         0.31 o                         
   1  13   3        304.18        316.90         4.48 o                         
   2  13   3          0.74          0.91         0.18 o                         
   3  13   3        478.68        460.23         7.41 o                         
   4  13   3        562.51        556.34        14.39 o                         
   5  13   3         22.14         19.16         0.69 o                         
   6  13   3          0.46          0.41         0.33 o                         
   7  13   3         40.39         45.54         1.14 o                         
   8  13   3          9.21         11.22         1.32 o                         
  -8  14   3          0.58          0.21         0.42 o                         
  -7  14   3         27.27         26.21         0.81 o                         
  -6  14   3         90.49         80.63         1.82 o                         
  -5  14   3         60.00         62.21         1.43 o                         
  -4  14   3        561.95        581.32        10.77 o                         
  -3  14   3        237.10        238.59         7.96 o                         
  -2  14   3         14.84         13.99         0.46 o                         
  -1  14   3        237.99        238.55         3.42 o                         
   0  14   3         51.07         48.69         1.43 o                         
   1  14   3          1.17          0.77         0.17 o                         
   2  14   3        308.98        288.65         6.38 o                         
   3  14   3        133.70        150.73         3.26 o                         
   4  14   3        436.94        465.57        10.77 o                         
   5  14   3         80.19         83.58         1.64 o                         
   6  14   3          0.78          0.17         0.33 o                         
   7  14   3          1.40          1.45         0.39 o                         
   8  14   3          1.89          3.30         0.99 o                         
  -8  15   3          3.16          2.84         0.42 o                         
  -7  15   3          2.03          2.67         0.42 o                         
  -6  15   3          0.33          0.33         0.38 o                         
  -5  15   3          9.45         10.11         0.62 o                         
  -4  15   3        137.20        139.10         2.78 o                         
  -3  15   3        260.10        273.42         5.24 o                         
  -2  15   3         30.14         26.46         0.81 o                         
  -1  15   3         62.70         61.46         1.22 o                         
   0  15   3         53.84         58.83         1.23 o                         
   1  15   3         16.10         14.47         0.46 o                         
   2  15   3          0.23         -0.05         0.18 o                         
   3  15   3        238.83        236.77         5.05 o                         
   4  15   3         96.32        116.08         2.17 o                         
   5  15   3          0.38          0.83         0.33 o                         
   6  15   3         25.93         22.67         0.77 o                         
   7  15   3          0.62          0.00         0.66 o                         
  -8  16   3          3.72          3.17         0.66 o                         
  -7  16   3          7.08          7.84         0.62 o                         
  -6  16   3          8.99          7.70         0.57 o                         
  -5  16   3          0.72          0.66         0.38 o                         
  -4  16   3          4.17          4.89         0.42 o                         
  -3  16   3        959.34       1019.17        21.82 o                         
  -2  16   3          8.73          9.29         0.70 o                         
  -1  16   3         44.77         41.40         0.90 o                         
   0  16   3        244.47        219.85         3.69 o                         
   1  16   3          6.78          8.47         0.33 o                         
   2  16   3         11.31          9.83         0.50 o                         
   3  16   3         58.45         59.06         1.30 o                         
   4  16   3         47.35         54.29         1.28 o                         
   5  16   3         85.29         81.96         3.14 o                         
   6  16   3         13.14          9.92         0.60 o                         
   7  16   3         12.96         13.20         1.32 o                         
  -8  17   3         33.10         40.26         1.98 o                         
  -7  17   3          1.18          1.28         0.42 o                         
  -6  17   3         14.79         15.45         0.68 o                         
  -5  17   3          0.01          0.00         0.38 o                         
  -4  17   3        284.55        266.19         6.07 o                         
  -3  17   3         21.81         23.30         0.93 o                         
  -2  17   3         17.09         17.70         0.79 o                         
  -1  17   3          0.71          0.33         0.19 o                         
   0  17   3          0.42          0.50         0.21 o                         
   1  17   3          1.26          4.38         1.97 o                         
   2  17   3         15.77         17.77         0.56 o                         
   3  17   3         21.16         23.23         0.69 o                         
   4  17   3          0.84          1.24         0.33 o                         
   5  17   3        281.89        280.03         8.43 o                         
   6  17   3          0.45          0.25         0.33 o                         
  -7  18   3         23.06         24.18         1.27 o                         
  -6  18   3         20.74         21.49         0.81 o                         
  -5  18   3          0.00          0.00         0.47 o                         
  -4  18   3          2.32          2.07         0.66 o                         
  -3  18   3          4.41          6.74         0.55 o                         
  -2  18   3        218.91        224.33         9.41 o                         
  -1  18   3          7.01          6.89         0.42 o                         
   0  18   3        133.84        138.39         2.81 o                         
   1  18   3          2.64          2.15         0.33 o                         
   2  18   3          0.00         -0.21         0.21 o                         
   3  18   3          2.98          2.36         0.36 o                         
   4  18   3          2.31          3.84         0.39 o                         
   5  18   3         58.63         55.36         1.76 o                         
   6  18   3         17.58         15.84         1.65 o                         
  -7  19   3        184.34        223.11         8.91 o                         
  -6  19   3         15.52         14.73         0.93 o                         
  -5  19   3         66.74         68.69         1.97 o                         
  -4  19   3         11.65         11.59         0.70 o                         
  -3  19   3         10.22         13.01         1.32 o                         
  -2  19   3          3.44          3.80         0.47 o                         
  -1  19   3         48.63         45.52         2.48 o                         
   0  19   3          0.13          0.50         0.50 o                         
   1  19   3         52.30         48.65         1.59 o                         
   2  19   3          7.83          7.17         0.39 o                         
   3  19   3          0.10          0.74         0.36 o                         
   4  19   3         69.39         67.33         1.95 o                         
   5  19   3          0.78          1.16         0.39 o                         
  -6  20   3          0.58          0.99         0.66 o                         
  -5  20   3          1.90          1.65         0.47 o                         
  -4  20   3          5.92          5.49         0.50 o                         
  -3  20   3         50.02         46.32         2.31 o                         
  -2  20   3          1.77          1.55         0.83 o                         
  -1  20   3          0.01          0.33         0.47 o                         
   0  20   3         20.19         15.62         0.83 o                         
   1  20   3         53.35         59.50         1.74 o                         
   2  20   3          0.00         -0.07         0.25 o                         
   3  20   3          0.78          0.99         0.38 o                         
   4  20   3         34.30         34.21         1.29 o                         
   5  20   3          0.28          0.20         0.55 o                         
  -5  21   3          5.03          6.29         0.70 o                         
  -4  21   3          0.55         -0.17         0.47 o                         
  -3  21   3         13.12         12.89         0.99 o                         
  -2  21   3         11.73         12.16         1.16 o                         
  -1  21   3         27.65         23.76         1.65 o                         
   0  21   3          1.85          1.16         0.47 o                         
   1  21   3         20.36         19.15         0.93 o                         
   2  21   3          0.09         -0.17         0.47 o                         
   3  21   3          1.50          1.77         0.36 o                         
   4  21   3          4.55          6.07         0.62 o                         
  -4  22   3          1.03          0.66         0.66 o                         
  -3  22   3          0.15          0.33         0.47 o                         
  -2  22   3          1.08          0.66         0.66 o                         
  -1  22   3         23.79         25.41         1.65 o                         
   0  22   3          5.96          6.27         0.99 o                         
   1  22   3          2.76          2.57         0.50 o                         
   2  22   3          3.92          4.84         0.55 o                         
   3  22   3         29.70         31.38         1.01 o                         
   4  22   3          0.01         -0.33         0.99 o                         
  -4  23   3          0.50          1.32         0.66 o                         
  -3  23   3         20.23         30.03         1.65 o                         
  -1  23   3         30.39         24.75         1.65 o                         
   0  23   3         10.96         12.21         1.32 o                         
   1  23   3         18.64         22.16         1.03 o                         
   2  23   3          0.03          0.00         0.66 o                         
   1  24   3         23.03         26.73         1.65 o                         
 -10   0   4         46.30         48.19         2.64 o                         
  -9   0   4         46.02         48.85         2.64 o                         
  -8   0   4        347.69        339.28        12.54 o                         
  -7   0   4        888.85        883.92        47.36 o                         
  -6   0   4         85.97         92.77         2.38 o                         
  -5   0   4        292.19        283.51        10.23 o                         
  -4   0   4         73.91         61.16         1.24 o                         
  -3   0   4        340.84        327.80         6.03 o                         
  -2   0   4        213.75        203.45         3.83 o                         
  -1   0   4        597.61        641.32        11.66 o                         
   0   0   4         70.78         81.28         4.57 o                         
   1   0   4       5029.64       4862.77       185.62 o                         
   2   0   4        105.59        101.06         2.08 o                         
   3   0   4        206.68        208.65         4.04 o                         
   4   0   4        114.31        123.88         2.54 o                         
   5   0   4        127.27        115.75         2.46 o                         
   6   0   4          0.05          0.66         0.38 o                         
   7   0   4        231.95        231.27         4.62 o                         
   8   0   4         19.00         19.41         1.03 o                         
 -10   1   4          7.32          7.32         0.79 o                         
  -9   1   4          6.38          7.43         0.70 o                         
  -8   1   4         21.12         20.81         1.17 o                         
  -7   1   4          0.80          1.27         0.48 o                         
  -6   1   4         50.45         56.71         1.36 o                         
  -5   1   4         11.01          7.98         0.39 o                         
  -4   1   4        523.64        524.10         8.45 o                         
  -3   1   4        107.17         84.07         1.15 o                         
  -2   1   4        927.06        911.20        11.65 o                         
  -1   1   4        858.96        876.84        13.36 o                         
   0   1   4       2643.15       2845.46        36.61 o                         
   1   1   4          1.62          4.15         0.82 o                         
   2   1   4         10.13         13.57         0.64 o                         
   3   1   4         54.85         49.57         0.85 o                         
   4   1   4          9.74          9.66         0.55 o                         
   5   1   4         98.11         93.71         1.58 o                         
   6   1   4        160.88        158.41         2.47 o                         
   7   1   4         35.09         36.95         0.91 o                         
   8   1   4          2.01          1.96         0.48 o                         
 -10   2   4         14.18         13.71         1.17 o                         
  -9   2   4          0.13          0.33         0.66 o                         
  -8   2   4        120.50        110.43         9.24 o                         
  -7   2   4        315.28        321.72        10.73 o                         
  -6   2   4         57.57         63.71         1.29 o                         
  -5   2   4         55.20         50.76         1.00 o                         
  -4   2   4        227.17        228.59         3.30 o                         
  -3   2   4         31.89         43.12         0.90 o                         
  -2   2   4        285.73        285.07         3.72 o                         
  -1   2   4        742.97        749.54         9.67 o                         
   0   2   4        103.35        121.72         1.69 o                         
   1   2   4        369.15        379.76         5.37 o                         
   2   2   4       1448.35       1447.72        19.98 o                         
   3   2   4          9.75         11.23         0.36 o                         
   4   2   4        306.09        312.65         4.20 o                         
   5   2   4          3.10          2.95         0.27 o                         
   6   2   4         92.21         86.35         1.39 o                         
   7   2   4         90.27         98.54         1.73 o                         
   8   2   4          0.38          1.06         0.43 o                         
 -10   3   4         42.14         49.84         2.64 o                         
  -9   3   4          5.23          7.26         0.99 o                         
  -8   3   4         26.07         25.90         1.03 o                         
  -7   3   4         61.53         60.27         1.74 o                         
  -6   3   4          3.30          4.95         1.98 o                         
  -5   3   4        748.98        713.73        10.12 o                         
  -4   3   4        362.76        376.85         5.41 o                         
  -3   3   4       1095.97       1192.71        16.80 o                         
  -2   3   4         34.32         24.38         0.44 o                         
  -1   3   4         78.92         68.21         1.00 o                         
   0   3   4          0.02          2.13         0.28 o                         
   1   3   4       2250.70       2157.07        27.52 o                         
   2   3   4        382.90        383.76         5.08 o                         
   3   3   4          5.62          2.49         0.30 o                         
   4   3   4         44.49         45.74         0.83 o                         
   5   3   4        120.27        115.67         1.72 o                         
   6   3   4          0.80          0.40         0.30 o                         
   7   3   4         55.44         55.01         1.27 o                         
   8   3   4        102.03        114.43         2.86 o                         
   9   3   4          1.63          1.65         0.70 o                         
 -10   4   4         32.89         38.44         1.74 o                         
  -9   4   4          9.89         10.90         0.93 o                         
  -8   4   4         30.33         31.08         0.96 o                         
  -7   4   4         52.66         54.00         1.36 o                         
  -6   4   4         95.66         91.16         2.38 o                         
  -5   4   4          6.87         10.50         0.33 o                         
  -4   4   4          8.32         10.69         0.33 o                         
  -3   4   4          1.50          2.91         0.18 o                         
  -2   4   4        272.88        266.13         3.90 o                         
  -1   4   4        798.24        813.78        10.44 o                         
   0   4   4        699.64        676.17        13.71 o                         
   1   4   4       3156.97       3021.92        38.52 o                         
   2   4   4       1077.36       1090.33        14.03 o                         
   3   4   4        138.51        118.16         1.70 o                         
   4   4   4         42.73         35.52         0.87 o                         
   5   4   4          2.26          0.83         0.33 o                         
   6   4   4         15.02         20.07         0.69 o                         
   7   4   4         13.16         11.78         1.14 o                         
   8   4   4         19.55         21.53         1.01 o                         
   9   4   4          8.93          8.04         0.79 o                         
 -10   5   4          4.69          6.77         0.93 o                         
  -9   5   4          0.74          1.51         0.48 o                         
  -8   5   4          2.65          3.00         0.42 o                         
  -7   5   4         72.62         73.42         1.75 o                         
  -6   5   4         36.11         36.33         1.07 o                         
  -5   5   4        141.83        148.65         2.52 o                         
  -4   5   4        317.40        348.58         5.04 o                         
  -3   5   4        412.80        434.29         6.23 o                         
  -2   5   4        355.00        385.22         5.01 o                         
  -1   5   4         10.22         11.58         0.46 o                         
   0   5   4         57.63         63.45         1.03 o                         
   1   5   4        260.79        264.02         3.54 o                         
   2   5   4         36.20         33.95         1.10 o                         
   3   5   4          5.47          3.24         0.38 o                         
   4   5   4         23.98         28.67         0.67 o                         
   5   5   4          5.80          4.20         0.30 o                         
   6   5   4         15.93         15.98         0.54 o                         
   7   5   4          0.70          0.74         0.33 o                         
   8   5   4         20.06         19.70         0.95 o                         
  -9   6   4          0.06         -0.08         0.42 o                         
  -8   6   4          7.64          6.02         0.48 o                         
  -7   6   4         14.00         10.41         0.62 o                         
  -6   6   4          4.82          3.69         0.56 o                         
  -5   6   4          1.20          1.26         0.22 o                         
  -4   6   4        164.28        166.81         2.49 o                         
  -3   6   4        507.76        529.86         7.57 o                         
  -2   6   4         82.81         87.53         1.24 o                         
  -1   6   4       1362.99       1313.17        16.80 o                         
   0   6   4          0.76          0.89         0.16 o                         
   1   6   4          1.43          1.47         0.32 o                         
   2   6   4        921.50       1009.77        15.45 o                         
   3   6   4         86.35        100.48         1.49 o                         
   4   6   4        168.48        195.35         3.80 o                         
   5   6   4          8.23          6.04         0.37 o                         
   6   6   4          3.50          5.39         0.43 o                         
   7   6   4         17.22         16.74         0.69 o                         
   8   6   4          8.93          7.86         0.60 o                         
  -9   7   4          1.57          0.92         0.55 o                         
  -8   7   4          0.34          0.25         0.29 o                         
  -7   7   4          4.16          3.68         0.48 o                         
  -6   7   4        418.59        379.88         6.29 o                         
  -5   7   4         72.80         66.85         1.29 o                         
  -4   7   4          0.46          1.27         0.65 o                         
  -3   7   4       1768.90       1887.29        26.66 o                         
  -2   7   4        212.24        217.49         3.13 o                         
  -1   7   4         45.49         46.47         0.80 o                         
   0   7   4         46.52         47.55         0.75 o                         
   1   7   4        370.05        403.24         5.35 o                         
   2   7   4         24.89         23.30         0.61 o                         
   3   7   4          2.34          3.21         0.97 o                         
   4   7   4        142.46        148.47         2.81 o                         
   5   7   4          9.78         10.88         0.44 o                         
   6   7   4          1.12          3.12         0.39 o                         
   7   7   4          2.30          2.44         0.43 o                         
   8   7   4          1.06          1.54         0.43 o                         
 -10   8   4         50.89         57.10         2.31 o                         
  -9   8   4          8.32          9.47         0.79 o                         
  -8   8   4          6.44          8.29         0.62 o                         
  -7   8   4         50.49         44.55         1.26 o                         
  -6   8   4         29.49         28.41         0.73 o                         
  -5   8   4          0.62          0.72         0.21 o                         
  -4   8   4        101.86         98.92         2.01 o                         
  -3   8   4        851.97        836.30        11.87 o                         
  -2   8   4        315.23        311.84         4.42 o                         
  -1   8   4          0.24          0.28         0.32 o                         
   0   8   4        208.08        180.97         2.44 o                         
   1   8   4          7.11         18.98         0.61 o                         
   2   8   4        248.40        259.80         3.89 o                         
   3   8   4          1.39          1.06         0.20 o                         
   4   8   4          6.48         11.93         0.49 o                         
   5   8   4         37.94         37.23         0.94 o                         
   6   8   4         70.11         64.16         1.44 o                         
   7   8   4         85.25         81.60         2.10 o                         
   8   8   4          1.74          1.23         0.48 o                         
 -10   9   4          0.04          0.00         0.66 o                         
  -9   9   4          0.00          0.33         0.66 o                         
  -8   9   4          1.21          0.66         0.47 o                         
  -7   9   4          1.89          4.14         0.50 o                         
  -6   9   4         47.21         46.05         1.06 o                         
  -5   9   4          0.48          2.30         0.33 o                         
  -4   9   4        289.41        258.41         4.86 o                         
  -3   9   4        359.50        347.61         5.06 o                         
  -2   9   4         20.05         22.07         0.45 o                         
  -1   9   4         29.15         31.50         0.64 o                         
   0   9   4         32.57         42.22         0.70 o                         
   1   9   4          4.59          5.01         0.42 o                         
   2   9   4         31.86         35.09         0.72 o                         
   3   9   4          1.42          2.44         0.23 o                         
   4   9   4        487.64        465.67         7.69 o                         
   5   9   4        172.62        175.48         4.19 o                         
   6   9   4        216.31        228.70         3.93 o                         
   7   9   4          0.06          0.46         0.57 o                         
   8   9   4          0.33          0.66         0.99 o                         
  -9  10   4          0.85          1.52         0.55 o                         
  -8  10   4         28.87         23.79         1.32 o                         
  -7  10   4          4.63          3.63         0.66 o                         
  -6  10   4         17.41         18.37         0.56 o                         
  -5  10   4         36.29         32.12         0.73 o                         
  -4  10   4          0.00         -0.06         0.21 o                         
  -3  10   4        286.94        271.30        13.39 o                         
  -2  10   4          4.01          4.11         0.28 o                         
  -1  10   4        246.43        220.23         3.63 o                         
   0  10   4         43.47         45.54         0.82 o                         
   1  10   4        306.43        340.06         6.26 o                         
   2  10   4         14.36         13.06         0.46 o                         
   3  10   4         66.92         71.41         1.38 o                         
   4  10   4         14.99         14.03         0.60 o                         
   5  10   4          1.72          3.26         0.39 o                         
   6  10   4          3.54          4.01         0.43 o                         
   7  10   4         12.95         10.44         0.60 o                         
   8  10   4         14.92         15.84         1.65 o                         
  -9  11   4          0.42          0.07         0.55 o                         
  -8  11   4          5.16          5.18         0.55 o                         
  -7  11   4         19.36         18.65         0.81 o                         
  -6  11   4         16.29         16.52         0.56 o                         
  -5  11   4        141.68        145.13         2.57 o                         
  -4  11   4         59.17         64.59         1.29 o                         
  -3  11   4         49.30         48.78         1.26 o                         
  -2  11   4         22.01         22.30         0.54 o                         
  -1  11   4         88.73         89.56         1.32 o                         
   0  11   4         38.46         47.32         1.08 o                         
   1  11   4        116.00        118.35         1.84 o                         
   2  11   4          0.08          0.55         0.16 o                         
   3  11   4          8.17          6.90         0.33 o                         
   4  11   4        170.66        171.89         3.19 o                         
   5  11   4        227.19        253.08         4.95 o                         
   6  11   4         21.81         20.51         0.73 o                         
   7  11   4          4.75          5.16         0.50 o                         
  -9  12   4          7.86          9.57         0.99 o                         
  -8  12   4          7.70          7.38         0.79 o                         
  -7  12   4          4.63          4.42         0.42 o                         
  -6  12   4          6.13          7.17         0.57 o                         
  -5  12   4          0.76          1.02         0.21 o                         
  -4  12   4         51.11         48.53         1.15 o                         
  -3  12   4        298.96        297.09         4.98 o                         
  -2  12   4          3.73          6.68         0.62 o                         
  -1  12   4          8.83         10.30         0.34 o                         
   0  12   4         23.49         23.84         0.58 o                         
   1  12   4          0.54          1.14         0.18 o                         
   2  12   4        179.84        181.73         4.11 o                         
   3  12   4          0.41          0.20         0.25 o                         
   4  12   4         96.88         89.83         2.57 o                         
   5  12   4          0.01          1.16         0.43 o                         
   6  12   4         11.37         13.79         0.60 o                         
   7  12   4         10.46         10.84         0.60 o                         
  -8  13   4          6.78          4.77         0.55 o                         
  -7  13   4          3.01          1.32         0.38 o                         
  -6  13   4          9.81          8.94         0.62 o                         
  -5  13   4        141.26        135.58         2.78 o                         
  -4  13   4          0.29          0.36         0.52 o                         
  -3  13   4        391.17        402.06         9.53 o                         
  -2  13   4        122.38        124.50         3.09 o                         
  -1  13   4          0.11          0.05         0.16 o                         
   0  13   4         28.89         40.96         0.88 o                         
   1  13   4         30.89         33.58         0.68 o                         
   2  13   4        110.11        101.17         1.60 o                         
   3  13   4          9.85         10.18         0.76 o                         
   4  13   4         37.21         39.01         0.97 o                         
   5  13   4          2.38          4.78         0.66 o                         
   6  13   4         20.73         19.60         0.77 o                         
   7  13   4          2.28          2.97         0.99 o                         
  -8  14   4          5.40          6.19         0.79 o                         
  -7  14   4          7.35          8.60         0.62 o                         
  -6  14   4          0.43          0.88         0.38 o                         
  -5  14   4         48.56         48.62         1.20 o                         
  -4  14   4         10.81          9.71         0.56 o                         
  -3  14   4          1.89          6.77         1.98 o                         
  -2  14   4          0.15          0.78         0.42 o                         
  -1  14   4         57.57         53.90         1.09 o                         
   0  14   4          0.59          0.00         0.16 o                         
   1  14   4         20.88         19.03         0.51 o                         
   2  14   4          0.35          0.37         0.27 o                         
   3  14   4          4.55          5.71         0.39 o                         
   4  14   4          5.86          5.95         0.43 o                         
   5  14   4          3.07          2.66         0.43 o                         
   6  14   4          0.38         -0.17         0.33 o                         
  -8  15   4          6.22          4.62         0.99 o                         
  -7  15   4          1.85          0.95         0.42 o                         
  -6  15   4          0.10          0.11         0.38 o                         
  -5  15   4         26.68         27.09         0.81 o                         
  -4  15   4          0.83          1.84         0.67 o                         
  -3  15   4        753.04        728.40        24.50 o                         
  -2  15   4        351.93        347.53         6.61 o                         
  -1  15   4          4.75          5.99         0.48 o                         
   0  15   4         21.14         19.35         0.51 o                         
   1  15   4         25.93         24.75         0.61 o                         
   2  15   4          0.00          0.11         0.21 o                         
   3  15   4         27.40         24.81         0.73 o                         
   4  15   4          4.63          3.94         0.43 o                         
   5  15   4          0.92          1.24         0.33 o                         
   6  15   4          2.96          2.44         0.43 o                         
  -7  16   4          2.68          3.19         0.42 o                         
  -6  16   4         14.61         15.41         0.80 o                         
  -5  16   4          4.64          3.96         0.42 o                         
  -4  16   4          9.41         11.06         0.70 o                         
  -3  16   4          0.32          1.16         0.47 o                         
  -2  16   4         57.37         57.22         1.43 o                         
  -1  16   4         98.73        111.59         2.95 o                         
   0  16   4         13.88         11.55         0.89 o                         
   1  16   4         28.37         34.24         0.76 o                         
   2  16   4         28.24         24.47         0.84 o                         
   3  16   4          7.67          6.23         0.67 o                         
   4  16   4         20.36         17.69         0.71 o                         
   5  16   4          0.37          0.63         0.36 o                         
   6  16   4          1.22          1.65         0.66 o                         
  -7  17   4          1.72          3.96         0.55 o                         
  -6  17   4          0.17          0.11         0.38 o                         
  -5  17   4          0.01          0.66         0.66 o                         
  -4  17   4        125.45        134.08         3.30 o                         
  -3  17   4        215.92        208.00         4.78 o                         
  -2  17   4         84.85         87.13         2.33 o                         
  -1  17   4         21.66         25.39         0.81 o                         
   0  17   4          0.65          1.42         0.33 o                         
   1  17   4         68.48         59.84         1.59 o                         
   2  17   4         28.24         28.89         0.91 o                         
   3  17   4         12.90          9.14         0.52 o                         
   4  17   4         39.23         49.01         1.52 o                         
   5  17   4         29.40         30.57         0.97 o                         
  -7  18   4          0.16          0.40         0.55 o                         
  -6  18   4          0.37          0.50         0.47 o                         
  -5  18   4         16.03         15.35         0.93 o                         
  -4  18   4          3.41          3.35         0.83 o                         
  -3  18   4        339.25        367.99        17.33 o                         
  -2  18   4          0.32          1.32         0.66 o                         
  -1  18   4          1.85          0.17         0.47 o                         
   0  18   4         17.40         18.35         0.81 o                         
   1  18   4        179.61        181.00         4.28 o                         
   2  18   4          4.19          2.01         0.36 o                         
   3  18   4         18.15         20.36         0.73 o                         
   4  18   4          7.79         10.98         0.60 o                         
   5  18   4          0.01          0.99         0.55 o                         
  -6  19   4          0.48          1.65         0.66 o                         
  -5  19   4          2.01          2.22         0.50 o                         
  -4  19   4         13.16         13.33         1.32 o                         
  -3  19   4         15.65         19.65         0.93 o                         
  -2  19   4         23.77         27.46         1.32 o                         
  -1  19   4          0.01          0.83         0.47 o                         
   0  19   4          1.27          1.85         0.50 o                         
   1  19   4         15.21         14.30         0.68 o                         
   2  19   4          5.83          6.94         0.43 o                         
   3  19   4          0.01          0.17         0.33 o                         
   4  19   4        100.92         99.57         4.33 o                         
  -5  20   4         16.44         18.51         0.93 o                         
  -4  20   4          6.55          4.75         0.99 o                         
  -3  20   4          3.86          4.11         0.55 o                         
  -2  20   4          0.00          0.33         0.47 o                         
  -1  20   4        183.08        174.47        10.73 o                         
   0  20   4         33.84         28.71         1.65 o                         
   1  20   4         55.10         51.28         2.29 o                         
   2  20   4          0.00         -0.08         0.33 o                         
   3  20   4          0.95          0.60         0.36 o                         
   4  20   4          0.46          3.02         0.55 o                         
  -4  21   4          3.83          2.57         0.50 o                         
  -3  21   4         10.14         10.60         0.70 o                         
  -2  21   4          0.39         -0.17         0.47 o                         
  -1  21   4          1.56          0.99         0.66 o                         
   0  21   4          4.66          4.29         0.99 o                         
   1  21   4         32.25         33.99         1.98 o                         
   2  21   4          2.88          3.96         0.48 o                         
   3  21   4         20.60         20.47         1.32 o                         
  -3  22   4          7.76          9.57         0.99 o                         
  -2  22   4          1.73          3.20         0.55 o                         
  -1  22   4          0.53         -0.33         0.66 o                         
   0  22   4          1.36          1.32         0.66 o                         
   2  22   4          2.31          1.65         0.66 o                         
   3  22   4         10.79         17.49         1.65 o                         
  -3  23   4          0.00         -0.66         0.66 o                         
 -10   1   5          1.62          2.97         0.70 o                         
  -9   1   5          1.00          1.98         0.70 o                         
  -8   1   5         95.38         99.01         3.03 o                         
  -7   1   5       1178.70       1152.34        28.71 o                         
  -6   1   5       1406.96       1408.64        22.45 o                         
  -5   1   5         16.53         14.13         0.68 o                         
  -4   1   5         31.52         27.44         0.73 o                         
  -3   1   5        165.31        150.95         2.34 o                         
  -2   1   5        274.89        310.50         4.10 o                         
  -1   1   5        336.02        346.39         4.56 o                         
   0   1   5        381.82        373.42         4.92 o                         
   1   1   5        762.49        784.42        13.20 o                         
   2   1   5          2.54          4.14         0.30 o                         
   3   1   5        138.53        122.64         1.83 o                         
   4   1   5         65.19         63.59         1.11 o                         
   5   1   5        146.25        132.38         2.18 o                         
   6   1   5         79.92         77.87         1.41 o                         
   7   1   5          4.70          4.37         0.44 o                         
   8   1   5         16.37         16.17         1.32 o                         
 -10   2   5          0.01          0.66         1.65 o                         
  -9   2   5          3.98          4.61         0.83 o                         
  -8   2   5          0.00          0.50         0.50 o                         
  -7   2   5          3.77          4.44         0.50 o                         
  -6   2   5        255.83        246.49         4.15 o                         
  -5   2   5         34.24         28.36         0.73 o                         
  -4   2   5          4.41          5.18         0.38 o                         
  -3   2   5        340.52        351.93         5.09 o                         
  -2   2   5        552.58        567.38         7.37 o                         
  -1   2   5         27.99         29.81         0.70 o                         
   0   2   5        500.77        467.57         6.15 o                         
   1   2   5       1194.63       1117.86        15.27 o                         
   2   2   5         39.67         30.87         1.40 o                         
   3   2   5         32.28         29.23         0.67 o                         
   4   2   5         13.10         12.80         0.44 o                         
   5   2   5        193.93        203.15         2.86 o                         
   6   2   5         43.12         42.25         1.06 o                         
   7   2   5          9.09         10.51         0.72 o                         
   8   2   5          0.04          0.99         0.66 o                         
 -10   3   5          0.31          0.66         0.99 o                         
  -9   3   5         24.56         23.11         1.17 o                         
  -8   3   5         87.65         87.85         2.24 o                         
  -7   3   5         28.77         25.05         0.87 o                         
  -6   3   5        596.16        566.23        10.96 o                         
  -5   3   5        301.67        308.19         5.10 o                         
  -4   3   5         62.48         54.82         0.96 o                         
  -3   3   5        144.77        147.84         2.21 o                         
  -2   3   5          5.77          4.35         0.30 o                         
  -1   3   5         91.43         81.18         1.21 o                         
   0   3   5         11.93         15.32         0.45 o                         
   1   3   5         94.39         76.85         1.30 o                         
   2   3   5        323.53        311.94         4.20 o                         
   3   3   5          1.36          3.66         0.28 o                         
   4   3   5         17.75         13.95         0.68 o                         
   5   3   5        159.63        149.38         2.35 o                         
   6   3   5          5.19          7.02         0.44 o                         
   7   3   5         68.37         70.95         1.60 o                         
   8   3   5         84.69         85.69         2.54 o                         
 -10   4   5         36.87         41.26         2.31 o                         
  -9   4   5         20.78         20.00         1.17 o                         
  -8   4   5         11.61         11.65         0.68 o                         
  -7   4   5         50.04         52.85         2.34 o                         
  -6   4   5          8.71          7.29         0.48 o                         
  -5   4   5          0.47          0.39         0.21 o                         
  -4   4   5        280.76        294.15         4.29 o                         
  -3   4   5          5.26          7.91         0.42 o                         
  -2   4   5         23.13         25.09         0.47 o                         
  -1   4   5        197.52        181.57         2.49 o                         
   0   4   5        500.63        492.43         7.59 o                         
   1   4   5         21.78         23.19         0.61 o                         
   2   4   5         91.81         93.24         1.44 o                         
   3   4   5        102.69        101.78         1.54 o                         
   4   4   5          4.91          3.90         0.30 o                         
   5   4   5         32.04         27.51         1.18 o                         
   6   4   5          5.17          4.36         0.36 o                         
   7   4   5         10.79          9.51         0.60 o                         
   8   4   5          3.76          4.45         1.16 o                         
 -10   5   5          6.68          7.59         1.32 o                         
  -9   5   5         32.41         31.92         1.07 o                         
  -8   5   5         14.98         12.78         0.68 o                         
  -7   5   5        183.87        179.37         3.78 o                         
  -6   5   5        103.59         92.02         2.08 o                         
  -5   5   5        106.62        109.03         2.33 o                         
  -4   5   5         22.56         27.43         0.64 o                         
  -3   5   5          3.08          1.46         0.27 o                         
  -2   5   5          2.88          5.85         0.23 o                         
  -1   5   5         51.49         52.05         0.86 o                         
   0   5   5          8.86          7.91         0.69 o                         
   1   5   5         69.06         61.28         1.02 o                         
   2   5   5          1.08          4.56         0.46 o                         
   3   5   5         91.54         94.84         1.47 o                         
   4   5   5         38.37         44.79         0.91 o                         
   5   5   5          0.05          0.26         0.36 o                         
   6   5   5          0.36         -0.20         0.30 o                         
   7   5   5          9.41          9.82         0.60 o                         
   8   5   5          6.23          7.59         1.32 o                         
 -10   6   5         48.49         64.03         3.30 o                         
  -9   6   5         30.58         31.97         1.07 o                         
  -8   6   5          4.41          4.01         0.48 o                         
  -7   6   5         19.47         18.96         0.68 o                         
  -6   6   5          0.82          2.29         1.16 o                         
  -5   6   5          1.34          1.39         0.27 o                         
  -4   6   5        116.46        114.77         1.80 o                         
  -3   6   5         18.08         17.80         0.56 o                         
  -2   6   5        239.99        242.81         4.14 o                         
  -1   6   5         20.09         16.34         0.66 o                         
   0   6   5        250.22        246.35         3.33 o                         
   1   6   5         64.58         61.86         1.01 o                         
   2   6   5        122.16        129.12         2.07 o                         
   3   6   5         31.74         34.86         1.10 o                         
   4   6   5        125.14        121.23         2.50 o                         
   5   6   5         35.18         34.02         0.82 o                         
   6   6   5         12.82         10.88         0.60 o                         
   7   6   5         13.69         15.93         0.67 o                         
  -9   7   5         35.88         42.65         1.26 o                         
  -8   7   5         28.58         25.72         0.87 o                         
  -7   7   5          0.74          0.08         0.27 o                         
  -6   7   5         10.14          7.08         0.48 o                         
  -5   7   5        154.58        153.53         2.69 o                         
  -4   7   5          9.61          9.83         0.80 o                         
  -3   7   5        208.90        214.12         3.18 o                         
  -2   7   5          2.57          5.63         0.33 o                         
  -1   7   5         85.30         80.85         1.21 o                         
   0   7   5         35.54         34.55         0.64 o                         
   1   7   5         10.88         15.03         0.45 o                         
   2   7   5        448.74        443.40         7.41 o                         
   3   7   5        201.46        189.35         3.90 o                         
   4   7   5        112.15        125.28         3.41 o                         
   5   7   5          0.01         -0.20         0.30 o                         
   6   7   5          1.64          3.73         0.50 o                         
   7   7   5         11.11         10.26         0.66 o                         
 -10   8   5          3.60          5.28         0.99 o                         
  -9   8   5          6.49          8.17         0.83 o                         
  -8   8   5         16.20         14.08         0.73 o                         
  -7   8   5         31.60         29.24         0.98 o                         
  -6   8   5         22.93         18.81         0.68 o                         
  -5   8   5         13.06          9.72         0.43 o                         
  -4   8   5        137.21        122.84         2.29 o                         
  -3   8   5         69.15         73.34         1.25 o                         
  -2   8   5        187.47        183.01         3.03 o                         
  -1   8   5         16.38         18.14         0.47 o                         
   0   8   5         18.44         18.48         0.69 o                         
   1   8   5         19.75         25.39         0.70 o                         
   2   8   5          3.05          4.05         0.31 o                         
   3   8   5         33.61         26.14         0.67 o                         
   4   8   5        112.50        121.12         2.54 o                         
   5   8   5         56.60         54.81         1.71 o                         
   6   8   5         33.21         28.94         1.50 o                         
   7   8   5          0.32          0.50         0.33 o                         
  -9   9   5          4.79          6.27         0.99 o                         
  -8   9   5          0.01          0.66         0.47 o                         
  -7   9   5         29.26         25.38         0.93 o                         
  -6   9   5        318.39        264.05         5.28 o                         
  -5   9   5          4.99          8.10         0.57 o                         
  -4   9   5         11.69         12.45         0.52 o                         
  -3   9   5          6.25          4.37         0.31 o                         
  -2   9   5         64.67         68.75         1.21 o                         
  -1   9   5          0.01          0.39         0.22 o                         
   0   9   5         12.14         15.31         0.45 o                         
   1   9   5        279.39        272.58         3.97 o                         
   2   9   5          0.47          0.85         0.35 o                         
   3   9   5          6.80          7.61         0.44 o                         
   4   9   5          2.21          2.63         0.33 o                         
   5   9   5          1.97          1.43         0.38 o                         
   6   9   5          2.50          3.52         0.57 o                         
   7   9   5          0.00          0.00         0.48 o                         
  -9  10   5          7.66         11.88         0.99 o                         
  -8  10   5          8.38          7.92         0.99 o                         
  -7  10   5         14.04         15.22         0.79 o                         
  -6  10   5          4.12          4.94         0.48 o                         
  -5  10   5         40.47         43.56         1.00 o                         
  -4  10   5         30.52         28.13         0.73 o                         
  -3  10   5         35.92         32.15         3.16 o                         
  -2  10   5        641.68        629.90        11.00 o                         
  -1  10   5         73.33         62.65         1.48 o                         
   0  10   5          5.36          5.55         0.32 o                         
   1  10   5          0.17          0.17         0.18 o                         
   2  10   5         81.17         86.92         1.45 o                         
   3  10   5         22.43         19.68         0.69 o                         
   4  10   5         15.23         12.99         0.76 o                         
   5  10   5         28.54         24.55         0.81 o                         
   6  10   5         58.43         59.37         2.57 o                         
  -8  11   5         16.46         17.82         1.32 o                         
  -7  11   5        206.43        183.17         5.94 o                         
  -6  11   5        140.82        124.90         2.71 o                         
  -5  11   5         11.12         12.74         0.67 o                         
  -4  11   5         34.09         30.69         0.75 o                         
  -3  11   5          3.77          3.43         0.42 o                         
  -2  11   5        191.68        192.42         4.16 o                         
  -1  11   5         77.15         84.10         1.57 o                         
   0  11   5        196.17        213.29         3.13 o                         
   1  11   5          9.88         12.57         0.91 o                         
   2  11   5         55.04         56.08         1.08 o                         
   3  11   5        147.95        144.01         6.35 o                         
   4  11   5          2.23          3.39         0.57 o                         
   5  11   5         46.73         48.92         1.29 o                         
   6  11   5          1.12          0.99         0.42 o                         
  -8  12   5          0.34          0.66         0.66 o                         
  -7  12   5         24.31         21.12         1.32 o                         
  -6  12   5          5.38          5.58         0.48 o                         
  -5  12   5         16.99         16.95         0.63 o                         
  -4  12   5        234.94        236.95         4.08 o                         
  -3  12   5          0.00          1.32         0.47 o                         
  -2  12   5        387.52        373.44         8.44 o                         
  -1  12   5         27.97         20.39         0.64 o                         
   0  12   5         40.49         44.87         0.89 o                         
   1  12   5          3.01          5.28         0.46 o                         
   2  12   5          5.57          7.99         0.41 o                         
   3  12   5         79.08         71.71         2.37 o                         
   4  12   5          0.23         -0.33         0.33 o                         
   5  12   5        147.60        154.54         6.57 o                         
   6  12   5         53.50         49.84         1.23 o                         
  -8  13   5          2.86          5.02         0.59 o                         
  -7  13   5          2.52          3.63         0.66 o                         
  -6  13   5          1.45          0.33         0.66 o                         
  -5  13   5        109.43        109.13         2.07 o                         
  -4  13   5          1.42          1.20         0.36 o                         
  -3  13   5         34.19         39.87         1.70 o                         
  -2  13   5        136.89        141.55         3.72 o                         
  -1  13   5         46.80         49.20         1.05 o                         
   0  13   5          8.91          7.69         0.34 o                         
   1  13   5         18.99         21.54         0.62 o                         
   2  13   5         55.05         57.42         1.22 o                         
   3  13   5         57.06         67.57         2.62 o                         
   4  13   5          2.96          4.79         0.43 o                         
   5  13   5         63.40         60.83         3.10 o                         
   6  13   5          1.83          0.99         0.55 o                         
  -8  14   5         10.85          8.91         1.32 o                         
  -7  14   5          2.40          2.97         0.66 o                         
  -6  14   5          3.49          3.99         0.47 o                         
  -5  14   5          5.83          6.88         0.48 o                         
  -4  14   5        289.16        237.25        42.56 o                         
  -3  14   5        225.60        234.95         8.33 o                         
  -2  14   5          0.11         -0.40         0.72 o                         
  -1  14   5         53.29         59.76         1.71 o                         
   0  14   5          0.30          1.12         0.61 o                         
   1  14   5         31.68         35.45         1.14 o                         
   2  14   5          0.44          0.50         0.26 o                         
   3  14   5        100.10        109.60         5.34 o                         
   4  14   5         11.02         11.31         1.10 o                         
   5  14   5          0.44          0.25         0.33 o                         
  -7  15   5         25.70         28.05         1.65 o                         
  -6  15   5         25.39         23.61         0.93 o                         
  -5  15   5          0.01          0.00         0.38 o                         
  -4  15   5          1.47          2.64         0.47 o                         
  -3  15   5         43.70         39.98         2.17 o                         
  -2  15   5         25.64         28.98         1.31 o                         
  -1  15   5         29.84         25.38         0.84 o                         
   0  15   5         94.79        101.29         3.04 o                         
   1  15   5          3.60          4.79         0.31 o                         
   2  15   5         15.04         13.11         0.56 o                         
   3  15   5         45.86         45.62         2.19 o                         
   4  15   5          9.99          9.09         0.57 o                         
   5  15   5         16.26         21.39         0.81 o                         
  -6  16   5          0.87          0.17         0.47 o                         
  -5  16   5          0.03          0.17         0.47 o                         
  -4  16   5         60.58         52.51         1.63 o                         
  -3  16   5          6.92          7.59         0.64 o                         
  -2  16   5        159.07        159.51         3.32 o                         
  -1  16   5         30.89         30.15         1.19 o                         
   0  16   5         35.54         32.20         1.01 o                         
   1  16   5          6.09          5.14         0.32 o                         
   2  16   5          2.41          3.55         0.36 o                         
   3  16   5          6.71          5.64         0.50 o                         
   4  16   5          1.55          1.41         0.36 o                         
   5  16   5         77.76         94.39         3.96 o                         
  -6  17   5          5.92          8.25         0.70 o                         
  -5  17   5         13.04         13.47         1.16 o                         
  -4  17   5          2.53          3.86         0.55 o                         
  -3  17   5         13.83         11.88         0.70 o                         
  -2  17   5         54.46         52.28         1.60 o                         
  -1  17   5          0.47          0.33         0.42 o                         
   0  17   5         20.98         17.90         0.81 o                         
   1  17   5          8.26          9.65         0.62 o                         
   2  17   5         35.82         39.25         1.57 o                         
   3  17   5         40.38         43.24         1.10 o                         
   4  17   5         11.20         14.80         0.73 o                         
  -6  18   5         12.38         16.50         1.32 o                         
  -5  18   5         19.75         21.85         1.03 o                         
  -4  18   5         26.04         25.90         1.98 o                         
  -3  18   5         26.42         23.21         1.32 o                         
  -2  18   5         40.56         43.91         1.40 o                         
  -1  18   5          5.47          8.50         0.62 o                         
   0  18   5          0.51          0.54         0.42 o                         
   1  18   5          2.69          5.45         0.70 o                         
   2  18   5          0.00         -0.17         0.38 o                         
   3  18   5          7.60          5.74         0.50 o                         
   4  18   5         17.32         21.25         1.03 o                         
  -6  19   5         84.98        104.95         3.96 o                         
  -5  19   5          1.28          1.32         0.47 o                         
  -4  19   5          4.51          4.19         0.55 o                         
  -3  19   5         51.98         54.66         1.63 o                         
  -2  19   5          8.04         10.61         0.79 o                         
  -1  19   5          3.02          2.16         0.47 o                         
   0  19   5         14.76         12.88         1.16 o                         
   1  19   5         23.97         24.06         2.48 o                         
   2  19   5          8.25          7.84         0.52 o                         
   3  19   5         11.11         10.36         0.62 o                         
  -4  20   5          0.10          1.16         0.47 o                         
  -3  20   5          6.34          6.29         0.70 o                         
  -2  20   5         76.65         77.02         2.21 o                         
  -1  20   5         35.20         42.09         1.50 o                         
   0  20   5          0.00          0.00         0.66 o                         
   1  20   5          3.70          1.32         0.55 o                         
   2  20   5          0.26          0.33         0.99 o                         
   3  20   5          0.07          0.33         0.47 o                         
  -3  21   5         22.76         25.41         1.65 o                         
  -2  21   5          0.64          0.83         0.47 o                         
  -1  21   5          0.88          1.65         0.66 o                         
   2  21   5          1.33         -0.66         0.99 o                         
  -9   0   6          7.05          9.24         1.32 o                         
  -8   0   6          1.17          0.66         0.66 o                         
  -7   0   6          4.34          5.28         0.99 o                         
  -6   0   6         32.70         30.45         1.16 o                         
  -5   0   6        131.93        122.25         6.60 o                         
  -4   0   6        142.27        152.07         3.80 o                         
  -3   0   6        393.04        407.06         9.49 o                         
  -2   0   6        170.69        160.18         3.21 o                         
  -1   0   6        133.22        165.64         3.25 o                         
   0   0   6        459.22        477.29         9.48 o                         
   1   0   6          1.34          0.63         0.47 o                         
   2   0   6        140.27        131.46         3.06 o                         
   3   0   6        102.15         92.00         2.08 o                         
   4   0   6          4.88          5.84         0.57 o                         
   5   0   6         22.38         22.22         0.87 o                         
   6   0   6         82.17         81.30         2.44 o                         
   7   0   6          4.73          6.93         0.99 o                         
  -9   1   6         58.80         61.96         2.21 o                         
  -8   1   6        105.23         95.38         3.03 o                         
  -7   1   6        119.99        108.23         2.43 o                         
  -6   1   6         74.22         68.78        11.95 o                         
  -5   1   6          1.45          1.97         0.57 o                         
  -4   1   6         56.76         57.70         1.23 o                         
  -3   1   6         86.56         91.63         1.79 o                         
  -2   1   6         88.00         84.06         1.43 o                         
  -1   1   6        464.66        443.19         5.83 o                         
   0   1   6        136.39        128.42         2.07 o                         
   1   1   6         10.72          8.95         0.45 o                         
   2   1   6          4.75         10.96         3.77 o                         
   3   1   6          0.15          0.28         0.39 o                         
   4   1   6         46.04         40.16         0.83 o                         
   5   1   6         47.98         47.31         0.94 o                         
   6   1   6         21.20         21.69         0.70 o                         
   7   1   6         74.19         77.57         2.33 o                         
  -9   2   6          2.90          3.54         0.70 o                         
  -8   2   6          3.02          2.64         0.70 o                         
  -7   2   6        107.08         95.75         2.18 o                         
  -6   2   6          2.34          3.98         0.53 o                         
  -5   2   6         40.88         36.81         1.07 o                         
  -4   2   6         14.55         16.74         0.91 o                         
  -3   2   6         67.94         59.77         1.23 o                         
  -2   2   6        290.89        289.65         4.27 o                         
  -1   2   6         38.62         32.82         0.79 o                         
   0   2   6        209.65        193.75         2.98 o                         
   1   2   6        120.83        125.19         2.26 o                         
   2   2   6         55.31         51.43         0.98 o                         
   3   2   6          0.42          0.28         0.27 o                         
   4   2   6          0.22          0.33         0.30 o                         
   5   2   6          5.72          6.61         0.44 o                         
   6   2   6          0.26          0.31         0.36 o                         
   7   2   6          6.51          5.82         0.70 o                         
  -9   3   6          0.00          0.99         0.70 o                         
  -8   3   6         76.28         80.84         2.25 o                         
  -7   3   6         16.68         18.55         0.75 o                         
  -6   3   6        100.74        103.35         3.75 o                         
  -5   3   6         21.52         20.86         0.79 o                         
  -4   3   6          7.72          8.11         0.62 o                         
  -3   3   6          0.31          0.77         0.21 o                         
  -2   3   6         89.86        107.27         1.74 o                         
  -1   3   6          0.13         -0.10         0.17 o                         
   0   3   6          0.01          0.47         0.25 o                         
   1   3   6        599.75        546.14         8.65 o                         
   2   3   6         74.84         66.46         1.23 o                         
   3   3   6          6.47          8.26         0.42 o                         
   4   3   6         15.76         16.73         0.59 o                         
   5   3   6          9.29          7.34         0.44 o                         
   6   3   6          0.61          0.61         0.33 o                         
   7   3   6          0.43         -0.33         0.55 o                         
  -9   4   6          1.53          2.15         0.70 o                         
  -8   4   6          0.01          0.00         0.38 o                         
  -7   4   6          0.41          0.58         0.49 o                         
  -6   4   6        313.72        294.60         5.92 o                         
  -5   4   6         18.36         20.86         0.97 o                         
  -4   4   6         35.42         28.68         3.90 o                         
  -3   4   6        133.74        142.65         2.21 o                         
  -2   4   6          7.14          6.88         0.43 o                         
  -1   4   6          3.07          1.75         0.17 o                         
   0   4   6         37.41         37.03         0.74 o                         
   1   4   6         83.32         82.93         1.39 o                         
   2   4   6        805.49        761.87         9.93 o                         
   3   4   6        204.81        213.72         3.01 o                         
   4   4   6         12.23         12.66         0.55 o                         
   5   4   6          0.06         -0.30         0.30 o                         
   6   4   6          0.08         -0.07         0.30 o                         
   7   4   6          0.26         -0.33         0.47 o                         
  -9   5   6          0.01          0.99         0.70 o                         
  -8   5   6          7.30          8.72         0.62 o                         
  -7   5   6          0.06          0.33         0.38 o                         
  -6   5   6         52.17         51.93         1.36 o                         
  -5   5   6         58.21         58.05         1.45 o                         
  -4   5   6         94.28         91.35         1.73 o                         
  -3   5   6        368.80        349.22        12.56 o                         
  -2   5   6        105.69        103.09         1.72 o                         
  -1   5   6          0.00          1.03         0.32 o                         
   0   5   6         47.25         43.70         0.85 o                         
   1   5   6         58.41         60.44         1.02 o                         
   2   5   6        208.17        191.82         3.07 o                         
   3   5   6         58.66         55.94         1.47 o                         
   4   5   6         36.11         36.21         0.82 o                         
   5   5   6          2.35          3.38         0.36 o                         
   6   5   6          3.65          4.80         0.44 o                         
   7   5   6         11.64         14.85         1.65 o                         
  -9   6   6          8.28         10.34         0.71 o                         
  -8   6   6          0.17          0.83         0.42 o                         
  -7   6   6         73.70         66.82         1.69 o                         
  -6   6   6          2.14          0.83         0.35 o                         
  -5   6   6         50.13         52.86         1.72 o                         
  -4   6   6         27.55         29.91         0.73 o                         
  -3   6   6         37.21         38.29         0.92 o                         
  -2   6   6        111.14        107.88         1.74 o                         
  -1   6   6          2.32          3.78         0.37 o                         
   0   6   6         63.61         64.10         1.05 o                         
   1   6   6         69.63         65.26         1.56 o                         
   2   6   6        323.92        334.34         5.44 o                         
   3   6   6        170.17        177.41         4.80 o                         
   4   6   6          2.39          2.68         0.31 o                         
   5   6   6          3.09          5.05         0.44 o                         
   6   6   6         32.20         30.95         0.94 o                         
   7   6   6         26.50         26.73         1.98 o                         
  -9   7   6         15.00         19.82         1.03 o                         
  -8   7   6          4.69          4.99         0.48 o                         
  -7   7   6          6.19          6.97         0.48 o                         
  -6   7   6         20.88         20.25         0.87 o                         
  -5   7   6         15.13         13.51         1.09 o                         
  -4   7   6          8.85          7.39         0.67 o                         
  -3   7   6         57.80         62.47         2.87 o                         
  -2   7   6        111.57        114.53         1.85 o                         
  -1   7   6         50.38         47.38         1.11 o                         
   0   7   6        264.96        269.68         3.67 o                         
   1   7   6          5.98          5.63         0.32 o                         
   2   7   6          3.78          4.59         0.32 o                         
   3   7   6          0.02          0.20         0.30 o                         
   4   7   6          0.00         -0.13         0.30 o                         
   5   7   6          2.47          1.65         0.33 o                         
   6   7   6         32.98         36.37         1.16 o                         
  -9   8   6         25.68         26.67         1.27 o                         
  -8   8   6          0.43          1.32         0.42 o                         
  -7   8   6         39.08         39.72         1.16 o                         
  -6   8   6          0.44          0.70         0.42 o                         
  -5   8   6         40.00         36.67         1.07 o                         
  -4   8   6          2.91          2.95         0.36 o                         
  -3   8   6         39.10         39.80         0.80 o                         
  -2   8   6        225.71        202.34         3.94 o                         
  -1   8   6          0.87         -0.04         0.18 o                         
   0   8   6          0.72          2.08         0.32 o                         
   1   8   6          7.29          5.04         0.47 o                         
   2   8   6          2.13          2.37         0.43 o                         
   3   8   6          0.00          0.07         0.31 o                         
   4   8   6         19.48         21.71         0.67 o                         
   5   8   6         71.17         77.06         2.38 o                         
   6   8   6          3.72          5.50         0.50 o                         
  -9   9   6          1.06          4.29         0.99 o                         
  -8   9   6         21.14         22.73         0.87 o                         
  -7   9   6         19.01         21.46         0.87 o                         
  -6   9   6          2.78          3.55         0.48 o                         
  -5   9   6         91.65         85.41         1.94 o                         
  -4   9   6         17.53         17.24         0.71 o                         
  -3   9   6        174.37        175.93         3.14 o                         
  -2   9   6         19.38         22.63         1.10 o                         
  -1   9   6         12.18         14.14         0.51 o                         
   0   9   6        118.96        117.32         1.88 o                         
   1   9   6         44.56         45.30         0.93 o                         
   2   9   6          6.10          6.07         0.34 o                         
   3   9   6          4.57          4.23         0.33 o                         
   4   9   6          0.03          0.46         0.30 o                         
   5   9   6         40.48         39.21         1.91 o                         
   6   9   6         44.47         51.15         2.80 o                         
  -8  10   6          9.99         10.25         1.01 o                         
  -7  10   6          1.48          1.98         0.42 o                         
  -6  10   6          9.25         11.40         0.68 o                         
  -5  10   6         37.65         40.12         1.16 o                         
  -4  10   6          1.34          0.61         0.26 o                         
  -3  10   6         16.42         13.01         0.81 o                         
  -2  10   6          0.09          0.85         0.32 o                         
  -1  10   6         16.84         23.90         0.95 o                         
   0  10   6         23.45         24.19         0.71 o                         
   1  10   6          1.19          3.06         0.36 o                         
   2  10   6         63.90         54.57         1.08 o                         
   3  10   6         83.36         77.95         1.58 o                         
   4  10   6         91.82         88.42         3.29 o                         
   5  10   6         13.65         14.36         0.73 o                         
  -8  11   6         16.09         18.31         1.16 o                         
  -7  11   6          0.06          0.33         0.38 o                         
  -6  11   6          4.58          5.91         0.48 o                         
  -5  11   6         13.89         12.52         0.71 o                         
  -4  11   6         52.14         54.97         1.20 o                         
  -3  11   6        150.17        131.79        20.04 o                         
  -2  11   6         31.88         34.98         1.24 o                         
  -1  11   6        138.69        140.48         3.19 o                         
   0  11   6         32.14         29.80         0.82 o                         
   1  11   6         16.11         13.30         0.53 o                         
   2  11   6          1.50          1.77         0.36 o                         
   3  11   6          0.82          0.71         0.31 o                         
   4  11   6          2.88          2.73         0.43 o                         
   5  11   6          2.34          2.15         0.50 o                         
  -8  12   6          0.39          0.66         0.66 o                         
  -7  12   6          8.00          6.93         0.70 o                         
  -6  12   6         17.06         14.67         0.71 o                         
  -5  12   6          0.36          0.29         0.42 o                         
  -4  12   6         24.96         24.89         0.75 o                         
  -3  12   6        188.57        189.15         4.99 o                         
  -2  12   6         13.57         13.28         1.26 o                         
  -1  12   6         13.51          9.74         0.85 o                         
   0  12   6          2.85          4.65         0.37 o                         
   1  12   6          4.96          7.75         0.41 o                         
   2  12   6          1.46          3.17         0.31 o                         
   3  12   6         64.34         69.23         1.49 o                         
   4  12   6         41.28         47.53         1.19 o                         
   5  12   6          3.67          3.51         0.57 o                         
  -7  13   6          0.07          0.73         0.55 o                         
  -6  13   6          6.74          4.54         0.51 o                         
  -5  13   6         10.37         11.80         0.58 o                         
  -4  13   6          6.97          5.93         0.44 o                         
  -3  13   6          8.74          9.35         0.64 o                         
  -2  13   6        188.18        186.47         3.97 o                         
  -1  13   6          1.48          1.70         0.37 o                         
   0  13   6          0.00         -0.24         0.36 o                         
   1  13   6         45.44         50.60         1.16 o                         
   2  13   6         26.57         26.56         0.72 o                         
   3  13   6         29.45         26.28         1.14 o                         
   4  13   6          6.29          6.01         0.52 o                         
   5  13   6          0.24          0.33         0.66 o                         
  -7  14   6          0.28          0.99         0.66 o                         
  -6  14   6          2.52          1.49         0.50 o                         
  -5  14   6         12.04         12.48         0.58 o                         
  -4  14   6         39.51         35.99         2.03 o                         
  -3  14   6          8.47          7.73         0.64 o                         
  -2  14   6          0.04          0.73         0.44 o                         
  -1  14   6          2.05          1.82         0.44 o                         
   0  14   6         59.70         57.26         1.62 o                         
   1  14   6          7.15          5.40         0.45 o                         
   2  14   6          6.52         11.87         0.63 o                         
   3  14   6         10.77         10.09         0.60 o                         
   4  14   6          0.01          0.36         0.43 o                         
  -7  15   6          2.83          4.62         0.99 o                         
  -6  15   6          0.03          0.00         0.47 o                         
  -5  15   6          5.19          5.94         0.55 o                         
  -4  15   6          1.83          1.63         0.44 o                         
  -3  15   6         80.19         79.59         3.36 o                         
  -2  15   6        141.34        138.01         2.94 o                         
  -1  15   6         14.14          9.47         0.64 o                         
   0  15   6          0.13          0.06         0.36 o                         
   1  15   6         36.18         36.95         0.97 o                         
   2  15   6        105.50         97.46         4.72 o                         
   3  15   6          1.31          1.52         0.58 o                         
   4  15   6          2.83          3.97         0.83 o                         
  -5  16   6          1.48          0.99         0.47 o                         
  -4  16   6          2.42          1.82         0.47 o                         
  -3  16   6         25.28         33.17         1.07 o                         
  -2  16   6         57.98         65.61         1.66 o                         
  -1  16   6         20.27         17.87         0.74 o                         
   0  16   6          8.69         10.89         0.68 o                         
   1  16   6          2.12          3.86         0.39 o                         
   2  16   6          1.16          3.18         0.48 o                         
   3  16   6          4.62          8.89         0.67 o                         
   4  16   6          1.21          2.64         0.99 o                         
  -5  17   6          3.84          4.13         0.47 o                         
  -4  17   6          9.34          9.15         0.83 o                         
  -3  17   6        110.66        125.52         2.74 o                         
  -2  17   6         36.02         33.77         1.11 o                         
  -1  17   6         79.81         76.89         1.86 o                         
   0  17   6          2.94          3.96         0.51 o                         
   1  17   6          0.43         -0.13         0.55 o                         
   2  17   6          7.50          7.02         0.62 o                         
   3  17   6          6.47          7.02         0.62 o                         
  -5  18   6          0.04          0.99         0.66 o                         
  -4  18   6          0.14          0.66         0.47 o                         
  -3  18   6          1.40          1.82         0.47 o                         
  -2  18   6        115.73        128.15         2.74 o                         
  -1  18   6          1.91          1.95         0.51 o                         
   0  18   6          0.20         -0.41         0.41 o                         
   1  18   6         13.26         15.51         1.03 o                         
   2  18   6         34.68         36.40         2.64 o                         
   3  18   6          8.38          7.61         0.70 o                         
  -4  19   6          7.49          8.91         0.99 o                         
  -3  19   6          7.40         10.33         0.79 o                         
  -2  19   6         21.18         19.30         1.16 o                         
  -1  19   6         14.31         14.75         0.81 o                         
   0  19   6          0.96          1.25         0.55 o                         
   1  19   6         12.05         12.87         1.65 o                         
  -2  20   6          9.64         14.85         1.32 o                         
  -1  20   6          3.68          6.93         0.99 o                         
   0  20   6         15.92         17.16         1.65 o                         
   1  20   6          1.33          0.66         0.99 o                         
  -2  21   6          0.32          0.33         0.66 o                         
  -8   1   7          4.39          5.82         0.70 o                         
  -7   1   7         17.12         17.65         0.85 o                         
  -6   1   7        520.78        517.91         9.58 o                         
  -5   1   7         96.21        103.31         1.96 o                         
  -4   1   7         22.52         21.31         0.73 o                         
  -3   1   7          0.03          0.11         0.21 o                         
  -2   1   7          2.11          1.78         0.39 o                         
  -1   1   7         80.70         74.60         1.38 o                         
   0   1   7         49.10         51.21         1.21 o                         
   1   1   7        172.10        154.31         2.85 o                         
   2   1   7          1.68          3.81         0.33 o                         
   3   1   7          1.51          2.02         0.30 o                         
   4   1   7          6.65          4.85         0.40 o                         
   5   1   7          0.00          0.26         0.30 o                         
   6   1   7         32.17         29.01         1.49 o                         
  -8   2   7          0.59          0.53         0.55 o                         
  -7   2   7          3.20          3.80         0.48 o                         
  -6   2   7        158.07        169.43         3.64 o                         
  -5   2   7         49.13         44.17         1.06 o                         
  -4   2   7          1.91          4.85         1.38 o                         
  -3   2   7          9.61          6.85         0.39 o                         
  -2   2   7        106.21         95.17         1.82 o                         
  -1   2   7          2.30          1.83         0.95 o                         
   0   2   7          1.58          2.26         0.30 o                         
   1   2   7          3.52          5.11         0.42 o                         
   2   2   7        169.97        162.88         2.40 o                         
   3   2   7          5.48          3.58         0.32 o                         
   4   2   7          0.72          1.06         0.30 o                         
   5   2   7          0.31          0.26         0.30 o                         
   6   2   7          3.63          5.30         0.70 o                         
  -8   3   7          0.38          0.99         0.70 o                         
  -7   3   7          2.93          3.87         0.48 o                         
  -6   3   7         28.29         26.63         0.96 o                         
  -5   3   7        295.46        301.70         6.02 o                         
  -4   3   7         60.96         62.95         1.29 o                         
  -3   3   7        101.25         88.59         1.79 o                         
  -2   3   7        126.76        123.71         2.32 o                         
  -1   3   7         32.65         32.06         0.80 o                         
   0   3   7         33.80         28.43         0.98 o                         
   1   3   7         24.21         24.63         0.61 o                         
   2   3   7         54.69         55.12         1.08 o                         
   3   3   7          1.78          2.92         0.31 o                         
   4   3   7          0.48         -0.30         0.30 o                         
   5   3   7         33.95         32.92         0.89 o                         
   6   3   7         58.47         56.34         1.97 o                         
  -8   4   7          7.50          8.94         0.68 o                         
  -7   4   7         58.84         57.25         1.55 o                         
  -6   4   7         21.46         24.17         0.91 o                         
  -5   4   7        137.54        137.49         2.52 o                         
  -4   4   7         11.18         10.10         0.56 o                         
  -3   4   7          0.08         -0.21         0.21 o                         
  -2   4   7          0.06          0.53         0.29 o                         
  -1   4   7         30.48         30.25         0.80 o                         
   0   4   7        164.42        160.50         2.35 o                         
   1   4   7        105.58        110.18         1.84 o                         
   2   4   7         15.24         14.57         0.54 o                         
   3   4   7         28.96         27.24         0.76 o                         
   4   4   7          6.62          5.42         0.44 o                         
   5   4   7         13.32         13.27         0.59 o                         
   6   4   7          1.13          1.49         0.70 o                         
  -8   5   7         51.73         58.87         1.55 o                         
  -7   5   7        115.33        117.12         2.62 o                         
  -6   5   7        182.24        178.95         3.83 o                         
  -5   5   7        145.38        152.31         3.30 o                         
  -4   5   7         52.06         45.09         1.31 o                         
  -3   5   7          0.51          0.71         0.26 o                         
  -2   5   7        171.02        182.47         2.86 o                         
  -1   5   7        107.08        110.41         2.19 o                         
   0   5   7         85.13         81.51         1.42 o                         
   1   5   7         97.68         85.30         1.87 o                         
   2   5   7          5.50          3.27         0.32 o                         
   3   5   7          3.35          3.40         0.36 o                         
   4   5   7         35.08         33.12         0.90 o                         
   5   5   7         14.28         18.24         0.70 o                         
   6   5   7         14.46         16.83         1.65 o                         
  -8   6   7          0.00          0.75         0.49 o                         
  -7   6   7          1.25          2.69         0.48 o                         
  -6   6   7          2.06          1.84         0.42 o                         
  -5   6   7         55.13         52.92         1.36 o                         
  -4   6   7         17.01         16.93         0.58 o                         
  -3   6   7          1.89          1.48         0.36 o                         
  -2   6   7          0.10          0.59         0.31 o                         
  -1   6   7         22.18         24.82         0.65 o                         
   0   6   7         61.47         58.15         1.18 o                         
   1   6   7         23.70         26.95         0.73 o                         
   2   6   7          6.08          6.61         0.46 o                         
   3   6   7         15.05         12.55         0.55 o                         
   4   6   7          0.17          0.26         0.30 o                         
   5   6   7          1.22          1.83         0.40 o                         
  -8   7   7          0.07          0.66         0.70 o                         
  -7   7   7          2.39          1.56         0.48 o                         
  -6   7   7         20.52         18.45         0.87 o                         
  -5   7   7         31.94         32.30         1.07 o                         
  -4   7   7         66.87         68.98         1.75 o                         
  -3   7   7         41.00         40.62         1.14 o                         
  -2   7   7          1.29          0.88         0.32 o                         
  -1   7   7         40.19         35.70         0.90 o                         
   0   7   7         16.63         17.27         0.72 o                         
   1   7   7          0.00         -0.02         0.31 o                         
   2   7   7         28.72         27.58         0.78 o                         
   3   7   7         41.29         39.21         0.93 o                         
   4   7   7         28.48         31.46         0.84 o                         
   5   7   7         13.61         15.02         0.97 o                         
  -8   8   7          0.11          0.70         0.42 o                         
  -7   8   7         12.40         11.16         0.71 o                         
  -6   8   7          8.63          9.37         0.73 o                         
  -5   8   7          0.14          0.91         0.42 o                         
  -4   8   7          3.77          4.56         0.48 o                         
  -3   8   7         85.67         77.81         2.45 o                         
  -2   8   7        155.15        154.94         3.98 o                         
  -1   8   7        143.93        160.84         4.77 o                         
   0   8   7         33.59         29.13         0.83 o                         
   1   8   7         31.92         37.69         0.89 o                         
   2   8   7          2.29          2.15         0.45 o                         
   3   8   7          0.25          0.00         0.31 o                         
   4   8   7          7.21          5.19         0.44 o                         
   5   8   7          1.55          0.55         0.57 o                         
  -8   9   7          7.55          6.48         0.79 o                         
  -7   9   7          6.28          7.92         0.68 o                         
  -6   9   7         25.35         22.67         0.91 o                         
  -5   9   7         35.70         34.68         1.11 o                         
  -4   9   7         13.50         16.35         0.71 o                         
  -3   9   7          2.24          3.05         0.43 o                         
  -2   9   7          4.82          7.46         0.51 o                         
  -1   9   7         21.21         24.92         0.77 o                         
   0   9   7          0.03         -0.37         0.37 o                         
   1   9   7         21.71         20.18         0.71 o                         
   2   9   7          2.92          2.14         0.31 o                         
   3   9   7         16.37         16.55         0.61 o                         
   4   9   7         44.85         46.42         1.40 o                         
   5   9   7          4.72          5.61         0.99 o                         
  -8  10   7          2.49          3.30         0.99 o                         
  -7  10   7         21.44         19.44         0.87 o                         
  -6  10   7          0.84          0.83         0.43 o                         
  -5  10   7          1.03          1.20         0.42 o                         
  -4  10   7          2.03          2.54         0.42 o                         
  -3  10   7         44.63         47.29         1.16 o                         
  -2  10   7        127.65        127.85         5.08 o                         
  -1  10   7        154.91        146.23         3.48 o                         
   0  10   7          2.94          1.41         0.48 o                         
   1  10   7          4.99          5.09         0.45 o                         
   2  10   7          7.21          7.04         0.46 o                         
   3  10   7          0.22          0.80         0.31 o                         
   4  10   7          9.23         11.74         0.66 o                         
  -7  11   7          0.41          0.41         0.42 o                         
  -6  11   7         16.31         14.52         1.24 o                         
  -5  11   7         23.47         22.24         0.91 o                         
  -4  11   7         27.78         29.71         1.09 o                         
  -3  11   7         35.67         30.34         1.07 o                         
  -2  11   7          6.40          9.95         0.64 o                         
  -1  11   7          1.72          1.46         0.37 o                         
   0  11   7          9.24         12.95         0.58 o                         
   1  11   7         10.18         10.96         0.58 o                         
   2  11   7          5.90          7.70         0.52 o                         
   3  11   7         15.61         16.82         0.63 o                         
   4  11   7          2.67          2.84         0.52 o                         
  -7  12   7          0.27          0.00         0.70 o                         
  -6  12   7         13.15         12.30         0.71 o                         
  -5  12   7          1.13          2.20         0.51 o                         
  -4  12   7          0.01          0.66         0.59 o                         
  -3  12   7          1.92          2.79         0.44 o                         
  -2  12   7         77.19         82.20         2.26 o                         
  -1  12   7         77.69         74.03         1.59 o                         
   0  12   7          0.17          0.57         0.37 o                         
   1  12   7         23.32         23.62         0.75 o                         
   2  12   7          4.28          3.81         0.40 o                         
   3  12   7         17.78         22.00         0.95 o                         
  -7  13   7          2.36          5.28         0.99 o                         
  -6  13   7         35.59         32.17         1.11 o                         
  -5  13   7         15.15         12.22         0.85 o                         
  -4  13   7        116.82        105.70         5.78 o                         
  -3  13   7          0.02         -0.07         0.44 o                         
  -2  13   7         23.43         24.80         0.96 o                         
  -1  13   7         25.32         28.53         1.04 o                         
   0  13   7          0.48          0.42         0.37 o                         
   1  13   7          1.33          0.99         0.36 o                         
   2  13   7         53.60         60.56         2.33 o                         
   3  13   7          0.00          0.36         0.36 o                         
   4  13   7          8.78         15.51         1.32 o                         
  -5  14   7         32.04         32.31         1.40 o                         
  -4  14   7         21.19         20.40         0.87 o                         
  -3  14   7         31.61         31.06         1.55 o                         
  -2  14   7          1.00          0.99         0.47 o                         
  -1  14   7          2.08          3.62         0.83 o                         
   0  14   7          1.54          1.79         0.37 o                         
   1  14   7         35.31         33.14         0.97 o                         
   2  14   7          7.59          8.82         0.78 o                         
   3  14   7         43.05         40.60         1.98 o                         
  -5  15   7          0.06          0.33         1.32 o                         
  -4  15   7         32.86         40.26         2.49 o                         
  -3  15   7          0.07          0.40         0.44 o                         
  -2  15   7         32.74         28.61         1.07 o                         
  -1  15   7          0.44          0.20         0.44 o                         
   0  15   7          3.47          3.10         0.51 o                         
   1  15   7         19.28         21.66         0.75 o                         
   2  15   7          1.31          1.46         0.48 o                         
  -4  16   7          3.80          3.64         0.70 o                         
  -3  16   7          2.13          2.12         0.45 o                         
  -2  16   7          2.00          1.06         0.44 o                         
  -1  16   7          5.95          3.97         0.51 o                         
   0  16   7         12.76          8.87         0.64 o                         
   1  16   7         10.61         12.03         0.63 o                         
   2  16   7          0.14          0.00         0.66 o                         
  -4  17   7         15.56         14.52         1.32 o                         
  -3  17   7          5.69          4.10         0.52 o                         
  -2  17   7          8.80         10.86         0.71 o                         
  -1  17   7          7.31          7.90         0.64 o                         
   0  17   7          0.71         -0.42         0.42 o                         
   2  17   7          1.00          0.33         0.66 o                         
  -4  18   7          0.01          0.00         0.66 o                         
  -3  18   7          8.24          8.25         0.99 o                         
  -2  18   7         10.89         11.01         0.81 o                         
  -1  18   7          5.37          7.23         0.85 o                         
   0  18   7          0.10         -0.20         0.55 o                         
  -1  19   7          0.97          0.33         0.59 o                         
  -7   0   8          5.16          6.60         1.32 o                         
  -6   0   8        136.02        133.80         3.57 o                         
  -5   0   8         29.81         27.53         1.27 o                         
  -4   0   8          2.20          3.30         0.55 o                         
  -3   0   8          8.85         12.64         0.79 o                         
  -2   0   8        249.41        268.74         6.57 o                         
  -1   0   8          9.07          9.00         0.85 o                         
   0   0   8         13.10         20.07         2.81 o                         
   1   0   8          0.83          0.07         0.44 o                         
   2   0   8          1.48          0.20         0.44 o                         
   3   0   8          5.74          4.99         0.62 o                         
   4   0   8          0.05          0.00         0.99 o                         
  -7   1   8         48.16         45.39         1.87 o                         
  -6   1   8          2.44          4.23         0.39 o                         
  -5   1   8         39.85         41.47         1.06 o                         
  -4   1   8         36.76         37.22         0.95 o                         
  -3   1   8         36.69         38.34         0.95 o                         
  -2   1   8          1.26          1.72         0.39 o                         
  -1   1   8          0.95          0.03         0.39 o                         
   0   1   8         47.28         43.95         1.29 o                         
   1   1   8          0.22         -0.10         0.31 o                         
   2   1   8          8.30          8.41         0.46 o                         
   3   1   8         53.19         55.64         1.12 o                         
   4   1   8          5.25          5.46         0.44 o                         
  -7   2   8         22.51         19.72         0.95 o                         
  -6   2   8          0.11          0.19         0.48 o                         
  -5   2   8          1.34          2.48         0.39 o                         
  -4   2   8        102.74         93.55         1.87 o                         
  -3   2   8          1.90          0.51         0.36 o                         
  -2   2   8         11.67         12.45         0.60 o                         
  -1   2   8         51.85         48.37         1.17 o                         
   0   2   8          8.54          6.41         0.51 o                         
   1   2   8         11.24         11.42         0.50 o                         
   2   2   8         37.86         40.55         0.87 o                         
   3   2   8         15.22         13.58         0.61 o                         
   4   2   8          8.73          7.98         0.49 o                         
  -7   3   8          7.40          6.89         0.68 o                         
  -6   3   8          0.81          1.04         0.48 o                         
  -5   3   8          0.61          0.70         0.42 o                         
  -4   3   8          1.43          1.75         0.39 o                         
  -3   3   8          0.69          0.50         0.39 o                         
  -2   3   8         32.84         31.03         0.92 o                         
  -1   3   8         40.89         39.38         1.14 o                         
   0   3   8          1.02          1.71         0.58 o                         
   1   3   8          0.68         -0.17         0.31 o                         
   2   3   8         28.61         23.04         0.73 o                         
   3   3   8         12.76         11.77         0.61 o                         
   4   3   8          0.79         -0.07         0.31 o                         
   5   3   8          1.06          1.98         0.99 o                         
  -7   4   8          0.47          2.36         0.99 o                         
  -6   4   8          4.62          5.99         0.51 o                         
  -5   4   8        115.89        115.12         3.25 o                         
  -4   4   8          4.02          5.42         0.43 o                         
  -3   4   8         19.83         24.74         0.78 o                         
  -2   4   8         54.66         57.89         1.31 o                         
  -1   4   8          2.09          1.80         0.40 o                         
   0   4   8          0.66          1.61         0.35 o                         
   1   4   8          1.06          0.91         0.35 o                         
   2   4   8        143.23        138.50         2.28 o                         
   3   4   8         82.33         72.70         1.40 o                         
   4   4   8          2.59          1.38         0.40 o                         
  -8   5   8          3.96          5.61         0.99 o                         
  -7   5   8         11.38         15.28         0.87 o                         
  -6   5   8         15.34         15.79         0.75 o                         
  -5   5   8          2.63          4.52         0.48 o                         
  -4   5   8         21.55         19.42         0.75 o                         
  -3   5   8          1.30          0.69         0.39 o                         
  -2   5   8         20.35         19.46         0.75 o                         
  -1   5   8          1.65          1.88         0.34 o                         
   0   5   8          3.78          3.08         0.36 o                         
   1   5   8         14.83         12.48         0.59 o                         
   2   5   8          4.22          4.33         0.46 o                         
   3   5   8         19.10         16.01         0.61 o                         
   4   5   8          1.28          0.96         0.33 o                         
  -8   6   8          5.36          6.93         0.99 o                         
  -7   6   8         15.24         16.32         0.87 o                         
  -6   6   8         40.43         37.28         1.26 o                         
  -5   6   8         17.51         17.76         0.87 o                         
  -4   6   8          2.67          3.87         0.48 o                         
  -3   6   8          0.11         -0.04         0.21 o                         
  -2   6   8          1.43          3.57         0.40 o                         
  -1   6   8         15.70         12.83         0.76 o                         
   0   6   8         66.11         78.15         1.59 o                         
   1   6   8         57.64         47.80         1.22 o                         
   2   6   8         38.46         40.89         0.93 o                         
   3   6   8         53.43         43.81         1.03 o                         
   4   6   8         13.54         10.25         0.66 o                         
  -7   7   8          8.14          6.86         0.68 o                         
  -6   7   8          2.50          2.49         0.48 o                         
  -5   7   8          2.02          2.49         0.48 o                         
  -4   7   8          1.46          3.10         0.51 o                         
  -3   7   8          0.40          0.20         0.39 o                         
  -2   7   8         23.74         20.48         0.75 o                         
  -1   7   8          1.25          1.23         0.37 o                         
   0   7   8          1.38          1.82         0.38 o                         
   1   7   8         17.18         19.62         0.75 o                         
   2   7   8         19.47         18.02         0.65 o                         
   3   7   8          2.80          2.81         0.44 o                         
   4   7   8          0.08         -0.66         0.99 o                         
  -7   8   8          2.13          3.77         0.48 o                         
  -6   8   8          6.84          7.62         0.68 o                         
  -5   8   8          9.36         11.59         0.71 o                         
  -4   8   8          5.52          3.80         0.90 o                         
  -3   8   8          1.61          1.98         0.40 o                         
  -2   8   8         54.59         48.49         1.21 o                         
  -1   8   8          7.37          4.01         0.37 o                         
   0   8   8         30.85         24.76         1.00 o                         
   1   8   8          1.01          0.00         0.48 o                         
   2   8   8         41.93         40.90         1.11 o                         
   3   8   8         33.18         32.17         0.91 o                         
   4   8   8          0.20          0.17         0.50 o                         
  -7   9   8         26.95         26.73         1.98 o                         
  -6   9   8          9.03          9.49         0.84 o                         
  -5   9   8          2.10          2.42         0.51 o                         
  -4   9   8         26.49         29.85         1.67 o                         
  -3   9   8          6.76          5.44         0.66 o                         
  -2   9   8          0.04          0.33         0.44 o                         
  -1   9   8         76.28         73.67         1.67 o                         
   0   9   8          7.58          6.10         0.54 o                         
   1   9   8          2.30          1.64         0.37 o                         
   2   9   8         22.68         25.26         0.88 o                         
   3   9   8         67.56         69.03         1.42 o                         
   4   9   8          0.00         -0.13         0.66 o                         
  -6  10   8         30.89         32.04         1.11 o                         
  -5  10   8          1.07          1.12         0.51 o                         
  -4  10   8          3.58          3.67         0.94 o                         
  -3  10   8         10.01         11.69         0.89 o                         
  -2  10   8         26.51         33.71         1.17 o                         
  -1  10   8          1.40          2.38         0.48 o                         
   0  10   8          3.60          4.86         0.46 o                         
   1  10   8          0.66         -0.37         0.37 o                         
   2  10   8          6.11          5.10         0.52 o                         
   3  10   8          0.09          0.26         0.55 o                         
  -6  11   8          4.33          5.89         0.93 o                         
  -5  11   8         36.12         38.72         2.00 o                         
  -4  11   8         48.34         44.11         1.65 o                         
  -3  11   8         29.21         29.14         2.48 o                         
  -2  11   8        149.93        151.22         7.14 o                         
  -1  11   8         49.75         55.52         1.35 o                         
   0  11   8         11.18         11.12         0.63 o                         
   1  11   8          0.32         -0.06         0.36 o                         
   2  11   8          8.16          8.30         0.58 o                         
   3  11   8         19.72         25.08         1.65 o                         
  -6  12   8          3.61          4.69         0.99 o                         
  -5  12   8          4.66          3.30         1.65 o                         
  -4  12   8         54.84         53.33         1.95 o                         
  -3  12   8         14.10         14.55         1.16 o                         
  -2  12   8         28.86         33.83         1.17 o                         
  -1  12   8          8.36          6.17         0.57 o                         
   0  12   8          0.52         -0.37         0.37 o                         
   1  12   8         14.34         19.35         0.77 o                         
   2  12   8          3.13          3.82         0.57 o                         
  -5  13   8          0.13         -0.66         1.32 o                         
  -4  13   8         21.44         21.80         1.18 o                         
  -3  13   8         30.98         28.49         3.30 o                         
  -2  13   8          8.77         10.57         1.09 o                         
  -1  13   8         17.35         15.12         0.92 o                         
   0  13   8          0.86          0.80         0.37 o                         
   1  13   8          0.81          1.10         0.38 o                         
   2  13   8         22.87         26.40         1.65 o                         
  -5  14   8          0.28         -0.66         1.32 o                         
  -4  14   8          1.96          2.64         1.65 o                         
  -3  14   8          1.01          0.28         0.66 o                         
  -2  14   8         15.04         13.28         1.11 o                         
  -1  14   8          0.10          0.20         0.51 o                         
   0  14   8          0.32         -0.40         0.45 o                         
   1  14   8          7.58         10.27         0.93 o                         
  -4  15   8          0.61          1.32         1.65 o                         
  -3  15   8          6.39          6.93         1.98 o                         
  -2  15   8          7.62          6.07         0.64 o                         
  -1  15   8          2.11          1.32         0.47 o                         
   0  15   8          2.06          1.32         0.66 o                         
   1  15   8          0.07          0.33         0.47 o                         
  -2  16   8         20.50         25.41         1.65 o                         
  -6   1   9          1.10          0.85         0.48 o                         
  -5   1   9         33.20         33.73         1.00 o                         
  -4   1   9          1.41          2.45         0.40 o                         
  -3   1   9          6.07          4.36         0.71 o                         
  -2   1   9         14.16         14.29         0.69 o                         
  -1   1   9          7.12          5.84         0.60 o                         
   0   1   9          0.71          2.67         0.43 o                         
   1   1   9          0.00         -0.48         0.48 o                         
   2   1   9          9.72          7.15         0.46 o                         
   3   1   9          0.67          0.47         0.67 o                         
  -6   2   9          0.10          0.40         1.32 o                         
  -5   2   9         66.95         66.52         1.48 o                         
  -4   2   9          1.85          1.02         0.39 o                         
  -3   2   9          0.34         -0.27         0.27 o                         
  -2   2   9         11.52         11.35         0.80 o                         
  -1   2   9         19.55         21.71         0.89 o                         
   0   2   9          4.32          5.69         0.60 o                         
   1   2   9          0.14         -0.42         0.42 o                         
   2   2   9         21.11         17.81         0.77 o                         
   3   2   9          6.51          5.16         0.62 o                         
  -7   3   9          0.25          0.33         0.66 o                         
  -6   3   9          1.23          1.78         0.55 o                         
  -5   3   9         69.01         71.68         1.94 o                         
  -4   3   9         52.33         55.83         1.31 o                         
  -3   3   9          1.33          1.29         0.39 o                         
  -2   3   9          0.33         -0.02         0.40 o                         
  -1   3   9          5.61          5.16         0.58 o                         
   0   3   9         67.21         64.61         2.33 o                         
   1   3   9          7.19          4.58         0.54 o                         
   2   3   9          0.84          1.49         0.45 o                         
   3   3   9          2.53          1.26         0.62 o                         
  -6   4   9         54.76         60.39         2.06 o                         
  -5   4   9          2.42          4.04         0.51 o                         
  -4   4   9          9.43          6.60         0.56 o                         
  -3   4   9          0.00         -0.40         0.40 o                         
  -2   4   9          8.47          9.84         0.60 o                         
  -1   4   9          8.16          9.16         0.62 o                         
   0   4   9         10.50         10.07         0.74 o                         
   1   4   9          6.42          5.09         0.75 o                         
   2   4   9          0.79          2.04         0.45 o                         
   3   4   9          2.54          1.32         0.99 o                         
  -6   5   9         15.10         14.59         1.03 o                         
  -5   5   9        119.82        133.60         3.11 o                         
  -4   5   9         44.45         53.26         1.31 o                         
  -3   5   9          0.21         -0.23         0.41 o                         
  -2   5   9          7.91          8.78         0.59 o                         
  -1   5   9          9.02         10.82         1.10 o                         
   0   5   9         24.78         25.80         1.07 o                         
   1   5   9          3.60          4.04         0.54 o                         
   2   5   9         86.42         86.29         2.20 o                         
  -5   6   9         18.34         22.42         1.72 o                         
  -4   6   9          3.51          4.10         0.62 o                         
  -3   6   9         12.41         14.86         0.75 o                         
  -2   6   9          3.64          3.35         0.42 o                         
  -1   6   9          0.00          0.13         0.44 o                         
   0   6   9          8.12          8.74         0.89 o                         
   1   6   9         11.89         11.25         0.71 o                         
   2   6   9          7.16          5.94         0.70 o                         
  -5   7   9         44.79         48.07         1.55 o                         
  -4   7   9         34.96         39.42         1.36 o                         
  -3   7   9         19.74         20.41         0.79 o                         
  -2   7   9          3.25          4.72         0.52 o                         
  -1   7   9         12.44         14.07         0.87 o                         
   0   7   9         55.24         49.61         1.24 o                         
   1   7   9          1.15          2.53         0.46 o                         
   2   7   9          2.66          4.29         0.99 o                         
  -5   8   9          6.52          6.27         1.32 o                         
  -4   8   9          0.42          0.86         0.51 o                         
  -3   8   9          8.33          8.98         0.89 o                         
  -2   8   9          0.36          0.13         0.98 o                         
  -1   8   9         67.31         73.90         3.82 o                         
   0   8   9         26.08         31.86         0.99 o                         
   1   8   9          0.09         -0.22         0.41 o                         
   2   8   9         24.53         22.44         1.65 o                         
  -4   9   9          0.41         -0.33         1.32 o                         
  -3   9   9          1.20          1.79         0.61 o                         
  -2   9   9         17.03         16.87         1.08 o                         
  -1   9   9         12.78         18.22         1.03 o                         
   0   9   9          1.10          1.32         0.38 o                         
   1   9   9          0.08         -0.17         0.47 o                         
  -2  10   9         48.58         51.57         5.78 o                         
  -1  10   9         59.18         63.37         1.97 o                         
   0  10   9          3.81          2.31         0.55 o                         
   1  10   9          0.30          0.66         0.66 o                         
  -1  11   9          2.94          3.30         0.99 o                         
   0  11   9          0.99          0.50         0.50 o                         
   0  12   9          2.44          1.32         0.66 o                         
  -1  13   9          5.98          4.95         0.99 o                         
  -4   0  10          5.48          3.63         0.66 o                         
  -3   0  10         16.30         18.32         1.15 o                         
  -2   0  10          0.08          1.08         0.61 o                         
  -1   0  10         85.47         77.56         4.29 o                         
   0   0  10         26.62         27.72         2.64 o                         
  -5   1  10          3.31          3.63         0.99 o                         
  -4   1  10         15.24         14.85         1.32 o                         
  -3   1  10          0.21         -0.33         0.59 o                         
  -2   1  10         45.25         45.46         1.60 o                         
  -1   1  10          6.83          8.12         1.40 o                         
   0   1  10          0.47          0.33         1.17 o                         
  -4   2  10          8.05         11.22         0.99 o                         
  -3   2  10          0.17         -0.33         0.66 o                         
  -2   2  10          4.18          2.64         0.85 o                         
  -1   2  10         13.16         10.89         1.98 o                         
   0   2  10          5.95          5.94         1.98 o                         
  -4   3  10          1.81          2.97         0.66 o                         
  -3   3  10          2.43          2.06         1.82 o                         
  -2   3  10          0.94          0.66         0.59 o                         
  -1   3  10          0.19          0.33         1.65 o                         
  -4   4  10          0.10          1.32         0.66 o                         
  -3   4  10          1.56          1.10         0.59 o                         
  -2   4  10          0.06         -0.44         0.66 o                         
  -3   5  10          0.02          0.00         0.59 o                         
  -2   5  10          0.90          1.54         0.66 o                         
  -3   6  10          1.38          1.10         0.59 o                         
  -2   6  10          9.99         12.21         1.32 o                         
  -2   7  10         11.39         11.22         1.32 o                         
                                                                                
